# Supplementary material for: The Natural Compound Neobractatin Induces Cell Cycle Arrest by Regulating E2F1 and Gadd45α
Source: Front Oncol. 2019 Jul 17;9:654. doi: 10.3389/fonc.2019.00654 (PMC6653061; doi:10.3389/fonc.2019.00654)
Supplement: Supplementary Table 1 — Expression analysis of deferentially expressed genes (DEGs). The FPKM value of HeLa cells treated with NBT (5 μM for 8 h) identified 2350 DEGs in the cells with RNA-Seq analysis. [file Table_1.XLSX]

## Sheet: FPKMs
geneID	geneSymbol	Locus	FPKM_DMSO1	FPKM_DMSO2	FPKM_DMSO3	FPKM_NBT1	FPKM_NBT2	FPKM_NBT3	avgFPKM_DMSO	avgFPKM_NBT	log2FoldChange	DEG.STAT	pValue	FDR	T-test
ENSG00000110514	MADD	chr11:47290711-47351582	22.2607	18.4529	21.8256	14.7098	16.2479	19.4791	20.8464	16.8122	-0.310285	OK	0.12525	0.235313	0.0963169
ENSG00000268358	FLJ11235	chr5:111755279-111756310	0.203878	0.23113	0.380959	0.493706	0.467853	0.341296	0.271989	0.434285	0.675094	NOTEST	1	1
ENSG00000086015	MAST2	chr1:46252658-46501796	16.4896	15.8442	18.6449	13.8748	14.0652	14.8809	16.9929	14.2736	-0.251582	OK	0.08005	0.164606	0.0709296
ENSG00000211769	TRBJ2-5	chr7:142494802-142494850	0	0	0	0	0	0	0	0	0	NOTEST	1	1
ENSG00000211768	TRBJ2-4	chr7:142494681-142494731	0	0	0	0	0	0	0	0	0	NOTEST	1	1
ENSG00000254148	RP11-84E24.2	chr17:70017991-70216859	0	0	0	0	0	0	0	0	0	NOTEST	1	1
ENSG00000255071	SAA2-SAA4	chr11:18252895-18270190	0	0	0	0	0	0	0	0	0	NOTEST	1	1
ENSG00000211767	TRBJ2-3	chr7:142494530-142494579	0	0	0	0	0	0	0	0	0	NOTEST	1	1
ENSG00000211766	TRBJ2-2P	chr7:142494380-142494426	0	0	0	0	0	0	0	0	0	NOTEST	1	1
ENSG00000211765	TRBJ2-2	chr7:142494243-142494294	0	0	0	0	0	0	0	0	0	NOTEST	1	1
ENSG00000211764	TRBJ2-1	chr7:142494048-142494098	0	0	0	0	0	0	0	0	0	NOTEST	1	1
ENSG00000169740	ZNF32	chr10:44124264-44170151	0	0	0	0.0623248	0	0	0	0.0207749	inf	NOTEST	1	1
ENSG00000215869	RP11-364B6.1	chr1:104615631-104619709	0.054788	0	0	0	0.0470969	0	0.0182627	0.015699	-0.218229	NOTEST	1	1
ENSG00000261609	MIR4720	chr16:81416873-81424489	1.3651	0.897006	1.10406	2.51247	1.898	2.54009	1.12206	2.31685	1.04602	OK	5e-05	0.000287717	0.0127466
ENSG00000169744	LDB2	chr4:16402052-16900432	0	0	0	0	0.0227096	0	0	0.00756986	inf	NOTEST	1	1
ENSG00000215864	NBPF7	chr1:120377387-120387779	0	0	0	0	0	0	0	0	0	NOTEST	1	1
ENSG00000261606	RP11-414J4.2	chr15:75105056-75124141	0	0.00909809	0	0	0	0	0.0030327	0	#NAME?	NOTEST	1	1
ENSG00000215866	RP11-426L16.8	chr1:113362791-113420493	1.18238	0.868419	1.18063	1.36322	1.44877	0.987589	1.07714	1.26653	0.233667	OK	0.51425	0.669307
ENSG00000215867	RP4-773A18.2	chr1:112025969-112310638	0	0.0452875	0	0	0.0457651	0	0.0150958	0.015255	0.0151352	NOTEST	1	1
ENSG00000135905	DOCK10	chr2:225629806-225907162	4.0042	3.24819	3.64804	2.95058	7.03834	6.82122	3.63348	5.60338	0.624946	OK	0.10345	0.202253	0.27473
ENSG00000215861	WI2-1896O14.1	chr1:144676873-144679969	0	0	0	0	0	0	0	0	0	NOTEST	1	1
ENSG00000215863	RP11-495P10.2	chr1:147835126-147931933	2.29144	0.0235012	0	0.0286418	0	0.0229981	0.771648	0.0172133	-5.48635	NOTEST	1	1
ENSG00000266468	AL031284.1	chr1:25568727-25756683	0	0	0	0	0	0	0	0	0	NOTEST	1	1
ENSG00000251074	RP11-1267H10.3	chr4:69492564-69494617	0	0	0	0	0	0	0	0	0	NOTEST	1	1
ENSG00000168298	HIST1H1E	chr6:26156558-26157343	0.391045	0.581447	0.391618	4.0601	3.20458	2.79247	0.454704	3.35238	2.88219	OK	5e-05	0.000287717	0.0141858
ENSG00000255070	RP11-699F16.1	chr11:90849128-90849723	0	0	0	0	0	0	0	0	0	NOTEST	1	1
ENSG00000153714	LURAP1L	chr9:12685438-12822130	1.26786	0.456702	0.544685	6.36389	6.3087	4.89073	0.756416	5.85444	2.95228	OK	5e-05	0.000287717	0.00243089
ENSG00000266460	RP11-173L6.1	chr18:73556879-73580207	0	0	0	0	0	0	0	0	0	NOTEST	1	1
ENSG00000266461	MIR2392	chr14:101245746-101327368	0	0	0	0	0	0	0	0	0	NOTEST	1	1
ENSG00000266466	RP11-822E23.2	chr17:21428050-21477781	0	0.0629204	0	0	0	0.185988	0.0209735	0.0619961	1.56361	NOTEST	1	1
ENSG00000233578	RP5-1022P6.3	chr20:5525084-5591672	0	0	0.105153	0.272529	0	0.110657	0.0350509	0.127729	1.86556	NOTEST	1	1
ENSG00000168291	PDHB	chr3:58413356-58419584	47.875	49.5874	46.5795	30.6951	28.4076	33.2959	48.014	30.7995	-0.640546	OK	5e-05	0.000287717	0.00119528
ENSG00000262558	RP11-1260E13.3	chr17:62292-236045	0	0	0	0	0	0	0	0	0	NOTEST	1	1
ENSG00000212072	AL353147.1	chr10:19492778-20079330	0	0	0	0	0	0	0	0	0	NOTEST	1	1
ENSG00000212073	AC121332.1	chr3:130569438-131100319	0	0	0	0	0	0	0	0	0	NOTEST	1	1
ENSG00000212070	AC112219.1	chr3:72311472-72311579	0	0	0	0	0	0	0	0	0	NOTEST	1	1
ENSG00000212071	AL162511.1	chr14:36665685-36665774	0	0	0	0	0	0	0	0	0	NOTEST	1	1
ENSG00000212076	MIR761	chr1:52027537-52344477	0	0	0	0	0	0	0	0	0	NOTEST	1	1
ENSG00000262557	RP11-44F14.11	chr16:53467888-53538323	0	0.139899	0.0276587	0.115756	0	0.050675	0.0558527	0.055477	-0.00973769	NOTEST	1	1
ENSG00000262554	LA16c-360H6.2	chr16:3313742-3368852	0	0	0	0	1.20482	0	0	0.401608	inf	NOTEST	1	1
ENSG00000212075	AC112778.1	chrX:25224486-25224577	0	0	0	0	0	0	0	0	0	NOTEST	1	1
ENSG00000225108	AC013268.2	chr2:110744515-110753717	0.0961916	0.0815706	0.0747269	0.0486079	0.12093	0	0.084163	0.0565126	-0.574613	NOTEST	1	1
ENSG00000248928	CTD-2151A2.3	chr5:98930583-98931001	0	0	0	0	0	0	0	0	0	NOTEST	1	1
ENSG00000270593	RP11-455J15.1	chr7:16889580-16890349	0	0	0	0	0	0	0	0	0	NOTEST	1	1
ENSG00000225100	RP11-479O17.7	chr10:81664653-81742996	0	0	0	0	0	0	0	0	0	NOTEST	1	1
ENSG00000225101	OR52K3P	chr11:4496042-4497123	0	0	0.0610915	0	0.131368	0	0.0203638	0.0437892	1.10457	NOTEST	1	1
ENSG00000225102	RP11-456H18.1	chr6:11990575-11992245	0	0	0	0	0	0	0	0	0	NOTEST	1	1
ENSG00000233579	KRT8P15	chr2:203640689-203736708	0	0	0	0	0	0.037305	0	0.012435	inf	NOTEST	1	1
ENSG00000225105	RP11-165I9.6	chr13:25767244-25784433	0	0	0	0	0	0	0	0	0	NOTEST	1	1
ENSG00000225106	RP11-429E11.2	chr20:59827481-60515673	0	0	0	0.718548	0.26496	0.128909	0	0.370806	inf	NOTEST	1	1
ENSG00000225107	AC092484.1	chr2:146326861-146345592	0	0	0	0	0	0	0	0	0	NOTEST	1	1
ENSG00000221489	AC007358.1	chr2:202817979-202818059	0	0	0	0	0	0	0	0	0	NOTEST	1	1
ENSG00000221488	AC092017.1	chr1:211384330-211384424	0	0	0	0	0	0	0	0	0	NOTEST	1	1
ENSG00000226455	RP3-512E2.2	chr6:90636247-91006627	0	0	0	0	0	0	0	0	0	NOTEST	1	1
ENSG00000226454	RP3-462C17.1	chr6:40359324-40555204	0	0	0	0	0	0	0	0	0	NOTEST	1	1
ENSG00000149792	MRPL49	chr11:64888099-64902004	27.6798	30.1514	28.998	37.967	34.9384	37.9433	28.943	36.9496	0.352341	OK	0.2046	0.344526
ENSG00000226450	CYP2D8P1	chr22:42545876-42551007	0.0433195	0.0737072	0	0.0898833	0	0	0.0390089	0.0299611	-0.380712	NOTEST	1	1
ENSG00000221484	AC027807.1	chr15:84322837-84708594	0	0	0	0	0	0	0	0	0	NOTEST	1	1
ENSG00000149798	CDC42EP2	chr11:65082288-65089900	19.54	15.6951	15.3468	24.1896	25.2646	26.7692	16.8606	25.4078	0.591614	OK	5e-05	0.000287717	0.0102407
ENSG00000221486	AC000003.1	chr17:9813925-10101868	0	0	0	0	0	0	0	0	0	NOTEST	1	1
ENSG00000212153	U1	chr7:141404137-141488440	0	0	0	0	0	0	0	0	0	NOTEST	1	1
ENSG00000183055	FAM133CP	chr10:60272899-60591195	0	0.291126	0	0.118655	0.19738	0	0.0970419	0.105345	0.118444	NOTEST	1	1
ENSG00000183054	RGPD6	chr2:111271388-111334762	0	0.020182	0.0189647	0.152818	0.117882	0.0393857	0.0130489	0.103362	2.98571	NOTEST	1	1
ENSG00000255076	CTD-2023J5.1	chr8:13947372-15095848	0	0	0	0	0	0	0	0	0	NOTEST	1	1
ENSG00000251079	BMS1P2	chr10:47186202-47243502	0.227343	0.245977	0.0581953	1.42155	1.3782	1.34109	0.177172	1.38028	2.96174	OK	0.00255	0.00942376	0.00076865
ENSG00000251078	SLC25A5P9	chr5:75048394-75049304	0	0	0	0	0	0	0	0	0	NOTEST	1	1
ENSG00000250566	UGT2B29P	chr4:69375158-69383365	0	0	0	0	0	0	0	0	0	NOTEST	1	1
ENSG00000250567	CTD-2154H6.1	chr5:102744641-102748212	0	0	0	0	0	0	0	0	0	NOTEST	1	1
ENSG00000234031	RPS3AP44	chr13:27131839-27263085	0.290693	0.411659	0.543426	0.704232	0.33432	0.325589	0.415259	0.454714	0.130946	NOTEST	1	1
ENSG00000250565	ATP6V1E2	chr2:46717888-46852881	4.65262	4.53916	4.56507	5.01365	7.82868	8.04636	4.58562	6.9629	0.602572	OK	0.2337	0.380926
ENSG00000250562	RP11-227H4.4	chr3:98216447-98312567	0	0	0	0	0	0	0	0	0	NOTEST	1	1
ENSG00000250563	RP11-622O11.1	chr8:127084830-127086475	0	0	0	0	0	0	0	0	0	NOTEST	1	1
ENSG00000187961	KLHL17	chr1:895966-901095	16.5232	12.5264	16.0469	15.303	12.2822	10.9664	15.0322	12.8506	-0.226224	OK	0.30475	0.463085
ENSG00000250561	RP11-740N7.2	chr7:6919257-6920209	0	0	0	0	0	0.0631136	0	0.0210379	inf	NOTEST	1	1
ENSG00000187969	ZCCHC13	chrX:73524024-73524868	0	0	0	0	0	0	0	0	0	NOTEST	1	1
ENSG00000250569	NTAN1P2	chr8:87345502-87777251	0.229792	0.130227	0.184043	0.159008	0.131922	0.0641815	0.181354	0.11837	-0.615504	NOTEST	1	1
ENSG00000162840	MT2P1	chr4:69242040-69242226	10.6349	31.7473	35.3659	216.789	61.3096	80.6252	25.916	119.574	2.20599	OK	0.0002	0.00101549	0.193146
ENSG00000162843	WDR64	chr1:241695433-241965435	0.0380335	0.234573	0.199071	0.17994	0.297463	0.168479	0.157226	0.215294	0.453469	NOTEST	1	1
ENSG00000259247	TTTY25P	chrY:24454969-24564028	0	0	0	0	0	0	0	0	0	NOTEST	1	1
ENSG00000162849	KIF26B	chr1:245318286-245872733	5.37589	9.54227	9.3574	3.30758	5.75289	6.75469	8.09185	5.27172	-0.618197	OK	5e-05	0.000287717	0.17817
ENSG00000149243	KLHL35	chr11:75133437-75141674	23.4599	25.2706	27.7626	19.9628	15.6743	18.2466	25.4977	17.9613	-0.505476	OK	0.00335	0.0118892	0.0129041
ENSG00000184702	SEPT5	chr22:19701986-19712295	15.1977	16.6598	18.8784	8.17242	8.21826	8.11045	16.912	8.16704	-1.05016	OK	5e-05	0.000287717	0.0145816
ENSG00000221156	AC007551.1	chr7:35840541-35944917	0	0	0	0	0	0	0	0	0	NOTEST	1	1
ENSG00000221159	AL356741.1	chr10:69681664-69835105	0	0	0	0	0	0	0	0	0	NOTEST	1	1
ENSG00000184708	EIF4ENIF1	chr22:31795508-32058418	6.59692	7.91367	8.83491	11.1871	14.2835	7.70481	7.78183	11.0585	0.506973	OK	0.29905	0.456645
ENSG00000184709	LRRC26	chr9:140063209-140066861	8.60836	8.30363	9.93935	5.95065	7.98969	6.22959	8.95045	6.72331	-0.412788	OK	0.03355	0.0815356	0.0549495
ENSG00000255074	RP11-140L24.3	chr11:14462332-14463223	0	0	0	0	0	0.161295	0	0.0537649	inf	NOTEST	1	1
ENSG00000163462	TRIM46	chr1:155141883-155162707	0.554886	0.280051	0.377156	0.422122	0.329693	0.250811	0.404031	0.334209	-0.273716	NOTEST	1	1
ENSG00000163463	KRTCAP2	chr1:155141883-155162707	99.9295	113.556	105.259	80.7959	75.1551	70.7394	106.248	75.5635	-0.491673	OK	0.17915	0.310704
ENSG00000163464	CXCR1	chr2:219027567-219031718	0	0	0	0	0	0	0	0	0	NOTEST	1	1
ENSG00000163466	ARPC2	chr2:219081816-219119079	117.959	112.514	110.441	99.9533	78.8641	76.9639	113.638	85.2604	-0.4145	OK	0.0011	0.0045854	0.0510583
ENSG00000163467	TSACC	chr1:156278758-156337664	0.237628	0.297646	0.204175	0.880029	0.449088	0.5068	0.246483	0.611972	1.31198	OK	0.16025	0.285415
ENSG00000163468	CCT3	chr1:156278758-156337664	319.957	264.968	256.719	321.929	278.95	267.536	280.548	289.472	0.0451728	OK	0.71905	0.826812
ENSG00000266953	RP11-618P17.4	chr19:34850384-34919178	0	0.0460372	0	0	0	0	0.0153457	0	#NAME?	NOTEST	1	1
ENSG00000162599	NFIA	chr1:61330930-61928465	9.17961	7.01098	8.99485	10.1563	12.1379	11.8103	8.39515	11.3682	0.437374	OK	0.03645	0.0872915	0.033303
ENSG00000162598	C1orf87	chr1:60452940-60539442	0	0	0	0	0	0	0	0	0	NOTEST	1	1
ENSG00000267731	RP11-147L13.8	chr17:66186024-66188943	0	0	0	0	0	0.033865	0	0.0112883	inf	NOTEST	1	1
ENSG00000162592	CCDC27	chr1:3668961-3688209	0	0.0239039	0	0	0	0	0.00796797	0	#NAME?	NOTEST	1	1
ENSG00000029364	SLC39A9	chr14:69846847-69929105	29.6332	34.6477	31.5751	29.5029	33.524	32.3933	31.952	31.8067	-0.00657475	OK	0.97755	0.984846
ENSG00000267732	RP11-456O19.3	chr18:53548918-53858493	0	0	0	0	0	0	0	0	0	NOTEST	1	1
ENSG00000267735	CTD-2265O21.7	chr19:12986024-12994902	0	0	0	0	0	0	0	0	0	NOTEST	1	1
ENSG00000029363	BCLAF1	chr6:136578000-136610989	59.1709	72.2682	65.1335	59.2494	68.5579	68.9119	65.5242	65.5731	0.00107605	OK	0.99475	0.995625
ENSG00000162595	DIRAS3	chr1:68167148-68698803	0.0390351	0.132877	0.0624901	0	0.0335134	0.0651571	0.0781339	0.0328902	-1.24829	NOTEST	1	1
ENSG00000162594	IL23R	chr1:67557847-67725662	0	0	0	0.0686632	0	0	0	0.0228877	inf	NOTEST	1	1
ENSG00000263609	RP11-1109M24.16	chr17:21760933-21792968	0	0	0	0	0	0	0	0	0	NOTEST	1	1
ENSG00000263608	RN7SL353P	chr6:30718814-30719062	0	0	0	0	0	0	0	0	0	NOTEST	1	1
ENSG00000118640	VAMP8	chr2:85788684-85809154	53.914	62.9915	62.6738	40.0463	30.6183	33.9774	59.8598	34.8807	-0.77916	OK	5e-05	0.000287717	0.00359614
ENSG00000221625	AC013283.1	chr12:98999651-98999738	0	0	0	0	0	0	0	0	0	NOTEST	1	1
ENSG00000263603	CTD-2349P21.5	chr17:29036316-29151794	0	0	0	0	0	0.081543	0	0.027181	inf	NOTEST	1	1
ENSG00000069329	VPS35	chr16:46690053-46723430	47.6601	45.3362	42.1752	41.1636	36.8801	37.6532	45.0572	38.5656	-0.224442	OK	0.164	0.290308
ENSG00000263604	RP11-19P22.3	chr17:26010971-26011170	0	0	0	0	0	0	0	0	0	NOTEST	1	1
ENSG00000263607	RN7SL80P	chr13:21714652-21723221	0	0	0	0	1.11135	0	0	0.37045	inf	NOTEST	1	1
ENSG00000159961	OR3A3	chr17:3323861-3324827	0	0	0	0	0	0	0	0	0	NOTEST	1	1
ENSG00000201465	SNORA51	chr7:137872743-137872875	0	0	0	0	0	0	0	0	0	NOTEST	1	1
ENSG00000201464	Y_RNA	chr6:80011679-80011783	0	0	0	0	0	0	0	0	0	NOTEST	1	1
ENSG00000201467	SNORA16	chrX:16964813-17171395	0	0	0	0	0	0	0	0	0	NOTEST	1	1
ENSG00000201466	Y_RNA	chr18:12760715-12760817	0	0	0	0	0	0	0	0	0	NOTEST	1	1
ENSG00000253141	CTB-164N12.1	chr5:172890502-172911587	0	0	0	0	0	0	0	0	0	NOTEST	1	1
ENSG00000115073	ACTR1B	chr2:98272430-98280570	36.4303	36.9163	40.7148	35.0039	39.7287	41.4668	38.0205	38.7331	0.0267913	OK	0.84915	0.909628
ENSG00000253143	RP11-333A23.3	chr8:71383346-71397922	0	0	0	0	0	0	0	0	0	NOTEST	1	1
ENSG00000253142	RP11-87E22.1	chr8:22545171-22941132	0	0	0	0	0	0	0	0	0	NOTEST	1	1
ENSG00000259161	CTD-2017C7.3	chr14:102228134-102394326	0	0	0	0	0	0	0	0	0	NOTEST	1	1
ENSG00000259160	RP11-973N13.5	chr14:64854748-65009955	0	0	0	0	0	0	0	0	0	NOTEST	1	1
ENSG00000259163	RP11-1078H9.5	chr14:91006931-91282823	0	0	0	0	0	0	0	0	0	NOTEST	1	1
ENSG00000259162	RP11-203M5.6	chr14:20906140-20909427	0	0	0	0	0	0	0	0	0	NOTEST	1	1
ENSG00000201469	RNA5SP379	chr12:133200347-133532892	0	0	0	0	0	0	0	0	0	NOTEST	1	1
ENSG00000253148	RGS21	chr1:192286121-192336415	0	0.0594466	0	0	0	0	0.0198155	0	#NAME?	NOTEST	1	1
ENSG00000259167	RP11-114N19.1	chr14:80943329-81636758	0	0	0	0	0	0	0	0	0	NOTEST	1	1
ENSG00000241860	RP11-34P13.13	chr1:141473-173862	0.558626	0.357564	0.188561	0.767134	1.68516	0.769237	0.36825	1.07384	1.54402	OK	0.0076	0.0237825	0.136001
ENSG00000213853	EMP2	chr16:10622278-10674555	79.3168	111.715	105.93	59.4272	68.1999	75.7282	98.9874	67.7851	-0.546277	OK	0.00725	0.0229078	0.0703741
ENSG00000213851	RP11-324J13.1	chr4:43412057-43412954	0	0	0	0	0.140407	0	0	0.0468022	inf	NOTEST	1	1
ENSG00000258590	NBEAP1	chr15:20862966-20893737	0.0390055	0	0.0737819	0.143214	0	0.0486788	0.0375958	0.0639642	0.766692	NOTEST	1	1
ENSG00000213857	RP11-12M9.4	chr22:41470183-41471243	0	0	0	0	0	0.0548934	0	0.0182978	inf	NOTEST	1	1
ENSG00000213856	VDAC1P2	chrX:49397102-49397952	2.89113	3.64836	2.38612	2.00088	2.41638	1.98477	2.9752	2.13401	-0.479419	OK	0.10105	0.198756	0.136388
ENSG00000213854	CNN2P6	chr3:31223242-31224142	0.0811295	0	0	0	0	0	0.0270432	0	#NAME?	NOTEST	1	1
ENSG00000213859	KCTD11	chr17:7255207-7258263	5.68399	5.77953	5.10733	20.7801	39.8249	29.3748	5.52362	29.9933	2.44095	OK	5e-05	0.000287717	0.0469049
ENSG00000225816	AC006045.3	chr7:15025002-15025699	0	0	0	0	0	0	0	0	0	NOTEST	1	1
ENSG00000225814	GRPEL2P2	chrX:63917757-63918427	0	0	0	0.127708	0.10628	0.414472	0	0.216154	inf	NOTEST	1	1
ENSG00000225815	AC092669.6	chr2:66554480-66556116	0	0	0	0	0	0	0	0	0	NOTEST	1	1
ENSG00000225812	RP11-157L3.3	chr9:46042424-46042722	0	0	0	0	0	0	0	0	0	NOTEST	1	1
ENSG00000225813	AC009299.4	chr2:162138412-162139129	0	0	0	0.346569	0	0	0	0.115523	inf	NOTEST	1	1
ENSG00000225810	AC006038.4	chr2:42560685-42652228	0	0	0.149699	0	0	0	0.0498996	0	#NAME?	NOTEST	1	1
ENSG00000225811	RP11-547I7.1	chr1:190066791-190446759	0	0	0	0	0	0	0	0	0	NOTEST	1	1
ENSG00000225818	AC118653.2	chr17:69592478-69593420	0	0	0	0	0	0	0	0	0	NOTEST	1	1
ENSG00000225819	AC013269.3	chr2:131273569-131285579	0	0	0	0	0	0	0	0	0	NOTEST	1	1
ENSG00000229306	AP001464.4	chr21:14371996-14389013	0	0	0	0	0	0	0	0	0	NOTEST	1	1
ENSG00000229307	LINC00459	chr13:62897789-62902966	0	0	0	0	0	0	0	0	0	NOTEST	1	1
ENSG00000229305	RP11-431K24.2	chr1:8249883-8252830	0	0	0	0	0	0	0	0	0	NOTEST	1	1
ENSG00000229302	TAF9P2	chrY:20438492-20439381	0	0	0	0	0	0	0	0	0	NOTEST	1	1
ENSG00000229303	PPIAP25	chr13:46010255-46010795	0	0	0	0	0	0	0	0	0	NOTEST	1	1
ENSG00000238489	U6	chr15:21040700-21071662	0	0	0	0	0	0	0	0	0	NOTEST	1	1
ENSG00000229301	RP5-905H7.8	chr7:62814834-62819684	0	0	0	0	0	0	0	0	0	NOTEST	1	1
ENSG00000238487	RNU7-114P	chr12:114040595-114040658	0	0	0	0	0	0	0	0	0	NOTEST	1	1
ENSG00000238486	snoU13	chr19:52172657-52172761	0	0	0	0	0	0	0	0	0	NOTEST	1	1
ENSG00000238485	snoU13	chrX:138663928-138790386	0	0	0	0	0	0	0	0	0	NOTEST	1	1
ENSG00000238484	snoU13	chr6:34555064-34664636	0	0	0	0	0	0	0	0	0	NOTEST	1	1
ENSG00000238483	snoU13	chr13:46786082-46851501	0	0	0	0	0	0	0	0	0	NOTEST	1	1
ENSG00000238482	U6	chr1:25071847-25170815	0	0	0	0	0	0	0	0	0	NOTEST	1	1
ENSG00000229308	AC010084.1	chrY:3904537-3968361	0	0	0	0	0	0	0	0	0	NOTEST	1	1
ENSG00000229309	RP11-452B18.2	chr13:81824572-81876542	0	0	0	0	0	0	0	0	0	NOTEST	1	1
ENSG00000267730	CTD-2537I9.5	chr19:56088135-56088780	0.260487	0.442353	0.208806	0.676468	0.450587	0.329573	0.303882	0.485543	0.676086	NOTEST	1	1
ENSG00000055070	SZRD1	chr1:16679069-16763919	110.908	103.632	106.601	92.0103	89.4185	84.1043	107.047	88.511	-0.274312	OK	0.1014	0.199346	0.00425535
ENSG00000264660	RP11-381P6.1	chr17:20717932-20947073	0	0	0	0.0393441	0	0	0	0.0131147	inf	NOTEST	1	1
ENSG00000227410	RP11-265B8.4	chr9:71736208-71870124	2.47623	1.79261	1.83681	2.0947	2.29315	3.38772	2.03522	2.59186	0.348805	OK	0.8097	0.88444
ENSG00000227411	BAATP1	chr9:104096365-104101629	0	0	0	0	0	0	0	0	0	NOTEST	1	1
ENSG00000155719	OTOA	chr16:21689834-21772050	0.196303	0	0.0354071	0.0466477	0.20807	0.0184113	0.0772367	0.0910429	0.23726	NOTEST	1	1
ENSG00000227413	RP5-1042K10.12	chr22:40806284-41032706	0	0	0	0	0	0	0	0	0	NOTEST	1	1
ENSG00000227415	RP1-91G5.3	chr1:152346429-152417932	0	0	0	0	0	0	0	0	0	NOTEST	1	1
ENSG00000227416	RP11-109P14.2	chr1:38248128-38248557	0	0	0	0	0	0	0	0	0	NOTEST	1	1
ENSG00000227417	RP11-397P13.6	chr1:203764781-203823252	0	0.111114	0.209908	0	0.113189	0	0.107007	0.0377296	-1.50394	NOTEST	1	1
ENSG00000162337	LRP5	chr11:68080076-68216743	22.0333	20.2212	22.682	14.8344	17.9201	16.8875	21.6455	16.5473	-0.38747	OK	0.0273	0.0683594	0.0131665
ENSG00000264209	AC104448.1	chr3:48509196-48542259	0	0	0	0	0	0	0	0	0	NOTEST	1	1
ENSG00000155714	PDZD9	chr16:21995185-22012433	0.0649784	0	0	0.0674318	0	0	0.0216595	0.0224773	0.0534683	NOTEST	1	1
ENSG00000182010	RTKN2	chr10:63942793-64028466	3.0123	3.70664	3.14906	2.00658	2.36451	2.55087	3.28934	2.30732	-0.511578	OK	0.043	0.0998402	0.0238178
ENSG00000182013	PNMAL1	chr19:46969747-46974820	0.017627	0	0	0.0914067	0.217003	0.0394872	0.00587567	0.115966	4.3028	NOTEST	1	1
ENSG00000227089	RP1-135L22.1	chr6:21354641-21355527	0	0	0	0	0	0	0	0	0	NOTEST	1	1
ENSG00000244748	RN7SL153P	chr5:71515235-71656052	0	0	0	0	0	0.607282	0	0.202427	inf	NOTEST	1	1
ENSG00000211563	MIR338	chr17:79008947-79156964	0	0	0	0	0	0	0	0	0	NOTEST	1	1
ENSG00000186704	DTX2P1	chr7:76139744-77045717	2.07084	1.12235	1.30539	1.25906	1.43247	1.87072	1.49953	1.52075	0.0202758	OK	0.98215	0.987793
ENSG00000251779	Y_RNA	chr17:74305566-74383941	0	0	0	0	0	0	0	0	0	NOTEST	1	1
ENSG00000251774	U6	chr3:12525930-12705725	0	0	0	0	0	0	0	0	0	NOTEST	1	1
ENSG00000251595	ABCA11P	chr4:419223-492945	1.91145	1.86123	2.25893	1.76413	1.72232	2.40079	2.01054	1.96241	-0.0349561	OK	0.93165	0.956995
ENSG00000251776	RN7SKP242	chr9:85815854-85816143	0	0	0	0	0	0	0	0	0	NOTEST	1	1
ENSG00000251777	U6	chr3:12525930-12705725	0	0	0	0	0	0	0	0	0	NOTEST	1	1
ENSG00000251770	RNA5SP486	chr20:46501934-46502017	0	0	0	0	0	0	0	0	0	NOTEST	1	1
ENSG00000245293	RP11-286E11.1	chr4:108745718-108899955	0	0.349323	0	0.0242631	0.0382026	0.0428292	0.116441	0.0350983	-1.73013	NOTEST	1	1
ENSG00000251772	AL117380.2	chr20:55575142-55575213	0	0	0	0	0	0	0	0	0	NOTEST	1	1
ENSG00000251773	U6	chr3:86284470-86284574	0	0	0	0	0	0	0	0	0	NOTEST	1	1
ENSG00000164659	KIAA1324L	chr7:86506221-86689015	6.14358	5.79033	5.77565	8.55918	8.2375	8.55794	5.90319	8.45154	0.51772	OK	0.03855	0.0913183	0.00010189
ENSG00000242748	RP3-511B24.4	chr20:39657457-39946312	0.224852	0.190274	0.720768	0.233458	0.781873	0.382537	0.378632	0.465956	0.299399	NOTEST	1	1
ENSG00000178372	CALML5	chr10:5540657-5541533	0	0	0	0	0	0	0	0	0	NOTEST	1	1
ENSG00000164651	SP8	chr7:20823905-20826505	0.196708	0.15659	0.0314861	0.040808	0.168878	0.098434	0.128262	0.102707	-0.320558	NOTEST	1	1
ENSG00000242741	RP11-20B7.1	chr3:73857751-73952017	0	0	0	0	0	0	0	0	0	NOTEST	1	1
ENSG00000164654	MIOS	chr7:7606502-7648560	12.668	11.4169	10.5646	16.8704	21.9646	23.907	11.5499	20.914	0.856593	OK	5e-05	0.000287717	0.0379634
ENSG00000206114	FAM138D	chr12:147051-149350	0	0	0	0	0	0	0	0	0	NOTEST	1	1
ENSG00000114978	MOB1A	chr2:74382164-74406025	41.1046	43.1515	39.7211	27.1181	24.927	26.2906	41.3257	26.1119	-0.662331	OK	0.00035	0.00167512	0.000525802
ENSG00000252236	SNORA26	chr1:156161853-156161994	0	0	0	0	0	0	0	0	0	NOTEST	1	1
ENSG00000252237	RNU4-54P	chr12:28286181-28732883	0	0	0	0	0	0	0	0	0	NOTEST	1	1
ENSG00000252230	SNORD111	chr19:35084233-35166604	0	0	0	0	0	0	0	0	0	NOTEST	1	1
ENSG00000252231	RNA5SP67	chr1:173890207-173890338	0	0	0	0	0	0	0	0	0	NOTEST	1	1
ENSG00000206113	RP11-503N18.1	chr4:2420700-2734292	0	0	0	0.0221868	0.0183467	0	0	0.0135112	inf	NOTEST	1	1
ENSG00000252238	SNORA31	chr2:4874590-4874674	0	0	0	0	0	0	0	0	0	NOTEST	1	1
ENSG00000252239	U6	chr2:39476406-39945103	0	0	0	0	0	0	0	0	0	NOTEST	1	1
ENSG00000217178	RP11-9G10.1	chr6:74779166-75443995	0	0	0	0	0	0	0	0	0	NOTEST	1	1
ENSG00000161021	MAML1	chr5:179159850-179223648	12.3901	16.8858	14.2662	13.7916	15.9433	15.2917	14.514	15.0088	0.0483647	OK	0.7672	0.85801
ENSG00000256922	RP11-749H20.1	chr12:128278071-128305728	0	0	0	0	0	0	0	0	0	NOTEST	1	1
ENSG00000256923	RP11-449P1.1	chr12:22852792-23404433	0	0	0	0	0	0	0	0	0	NOTEST	1	1
ENSG00000226331	AC009302.4	chr2:222909243-222909713	0	0	0	0	0	0	0	0	0	NOTEST	1	1
ENSG00000261608	SLC25A1P4	chr16:34407686-34408464	0	0	0	0	0	0	0	0	0	NOTEST	1	1
ENSG00000256928	RP11-809N8.2	chr11:73087308-73108519	0	0	0	0	0	0.183635	0	0.0612115	inf	NOTEST	1	1
ENSG00000256929	AC067852.1	chr17:40610861-40674629	0.0275839	4.99541	1.37633	0	0	2.35841	2.13311	0.786138	-1.4401	OK	0.64385	0.772639
ENSG00000254694	RP11-50B3.4	chr11:126071992-126148026	0.763948	0	0	0	0	0	0.254649	0	#NAME?	NOTEST	1	1
ENSG00000254695	RP11-396O20.1	chr11:15665430-15780444	0	0	0	0	0	0	0	0	0	NOTEST	1	1
ENSG00000254696	RP11-72M10.7	chr11:55046922-55052999	0	0	0	0	0	0	0	0	0	NOTEST	1	1
ENSG00000254697	COPS8P3	chr11:78292719-78293201	0	0	0	0	0	0	0	0	0	NOTEST	1	1
ENSG00000254690	GS1-393G12.12	chr8:145515279-145538801	0.247065	0.209692	0.992698	0.771709	0.215641	0.422237	0.483152	0.469863	-0.0402371	NOTEST	1	1
ENSG00000254691	RP11-91P24.5	chr11:77532154-77705724	0	0	0	0	0.14529	0	0	0.0484299	inf	NOTEST	1	1
ENSG00000254692	TM9SF1	chr14:24641061-24708448	6.46973	5.62532	5.49429	7.40817	6.50552	7.94177	5.86311	7.28515	0.313292	OK	0.53795	0.688839
ENSG00000254693	RP11-58K22.5	chr11:44585976-44641913	0	0	0	0	1.00793	0	0	0.335976	inf	NOTEST	1	1
ENSG00000266927	AC006273.7	chr19:786649-787037	2.93707	2.48961	3.67794	3.74521	3.15101	4.21481	3.03487	3.70368	0.287323	OK	0.4662	0.624423
ENSG00000266926	AC005943.4	chr19:1576638-1605483	0.706336	0.599334	0	0.367159	0	1.0483	0.435223	0.471818	0.116477	NOTEST	1	1
ENSG00000266925	RP11-434D2.7	chr17:20404825-20415670	0	0	0	0	0	0	0	0	0	NOTEST	1	1
ENSG00000266924	RP11-154H12.2	chr18:77547120-77551432	0	0	0	0	0	0.11229	0	0.0374301	inf	NOTEST	1	1
ENSG00000254698	RP11-659G9.3	chr11:82534543-82782965	0	0	0	0	0	0	0	0	0	NOTEST	1	1
ENSG00000226979	LTA	chr6:31539830-31542101	0	0.0363658	0	0.621647	0.991157	0.57067	0.0121219	0.727825	5.9079	OK	0.2472	0.397036
ENSG00000266921	RP11-15A1.7	chr19:44472013-44506988	0.482784	0.178118	0.266845	0.0518628	0.0838416	0.270622	0.309249	0.135442	-1.19109	NOTEST	1	1
ENSG00000266920	ACTBP9	chr18:60109260-60110359	0.125356	0	0.0501891	0.130086	0.215654	0.157283	0.0585149	0.167674	1.51879	NOTEST	1	1
ENSG00000257343	RP11-641A6.8	chr12:53140379-53142092	0	0	0	0	0	0	0	0	0	NOTEST	1	1
ENSG00000257342	RP11-571M6.7	chr12:58087737-58115340	0	0	0	0	0	0	0	0	0	NOTEST	1	1
ENSG00000257341	CRIP1	chr14:105952653-105965912	1.4615	3.13585	3.77906	2.04931	1.71314	2.82469	2.79214	2.19571	-0.346681	OK	0.77295	0.861731
ENSG00000261604	CTD-2636A23.2	chr5:43287702-43313614	0.150785	0.331977	0.358979	0.28204	0.353179	0.100321	0.28058	0.24518	-0.194572	NOTEST	1	1
ENSG00000257346	RP11-386G11.8	chr12:49483203-49488602	0	0	0	0	0	0	0	0	0	NOTEST	1	1
ENSG00000257345	RP11-511B23.1	chr12:93392993-93609455	0	0	0	0	0	0	0	0	0	NOTEST	1	1
ENSG00000215860	PDZK1P1	chr1:145924387-145942619	0	0	0	0	0	0	0	0	0	NOTEST	1	1
ENSG00000234337	RP11-297L17.6	chr16:52689215-52689962	1.49081	1.26643	1.96253	1.9904	0.551491	1.58718	1.57326	1.37636	-0.192897	OK	0.5886	0.729249
ENSG00000261602	CTD-2033A16.1	chr16:69740898-69760854	0.550232	1.32172	0.927458	0.981435	0.369072	0.400854	0.933136	0.583787	-0.676644	OK	0.68865	0.806234
ENSG00000119509	INVS	chr9:102861537-103063282	8.1532	8.24336	7.67952	9.16987	11.0318	11.5459	8.02536	10.5825	0.399046	OK	0.0492	0.111173	0.063985
ENSG00000228949	UGT1A12P	chr2:234494084-234494937	0	0	0	0	0	0	0	0	0	NOTEST	1	1
ENSG00000228948	SLC25A6P5	chr9:108611990-108613706	0.163712	0.139148	0	0.0699223	0	0	0.100953	0.0233074	-2.11483	NOTEST	1	1
ENSG00000228945	CLUHP2	chrY:20442063-20446647	0	0	0	0	0	0	0	0	0	NOTEST	1	1
ENSG00000228944	AC004485.3	chr7:24236280-24295338	0	0	0	0	0	0	0	0	0	NOTEST	1	1
ENSG00000228943	RP5-1053E7.2	chr1:28436249-28436809	0	0	0	0	0	0	0	0	0	NOTEST	1	1
ENSG00000228941	UBE3AP2	chr21:32432918-32435487	0.0269494	0.183485	0.150976	0.139759	0.115571	0.112213	0.12047	0.122514	0.0242712	NOTEST	1	1
ENSG00000228940	RP11-348A7.1	chr1:41403775-41405435	0	0.0668853	0.0630222	0	0	0	0.0433025	0	#NAME?	NOTEST	1	1
ENSG00000264661	MIR3200	chr22:31089768-31303811	0	0	0	0	0	0	0	0	0	NOTEST	1	1
ENSG00000165309	ARMC3	chr10:23216952-23326518	0	0	0	0	0	0	0	0	0	NOTEST	1	1
ENSG00000165304	MELK	chr9:36572858-36677678	35.2179	32.7882	31.9954	39.7085	35.9664	33.559	33.3338	36.4113	0.1274	OK	0.35405	0.517605
ENSG00000165300	SLITRK5	chr13:88324869-88331868	2.21473	1.92565	2.05825	0.543723	0.289474	0.351722	2.06621	0.394973	-2.38716	OK	5e-05	0.000287717	0.000129154
ENSG00000266469	CTB-131K11.1	chr17:37415383-37607539	12.4175	8.72125	8.22005	13.7857	13.0053	12.8768	9.78627	13.2226	0.434176	OK	0.35335	0.517009
ENSG00000101608	MYL12A	chr18:3247478-3261848	124.139	124.061	121.156	114.349	95.069	97.8607	123.119	102.426	-0.265462	OK	0.0365	0.0873849	0.0715095
ENSG00000101605	MYOM1	chr18:3066804-3247275	0.0333693	0.0498278	0.115707	0.0922789	0.533526	0.0926096	0.0663014	0.239472	1.85274	NOTEST	1	1
ENSG00000121335	PRB2	chr12:11504756-11653975	0	0	0	0	0.25934	0	0	0.0864466	inf	NOTEST	1	1
ENSG00000237026	RP11-328P23.2	chr7:64696163-64697097	0	0	0	0	0	0	0	0	0	NOTEST	1	1
ENSG00000198791	CNOT7	chr8:17086736-17271037	61.8518	51.7323	49.8136	47.6447	38.3305	37.8102	54.4659	41.2618	-0.400545	OK	0.0109	0.0321093	0.0562349
ENSG00000198792	TMEM184B	chr22:38615297-38669040	28.9307	34.6412	33.8045	18.1383	20.771	17.6606	32.4588	18.8566	-0.783538	OK	5e-05	0.000287717	0.00617071
ENSG00000129472	RAB2B	chr14:21927178-21979517	5.57193	5.61447	5.06769	4.37236	3.45682	3.00226	5.41803	3.61048	-0.585578	OK	0.25125	0.401435
ENSG00000198794	SCAMP5	chr15:75246756-75313837	0.773125	1.21652	1.03948	0.407292	0.70536	0.514176	1.00971	0.542276	-0.896838	OK	0.0835	0.170643	0.0469512
ENSG00000198795	ZNF521	chr18:22641889-22932154	3.70934	2.69789	2.29039	4.06255	5.58717	3.41467	2.89921	4.35479	0.586947	OK	0.1283	0.239602	0.142921
ENSG00000197779	ZNF81	chrX:47696300-47931025	4.5023	5.15494	4.39339	4.40014	5.79217	6.74538	4.68354	5.6459	0.269602	OK	0.6542	0.780707
ENSG00000198797	FAM5B	chr1:177140632-177251558	0	0	0	0	0	0	0	0	0	NOTEST	1	1
ENSG00000198798	MAGEB3	chrX:30248552-30255607	0	0	0	0	0	0	0	0	0	NOTEST	1	1
ENSG00000197776	KLHDC1	chr14:50159822-50219870	0.0666905	0.110588	0.0533698	0.131138	0.143443	0.217795	0.0768828	0.164125	1.09406	NOTEST	1	1
ENSG00000197775	DHRS4-AS1	chr14:24407939-24475617	0.484184	0	0.355875	0.604251	0.204837	0.362796	0.28002	0.390628	0.480267	NOTEST	1	1
ENSG00000175550	DRAP1	chr11:65686727-65689032	77.8336	83.5203	83.6118	79.055	74.8301	76.8306	81.6552	76.9052	-0.0864639	OK	0.51825	0.672764
ENSG00000231422	RP11-80K21.3	chr10:25401986-25891155	0	0	0	0	0	0	0	0	0	NOTEST	1	1
ENSG00000175556	LONRF3	chrX:118108580-118156888	8.08922	7.48569	6.60011	17.0487	15.1691	18.5551	7.39168	16.9243	1.19512	OK	5e-05	0.000287717	0.00416424
ENSG00000197771	MCMBP	chr10:121588971-121652068	32.1007	26.466	26.8516	28.8087	27.9146	30.1938	28.4728	28.9724	0.0250932	OK	0.8556	0.913895
ENSG00000231421	AC006050.2	chr17:28900488-28999807	0	0	0	0	0	0	0	0	0	NOTEST	1	1
ENSG00000266462	AC010327.1	chr19:55738006-55770363	0	0	0	0	0	0	0	0	0	NOTEST	1	1
ENSG00000161682	FAM171A2	chr17:42430582-42441243	0.659299	0.713038	0.588937	0.275109	0.528333	0.481721	0.653758	0.428388	-0.60984	OK	0.0959	0.190746	0.083704
ENSG00000168297	PXK	chr3:58318606-58411748	4.14108	2.0767	2.72407	4.93855	4.28043	4.93963	2.98062	4.71954	0.663033	OK	0.002	0.00763933	0.0905878
ENSG00000179428	AC073072.5	chr7:22765013-22771621	0.0962155	0	0	0.249562	0.0826641	0.241005	0.0320718	0.191077	2.57478	NOTEST	1	1
ENSG00000100288	CHKB	chr22:51007289-51052409	6.62419	7.03257	9.28262	10.8944	14.2962	11.0427	7.64646	12.0778	0.659493	OK	0.02175	0.0565607	0.0367297
ENSG00000234389	AC007278.3	chr2:103035148-103069025	0	0	0	0	0	0	0	0	0	NOTEST	1	1
ENSG00000266467	RN7SL220P	chr10:69681664-69835105	0	0	0	0	0	0	0	0	0	NOTEST	1	1
ENSG00000183864	TOB2	chr22:41829495-41843027	16.3581	15.7357	13.9404	20.7179	28.014	22.8595	15.3447	23.8638	0.637079	OK	0.0001	0.000544733	0.0472865
ENSG00000183862	CNGA2	chrX:150906922-150913776	0	0	0	0	0.0180132	0	0	0.00600441	inf	NOTEST	1	1
ENSG00000266465	AC025165.1	chr12:58156116-58212487	0	0	0	0	0	0	0	0	0	NOTEST	1	1
ENSG00000167680	SEMA6B	chr19:4542599-4559820	0.188532	0.16039	0.276309	0.439482	0.645597	0.880828	0.20841	0.655302	1.65273	OK	5e-05	0.000287717	0.0637009
ENSG00000124217	MOCS3	chr20:49575362-49577820	10.2614	8.75448	8.54604	13.3671	12.0623	12.5689	9.1873	12.6661	0.463258	OK	0.002	0.00763933	0.00837557
ENSG00000124214	STAU1	chr20:47729877-47804904	55.1186	48.2053	47.4952	39.5929	36.0156	35.4446	50.273	37.0177	-0.44157	OK	0.00055	0.00249371	0.0164256
ENSG00000124215	CDH26	chr20:58533470-58609066	0	0.0645847	0.0257144	0.0472183	0.0355339	0.0379867	0.0300997	0.0402463	0.419106	NOTEST	1	1
ENSG00000124212	PTGIS	chr20:48120410-48184683	0	0	0	0	0	0	0	0	0	NOTEST	1	1
ENSG00000167685	ZNF444	chr19:56643967-56672262	11.3501	9.97175	11.6339	18.5866	15.2708	15.5898	10.9853	16.4824	0.585356	OK	0.00035	0.00167512	0.019929
ENSG00000247595	SPTY2D1-AS1	chr11:18621333-18656338	0	0.403192	0.125914	0	0.194045	0.197003	0.176369	0.130349	-0.436213	NOTEST	1	1
ENSG00000161970	RPL26	chr17:8268880-8286531	1073.51	1092.67	1074.05	961.78	788.285	830.162	1080.08	860.076	-0.328601	OK	0.0084	0.0258541	0.0502182
ENSG00000161973	CCDC42	chr17:8633251-8648537	0	0	0	0	0	0	0	0	0	NOTEST	1	1
ENSG00000255279	RP11-375D13.4	chr11:41877469-41897547	0	0	0	0	0	0	0	0	0	NOTEST	1	1
ENSG00000255275	RP13-279N23.2	chr1:19166092-19283180	0	0	0	0	0	0.0474677	0	0.0158226	inf	NOTEST	1	1
ENSG00000255274	TMPRSS4-AS1	chr11:117886486-117992605	0	0	0	0	0	0	0	0	0	NOTEST	1	1
ENSG00000255277	ABCC6P2	chr16:14914648-14918563	0	0.188982	0.0891437	0	0	0.0936138	0.0927087	0.0312046	-1.57095	NOTEST	1	1
ENSG00000255276	RRM1-AS1	chr11:4115936-4160106	0	0	0	0	0	0.369477	0	0.123159	inf	NOTEST	1	1
ENSG00000255271	RP4-594L9.2	chr11:34554560-34579471	0	0	0	0	0	0	0	0	0	NOTEST	1	1
ENSG00000255270	NAV2-IT1	chr11:19372270-20143144	0	0	0	0	0	0	0	0	0	NOTEST	1	1
ENSG00000255273	AF238378.7	chr8:6940492-6940850	0	0	0	0	0	0	0	0	0	NOTEST	1	1
ENSG00000255272	RP11-646J21.6	chr11:33797733-33801041	0	0	0	0	0	0	0	0	0	NOTEST	1	1
ENSG00000160087	UBE2J2	chr1:1189288-1209265	53.927	51.9703	54.0063	68.93	74.2881	73.9357	53.3012	72.3846	0.441514	OK	0.0021	0.00796021	0.00365833
ENSG00000036054	TBC1D23	chr3:99979843-100044095	9.6694	11.6191	9.942	14.4677	15.1367	13.4433	10.4102	14.3493	0.462983	OK	0.0011	0.0045854	0.00823051
ENSG00000228349	RPS26P4	chr21:40817780-40887433	0	0	0	0	0	0	0	0	0	NOTEST	1	1
ENSG00000264249	MIR3912	chr5:170813659-170813764	0	0	0	0	0	0	0	0	0	NOTEST	1	1
ENSG00000271123	RP11-178M5.1	chrY:23793568-23793901	0	0	0	0	0	0	0	0	0	NOTEST	1	1
ENSG00000271122	RP11-379H18.1	chr7:35672268-35739023	1.66898	1.44432	1.29129	1.31592	2.05627	2.13301	1.4682	1.83507	0.321788	OK	0.3462	0.508697
ENSG00000002587	HS3ST1	chr4:11394773-11431389	0	0	0	0	0	0.0058355	0	0.00194517	inf	NOTEST	1	1
ENSG00000002586	CD99	chrX:2609219-2659350	59.9623	70.0135	71.1398	42.1305	53.356	57.6804	67.0385	51.0556	-0.392919	OK	0.00495	0.0166337	0.0559147
ENSG00000265629	AC011897.1	chr2:14772809-14790933	0	0	0	0	0	0	0	0	0	NOTEST	1	1
ENSG00000237868	AC097533.1	chr4:122998994-122999473	0	0.181535	0	0	0	0.182259	0.0605115	0.060753	0.00574598	NOTEST	1	1
ENSG00000177954	RPS27	chr1:153963234-153964626	1923.54	1909.16	1920.65	2061.87	1618.37	1676.17	1917.78	1785.47	-0.103134	OK	0.4051	0.568647
ENSG00000177951	BET1L	chr11:127114-207428	23.2948	24.1045	24.0249	24.1486	24.9819	25.0513	23.8081	24.7272	0.054651	OK	0.70515	0.817848
ENSG00000198242	RPL23A	chr17:27046410-27070473	812.668	908.962	862.899	667.96	569.525	520.814	861.51	586.1	-0.55572	OK	0.0003	0.00145683	0.00910778
ENSG00000237861	RP11-332L8.1	chr1:197170591-197447585	0	0.287844	0.0542209	0	0.0582681	0.0566726	0.114022	0.0383136	-1.57338	NOTEST	1	1
ENSG00000237862	RP1-63G5.7	chr22:37735623-37823505	0.315004	0.428896	0.554664	0.0653486	0.162164	0.104989	0.432854	0.110834	-1.96548	NOTEST	1	1
ENSG00000237863	RP6-24A23.3	chrX:107979769-107982133	0	0	0	0	0	0	0	0	0	NOTEST	1	1
ENSG00000198246	SLC29A3	chr10:73079014-73123142	3.03499	3.04526	4.26022	3.17533	1.77889	2.41984	3.44682	2.45802	-0.487773	OK	0.05865	0.128127	0.159471
ENSG00000271129	RP11-123C5.5	chr16:68877506-69119083	0	0	0	0	0	0	0	0	0	NOTEST	1	1
ENSG00000092140	G2E3	chr14:30907197-31089269	6.2309	9.02188	9.54287	9.46789	16.5178	12.4197	8.26521	12.8018	0.631222	OK	0.0041	0.0141444	0.143203
ENSG00000135916	ITM2C	chr2:231729353-231743963	23.4093	33.9387	35.9447	16.0743	18.151	19.8208	31.0975	18.0154	-0.787572	OK	5e-05	0.000287717	0.0688096
ENSG00000135914	HTR2B	chr2:231921577-232037541	0	0.0606324	0	0	0	0.112942	0.0202108	0.0376473	0.897418	NOTEST	1	1
ENSG00000135913	USP37	chr2:219283814-219433084	3.30697	3.39252	3.68717	8.33538	11.055	13.3491	3.46222	10.9132	1.6563	OK	5e-05	0.000287717	0.0350879
ENSG00000135912	TTLL4	chr2:219575567-219620139	12.9157	10.6998	15.0362	12.9777	14.7882	10.5837	12.8839	12.7832	-0.0113184	OK	0.97035	0.980445
ENSG00000092148	HECTD1	chr14:31569317-31677010	21.0865	30.2238	26.7844	27.4773	33.6828	33.7973	26.0316	31.6525	0.282057	OK	0.19295	0.329154
ENSG00000267675	RP11-1151B14.2	chr18:56083996-56084860	0	0	0	0.269946	0	0	0	0.0899821	inf	NOTEST	1	1
ENSG00000034693	PEX3	chr6:143771943-143832827	10.9393	7.72377	8.6932	8.26752	5.98333	7.50251	9.11876	7.25112	-0.330634	OK	0.52595	0.678986
ENSG00000135919	SERPINE2	chr2:224839828-224904036	4.32419	0.771174	0.907754	5.48854	2.18738	3.28744	2.00104	3.65445	0.868905	OK	0.01105	0.0324432	0.33801
ENSG00000230487	PSMG3-AS1	chr7:1606965-1629262	1.54743	1.49102	1.41767	1.25851	2.36317	1.42486	1.48537	1.68218	0.179504	OK	0.82275	0.893392
ENSG00000176395	CEACAM20	chr19:45005728-45033811	0.141515	0	0	0	0	0.0359912	0.0471716	0.0119971	-1.97523	NOTEST	1	1
ENSG00000176396	EID2	chr19:40028889-40030870	6.83576	7.46394	7.11995	10.3929	12.3191	9.75271	7.13988	10.8216	0.599937	OK	5e-05	0.000287717	0.0353235
ENSG00000230484	OR51A10P	chr11:5274419-5667019	0	0	0	0	0	0	0	0	0	NOTEST	1	1
ENSG00000176390	CRLF3	chr17:29036316-29151794	8.9408	7.8703	6.44268	6.56458	5.95161	6.06124	7.75126	6.19248	-0.323914	OK	0.08985	0.180973	0.157069
ENSG00000230482	ATP5G2P3	chr2:197831740-198175897	0	0	0	0	0	0	0	0	0	NOTEST	1	1
ENSG00000230481	IGKV1OR22-5	chr22:17385108-17385586	0	0	0	0	0	0	0	0	0	NOTEST	1	1
ENSG00000176393	RNPEP	chr1:201951499-201986316	45.6116	42.9945	45.8824	33.6768	32.2627	32.9274	44.8295	32.9557	-0.443922	OK	0.03445	0.0833161	0.00193446
ENSG00000176399	DMRTA1	chr9:22446839-22452472	0.738968	0.606456	0.633647	0.875944	0.769583	0.879064	0.65969	0.84153	0.351226	OK	0.22285	0.367487
ENSG00000230489	VAV3-AS1	chr1:108113781-108537229	0	0	0	0	0	0	0	0	0	NOTEST	1	1
ENSG00000259531	RP11-295H24.3	chr15:49398267-49913128	0.122965	0.0697446	0.0328148	0.170087	0.035227	0.102579	0.0751748	0.102631	0.449146	NOTEST	1	1
ENSG00000243900	RN7SL320P	chr13:51909908-52126500	0	0	0	0	0	0	0	0	0	NOTEST	1	1
ENSG00000243902	RP1-63G5.5	chr22:37735623-37823505	0.728693	0.693434	0.276537	0.521291	0.565725	0.49773	0.566222	0.528249	-0.100149	OK	0.8948	0.936486
ENSG00000243903	RP11-285B24.1	chr3:59365749-59374430	0	0	0	0	0	0	0	0	0	NOTEST	1	1
ENSG00000243904	RP11-600F24.1	chr14:103840369-103841253	1.99431	1.13005	1.79712	0.948838	1.43191	0.55747	1.64049	0.979406	-0.74415	OK	0.04155	0.0970394	0.143407
ENSG00000083635	NUFIP1	chr13:45513383-45657260	4.41351	3.85708	3.57196	5.48199	5.68065	6.14128	3.94752	5.76797	0.547118	OK	0.0051	0.0170228	0.00521518
ENSG00000248029	CTD-2313F11.3	chr5:54359006-54362058	0	0	0	0	0	0	0	0	0	NOTEST	1	1
ENSG00000248027	CTD-2383M3.1	chr11:100554892-100862668	0.26851	0.426576	0.135042	0.519997	0.946402	0.956488	0.276709	0.807629	1.54532	OK	0.58455	0.726888
ENSG00000063515	GSC2	chr22:19136088-19137796	0	0	0	0	0	0	0	0	0	NOTEST	1	1
ENSG00000252599	U6	chr2:44381927-44382034	0	0	0	0	0	0	0	0	0	NOTEST	1	1
ENSG00000252598	RNA5SP460	chr18:70409548-70535381	0	0	0	0	0	0	0	0	0	NOTEST	1	1
ENSG00000252591	RNA5SP468	chr19:18062110-18109930	0	0	0	0	0	0	0	0	0	NOTEST	1	1
ENSG00000247624	AC006296.3	chr4:14911584-15003669	0	0	0.0277473	0.03596	0.0595029	0	0.00924911	0.031821	1.78259	NOTEST	1	1
ENSG00000247627	MTND4P12	chr5:134240595-134347392	4349.59	4220.47	4180.96	4351.57	3057.04	3112.93	4250.34	3507.18	-0.277266	OK	0.20935	0.350597
ENSG00000167531	LALBA	chr12:48961466-48963849	0	0	0	0	0	0	0	0	0	NOTEST	1	1
ENSG00000167536	DHRS13	chr17:27224755-27230089	10.9544	10.254	10.466	8.90101	10.4605	10.9721	10.5581	10.1112	-0.0624019	OK	0.73625	0.838601
ENSG00000252594	U6	chr8:47733858-47765929	0	0	0	0	0	0	0	0	0	NOTEST	1	1
ENSG00000252597	RNU7-137P	chr20:18076214-18076276	0	0	0	0	0	0	0	0	0	NOTEST	1	1
ENSG00000167535	CACNB3	chr12:49207576-49222724	11.3354	19.3254	17.8	6.19455	10.3369	8.81688	16.1536	8.44944	-0.934928	OK	5e-05	0.000287717	0.0688031
ENSG00000236472	AC002401.1	chr17:48211103-48227991	0	0	0	0	0	0	0	0	0	NOTEST	1	1
ENSG00000226457	RP11-430L17.1	chr1:16679069-16763919	0.679474	0.287969	0.273574	0	0	0.29287	0.413672	0.0976232	-2.08319	NOTEST	1	1
ENSG00000188886	ASTL	chr2:96789588-96804175	0	0	0	0	0	0	0	0	0	NOTEST	1	1
ENSG00000188883	KLRG2	chr7:139137435-139168458	3.22437	5.9452	5.46361	2.08589	1.65108	1.49612	4.87772	1.74436	-1.48351	OK	5e-05	0.000287717	0.0591208
ENSG00000260698	RP11-439E19.9	chr1:246845409-246848377	0.0599582	0.0170122	0.0159935	0.103637	0.171321	0.116406	0.030988	0.130455	2.07377	NOTEST	1	1
ENSG00000241500	RN7SL256P	chr15:82944772-82988374	0	0	0	0	0	0	0	0	0	NOTEST	1	1
ENSG00000241506	PSMC1P1	chr3:68684855-68686175	2.0516	2.42611	1.88287	3.27082	1.16094	1.33728	2.12019	1.92302	-0.140825	OK	0.59325	0.733071
ENSG00000188888	GPR179	chr17:36481412-36499730	0.00707084	0	0.00565721	0.029327	0.0302742	0.0117478	0.00424268	0.023783	2.48688	NOTEST	1	1
ENSG00000233774	MED14P1	chrY:14730914-14746333	0	0	0	0	0	0	0	0	0	NOTEST	1	1
ENSG00000241505	RP11-161I10.1	chr1:190447680-190463427	0	0	0	0	0	0	0	0	0	NOTEST	1	1
ENSG00000094796	KRT31	chr17:39549975-39553844	0	0	0	0	0.03432	0	0	0.01144	inf	NOTEST	1	1
ENSG00000270837	CTD-2623H2.8	chr19:58545399-58565999	0	0	0	0	0	0	0	0	0	NOTEST	1	1
ENSG00000226453	RP11-379B8.1	chr6:82554901-82643197	0	0	0	0	0.158148	0	0	0.052716	inf	NOTEST	1	1
ENSG00000239249	RN7SL757P	chr22:28247656-29075853	0	0	0	0	0	0	0	0	0	NOTEST	1	1
ENSG00000237289	CKMT1B	chr15:43885251-44010458	0.245204	0.294812	0.540943	0.258818	0.240918	0.259291	0.36032	0.253009	-0.510088	NOTEST	1	1
ENSG00000239739	RP11-373E16.4	chr3:170136652-170578169	0	0	0	0	0	0	0	0	0	NOTEST	1	1
ENSG00000237285	HNRNPA1P2	chr6:32256302-32339684	0	0.190041	0.417752	0.0773409	0	0.124842	0.202598	0.0673944	-1.58792	NOTEST	1	1
ENSG00000237286	AC004906.3	chr7:2945774-3083579	0	0	0	0	0	0	0	0	0	NOTEST	1	1
ENSG00000233775	RP4-811H24.9	chr1:32814794-32816264	0	0	0.0949266	0	0	0	0.0316422	0	#NAME?	NOTEST	1	1
ENSG00000237281	AC021016.8	chr2:219135114-219232822	0	0	0	0	0	0	0	0	0	NOTEST	1	1
ENSG00000237282	LINC00851	chr20:18359692-18362128	0	0	0	0	0	0	0	0	0	NOTEST	1	1
ENSG00000237283	RP11-316I3.1	chr1:188674753-188680011	0	0	0	0	0	0	0	0	0	NOTEST	1	1
ENSG00000206942	SNORA9	chr7:45022621-45026560	0	0	0	0	0	0	0	0	0	NOTEST	1	1
ENSG00000206941	SNORD15A	chr11:75110529-75133324	0	0	0	0	0	0	0	0	0	NOTEST	1	1
ENSG00000206947	SNORA20	chr7:39017597-39532694	0	0	0	0	0	0	0	0	0	NOTEST	1	1
ENSG00000206946	U6	chr9:66693276-66759372	0	0	0	0	0	0	0	0	0	NOTEST	1	1
ENSG00000206944	U6	chr18:45553043-45937123	0	0	0	0	0	0	0	0	0	NOTEST	1	1
ENSG00000206949	U6	chr8:67341262-67430759	0	0	0	0	0	0	0	0	0	NOTEST	1	1
ENSG00000206948	SNORA36A	chrX:153991030-154005964	0	0	0	0	0	0	0	0	0	NOTEST	1	1
ENSG00000101327	PDYN	chr20:1927891-1988163	0	0	0	0	0	0	0	0	0	NOTEST	1	1
ENSG00000200478	SNORD115-41	chr15:25068793-25492435	0	0	0	0	0	0	0	0	0	NOTEST	1	1
ENSG00000200475	RN7SKP162	chr12:13714143-14133053	0	0	0	0	0	0	0	0	0	NOTEST	1	1
ENSG00000049192	ADAMTS6	chr5:64444562-64777747	1.12807	0.390106	0.334332	2.7156	3.33657	1.99434	0.617502	2.68217	2.11889	OK	5e-05	0.000287717	0.0155727
ENSG00000200471	U6	chr7:54688717-54688824	0	0	0	0	0	0	0	0	0	NOTEST	1	1
ENSG00000200473	RNA5SP507	chrX:69472891-69473012	0	0	0	0	0	0	0	0	0	NOTEST	1	1
ENSG00000200472	RN7SKP44	chr18:29298855-29299171	0	0	0	0	0	0	0	0	0	NOTEST	1	1
ENSG00000264239	AL360297.1	chr1:71547006-72748417	0	0	0	0	0	0	0	0	0	NOTEST	1	1
ENSG00000221487	AC069294.1	chr7:99302659-99332819	0	0	0	0	0	0	0	0	0	NOTEST	1	1
ENSG00000101323	HAO1	chr20:7863627-7921121	0	0	0	0	0	0	0	0	0	NOTEST	1	1
ENSG00000237136	C4orf51	chr4:146601355-146859787	0	0	0	0	0	0	0	0	0	NOTEST	1	1
ENSG00000129562	DAD1	chr14:23033804-23058175	125.23	146.862	140.553	106.777	83.1748	91.1981	137.548	93.7166	-0.553561	OK	5e-05	0.000287717	0.00987229
ENSG00000237135	DDX10P1	chr10:31133562-31320866	0	0	0	0	0	0	0	0	0	NOTEST	1	1
ENSG00000177047	IFNW1	chr9:21140630-21142144	0.0425135	0	0	0	0.0365092	0	0.0141712	0.0121697	-0.219663	NOTEST	1	1
ENSG00000129566	TEP1	chr14:20833825-20881588	4.34964	4.48698	4.15944	2.01847	2.12858	2.77177	4.33202	2.30627	-0.909478	OK	0.0072	0.0227769	0.00642063
ENSG00000177045	SIX5	chr19:46268042-46296060	12.8557	12.6082	12.2744	18.8552	17.1718	17.7186	12.5794	17.9152	0.510115	OK	0.0472	0.107615	0.00454395
ENSG00000237131	RP1-69E11.3	chr1:168184642-168184890	0	0	0	0	0	0	0	0	0	NOTEST	1	1
ENSG00000270576	RP5-1021I20.7	chr14:74307222-74307312	0	0	0	0	0	0	0	0	0	NOTEST	1	1
ENSG00000154252	GAL3ST2	chr2:242716239-242743623	0.239278	0.0814168	0.344806	0.099302	0.246688	0.439515	0.221834	0.261835	0.239177	NOTEST	1	1
ENSG00000237138	AP000260.4	chr21:33245627-33416946	0	0	0	0	0	0	0	0	0	NOTEST	1	1
ENSG00000237139	RP11-137L10.5	chr10:75196185-75385711	0	0	0	0	0	0.649062	0	0.216354	inf	NOTEST	1	1
ENSG00000141232	TOB1	chr17:48939583-48987593	66.3465	56.675	54.1063	103.667	112.468	101.962	59.0426	106.032	0.844676	OK	5e-05	0.000287717	0.000747726
ENSG00000172673	THEMIS	chr6:128029216-128239776	0	0	0	0	0	0	0	0	0	NOTEST	1	1
ENSG00000172671	ZFAND4	chr10:46111042-46168228	2.35237	3.13806	2.83686	1.99693	2.47192	2.7883	2.77576	2.41905	-0.198445	OK	0.46465	0.623395
ENSG00000223760	CCDC74B-AS1	chr2:130887193-130902707	0	0.02886	0.0542929	0	0	0	0.0277176	0	#NAME?	NOTEST	1	1
ENSG00000223761	RP11-57C13.4	chr10:89351363-89365781	0	0	0	0	0	0	0	0	0	NOTEST	1	1
ENSG00000223764	RP11-54O7.3	chr1:852249-855072	7.23388	8.53801	9.72848	4.02784	5.19926	6.89727	8.50012	5.37479	-0.661275	OK	0.0079	0.0245956	0.0481039
ENSG00000223765	RP1-288M22.2	chr6:72160536-72168577	0	0	0	0	0	0	0	0	0	NOTEST	1	1
ENSG00000236423	RP13-15E13.1	chr1:3816935-3833789	0	0.0829993	0.269259	0.339071	0.380997	0.672707	0.117419	0.464258	1.98326	NOTEST	1	1
ENSG00000223768	LINC00205	chr21:46713199-46717269	3.66557	4.47738	5.07895	3.55925	3.75459	2.82475	4.4073	3.37953	-0.383073	OK	0.07615	0.158324	0.11658
ENSG00000236420	CHCHD3P1	chr10:8661895-8662571	0	0	0	0	0	0	0	0	0	NOTEST	1	1
ENSG00000236427	RP11-107M16.2	chr1:152140600-152339163	0	0.263219	0	0	0	0	0.0877397	0	#NAME?	NOTEST	1	1
ENSG00000236426	RP11-79M19.2	chr10:120967100-121215131	0	0	0	0	0	0	0	0	0	NOTEST	1	1
ENSG00000236425	AC090018.1	chr3:195288084-195288450	0	0	0.299932	0	0	0	0.0999773	0	#NAME?	NOTEST	1	1
ENSG00000236424	TSPY10	chrY:9365488-9368291	0	0	0	0	0	0	0	0	0	NOTEST	1	1
ENSG00000136750	GAD2	chr10:26505235-26593487	0	0	0	0	0.0423051	0	0	0.0141017	inf	NOTEST	1	1
ENSG00000270789	RP11-632K20.8	chr15:32753866-32754010	0	0	0	0	0	0	0	0	0	NOTEST	1	1
ENSG00000136754	ABI1	chr10:26986587-27150016	19.9169	18.9687	19.6006	27.9955	28.7753	31.603	19.4954	29.4579	0.595524	OK	0.00015	0.000786697	0.00857683
ENSG00000136758	YME1L1	chr10:27399382-27475853	66.1899	67.0159	65.0808	70.6551	64.9645	67.6903	66.0955	67.77	0.0360937	OK	0.8115	0.885616
ENSG00000270781	RP11-501C14.9	chr17:46952221-47006418	0	0	0	0.648243	0	0	0	0.216081	inf	NOTEST	1	1
ENSG00000270782	RP11-500K19.2	chr3:120626918-121143608	0	0	0	0	0	0	0	0	0	NOTEST	1	1
ENSG00000270783	IGHD3OR15-3A	chr15:20211157-20211188	0	0	0	0	0	0	0	0	0	NOTEST	1	1
ENSG00000232508	MRPL45P1	chr2:88664213-88665127	0	0	0	0	0	0	0	0	0	NOTEST	1	1
ENSG00000232500	AP005273.1	chr11:64268324-64272858	0	0	0	0	0	0	0	0	0	NOTEST	1	1
ENSG00000232502	AC073464.7	chr2:95426518-95426861	0	0	0	0.910142	0	0	0	0.303381	inf	NOTEST	1	1
ENSG00000232503	AC140481.9	chr2:131534218-131534530	0	0	0	0	0	0	0	0	0	NOTEST	1	1
ENSG00000232504	AC105053.4	chr2:86116402-86118103	0	0.0833604	0.0786043	0	0	0.082429	0.0539882	0.0274763	-0.974456	NOTEST	1	1
ENSG00000232505	XXbac-BPG308J9.3	chr6:29191749-29234862	0	0	0	0	0	0	0	0	0	NOTEST	1	1
ENSG00000249087	C1orf213	chr1:23685940-23698332	1.34569	1.87451	1.98378	2.25264	4.2325	2.96339	1.73466	3.14951	0.860476	OK	0.02595	0.0655042	0.12301
ENSG00000116014	KISS1R	chr19:917286-921015	0	0	0	0	0	0.0314089	0	0.0104696	inf	NOTEST	1	1
ENSG00000116017	ARID3A	chr19:925780-975939	8.68932	6.52375	6.35895	12.5428	15.0411	15.1554	7.19067	14.2464	0.986403	OK	0.00265	0.00973235	0.00360242
ENSG00000116016	EPAS1	chr2:46520805-46613836	51.0503	44.4322	43.7637	81.4063	96.3377	99.1881	46.4154	92.3107	0.991894	OK	5e-05	0.000287717	0.0066856
ENSG00000249082	CTC-276P9.1	chr5:134362614-134736986	3.53167	1.71402	2.01005	3.03179	3.10393	3.00101	2.41858	3.04558	0.332556	OK	0.79695	0.876827
ENSG00000249081	OR5M14P	chr4:41724554-41725529	0	0	0	0	0	0	0	0	0	NOTEST	1	1
ENSG00000234034	AP000959.2	chr21:23872923-23892377	0	0	0	0	0	0	0	0	0	NOTEST	1	1
ENSG00000249089	AIG1P1	chr5:38845959-39074510	0	0	0	0	0	0	0	0	0	NOTEST	1	1
ENSG00000264235	RP13-270P17.1	chr18:3247478-3261848	0	0.0933575	0.352282	0.342397	0.664309	0.369894	0.148546	0.458867	1.62716	NOTEST	1	1
ENSG00000250564	RP11-215P8.4	chr5:133764741-133828210	0	0.104648	0.296309	0.127995	0.532606	0.311562	0.133652	0.324055	1.27775	NOTEST	1	1
ENSG00000234033	RAC1P8	chr13:62379282-62379809	0	0	0	0	0	0	0	0	0	NOTEST	1	1
ENSG00000242860	RN7SL180P	chr1:62208148-62629592	0	0	0	0	0	0	0	0	0	NOTEST	1	1
ENSG00000201708	RNA5SP359	chr12:38557204-38557317	0	0	0	0	0	0	0	0	0	NOTEST	1	1
ENSG00000201709	U6	chr15:65522198-65522305	0	0	0	0	0	0	0	0	0	NOTEST	1	1
ENSG00000242861	RP11-285F7.2	chr1:225997793-226070069	0.419649	0	0.676988	1.75592	0.370624	1.09242	0.365546	1.07299	1.55351	OK	0.5165	0.671083
ENSG00000201704	RNA5SP396	chr15:59866301-59866421	0	0	0	0	0	0	0	0	0	NOTEST	1	1
ENSG00000201707	U6	chr4:89011415-89152474	0	0	0	0	0	0	0	0	0	NOTEST	1	1
ENSG00000201700	SNORD113-3	chr14:101361106-101402336	0	0	0	0	0	0	0	0	0	NOTEST	1	1
ENSG00000201701	SNORA25	chr3:31699381-32119072	0	0	0	0	0	0	0	0	0	NOTEST	1	1
ENSG00000249156	RP11-432M8.9	chr5:17611098-17611692	0	0	0	0	0	0	0	0	0	NOTEST	1	1
ENSG00000250560	RP11-598G2.1	chr4:76120076-76120289	0	0	0	0	0	0	0	0	0	NOTEST	1	1
ENSG00000231001	CCNB1IP1P3	chrX:94031737-94032566	0	0	0	0	0	0	0	0	0	NOTEST	1	1
ENSG00000264234	AL161751.1	chr14:38716911-38716980	0	0	0	0	0	0	0	0	0	NOTEST	1	1
ENSG00000242865	RN7SL244P	chr6:52866076-52965671	0	0	0	0	0	0	0	0	0	NOTEST	1	1
ENSG00000271259	RP11-1109F11.5	chr12:89765596-89766136	0	0	0	0	0	0	0	0	0	NOTEST	1	1
ENSG00000242866	STRC	chr15:43885251-44010458	0	0.0203486	0.0215734	0.234337	0.175535	0.272714	0.013974	0.227529	4.02523	NOTEST	1	1
ENSG00000271255	IGHD3OR15-3B	chr15:21217887-21217918	0	0	0	0	0	0	0	0	0	NOTEST	1	1
ENSG00000231004	CECR9	chr22:17809923-17810122	0	0	0	0	0	0	0	0	0	NOTEST	1	1
ENSG00000271257	CTD-2117L12.3	chr5:57799121-57799527	0	0	0	0	0	0	0	0	0	NOTEST	1	1
ENSG00000271251	RP11-543F8.3	chr10:8514681-8514915	0	0	0	0	0	0	0	0	0	NOTEST	1	1
ENSG00000271250	RP11-101P17.14	chr13:21790693-21790799	0	0	0	0	0	0	0	0	0	NOTEST	1	1
ENSG00000223867	AC098592.7	chr7:16977848-16978181	0	0	0	0	0	0	0	0	0	NOTEST	1	1
ENSG00000271252	RP11-286B14.2	chr1:95975671-96247898	0.709911	0	0.57571	0	0.636677	1.25511	0.42854	0.630595	0.557283	NOTEST	1	1
ENSG00000264237	AL137846.1	chr9:127019884-127115586	0	0	0	0	0	0	0	0	0	NOTEST	1	1
ENSG00000270126	RP11-501C14.8	chr17:47072627-47133012	0	0	0	0	0	0	0	0	0	NOTEST	1	1
ENSG00000270127	RP11-526I2.5	chr15:101087971-101090358	0.152127	0.0647375	0.101456	0.157783	0.260922	0.253323	0.106107	0.224009	1.07804	NOTEST	1	1
ENSG00000270120	RP11-327F22.6	chr16:50727513-50766988	0	0	0	0	0	0	0	0	0	NOTEST	1	1
ENSG00000270122	PTPRN	chr2:220154344-220174370	0	0	0	0	0.0192211	0	0	0.00640704	inf	NOTEST	1	1
ENSG00000270123	VTRNA2-1	chr5:135416159-135416286	0	0	0	0	0	0	0	0	0	NOTEST	1	1
ENSG00000174099	MSRB3	chr12:65672422-66036152	16.606	13.746	11.9762	10.472	10.2175	11.3297	14.1094	10.6731	-0.402684	OK	0.10615	0.206341	0.118211
ENSG00000224233	OR2J4P	chr6:29149286-29150222	0	0	0	0	0	0	0	0	0	NOTEST	1	1
ENSG00000224232	AC110299.5	chr2:242295657-242449145	0	0	0	0	0	0	0	0	0	NOTEST	1	1
ENSG00000224235	RP5-1027O11.1	chr1:88365591-88371397	0	0	0	0	0	0	0	0	0	NOTEST	1	1
ENSG00000250568	RP11-333E13.2	chr4:39824482-39979576	3.25509	2.29883	1.75469	1.13903	0.965058	0.474883	2.4362	0.859657	-1.5028	OK	0.42495	0.587756
ENSG00000137409	MTCH1	chr6:36935916-36954074	139.808	142.808	147.282	182.808	179.878	173.137	143.3	178.608	0.317757	OK	0.01055	0.0312459	0.000845826
ENSG00000224236	MRRFP1	chrX:122249959-122251634	0.184703	0.329908	0.121016	0.283578	0.32375	0.236827	0.211876	0.281385	0.409328	NOTEST	1	1
ENSG00000224239	AC090044.2	chr3:898806-899774	0	0	0	0	0	0	0	0	0	NOTEST	1	1
ENSG00000224238	WARS2-IT1	chr1:119573838-119869926	0	0	0	0.0309829	0.0256255	0	0	0.0188695	inf	NOTEST	1	1
ENSG00000174093	TBC1D3	chr17:36337710-36421858	6.25604	6.23415	6.6608	11.4111	15.2657	15.8178	6.38366	14.1649	1.14986	OK	5e-05	0.000287717	0.0292547
ENSG00000137404	NRM	chr6:30655823-30659197	24.2923	28.2919	26.2881	12.6822	12.3683	14.7204	26.2908	13.257	-0.987807	OK	5e-05	0.000287717	0.00144649
ENSG00000235196	RP1-3E10.2	chrX:101137261-101187004	0	0	0	0	0	0	0	0	0	NOTEST	1	1
ENSG00000235197	ZNF33AP1	chr10:38183564-38185594	0	0	0	0	0	0	0	0	0	NOTEST	1	1
ENSG00000235194	PPP1R3E	chr14:23743249-23795394	1.7575	2.76467	2.99095	2.73251	4.07931	5.23388	2.50437	4.01523	0.681036	OK	0.35675	0.519978
ENSG00000264236	RP11-861L17.2	chr18:66340924-66722426	0	0	0	0	0	0	0	0	0	NOTEST	1	1
ENSG00000220685	RP11-530A18.1	chr6:5066028-5067216	0.262372	0.145152	0.221596	0.245585	0	0.0951058	0.209707	0.113564	-0.884874	NOTEST	1	1
ENSG00000060138	YBX3	chr12:10851682-10875911	122.638	104.646	111.84	143.995	112.825	117.367	113.041	124.729	0.141949	OK	0.34325	0.505622
ENSG00000253570	RNF5P1	chr8:38458178-38458718	2.94548	2.6464	1.94607	1.80116	1.35334	2.0564	2.51265	1.73696	-0.532639	OK	0.1565	0.279894
ENSG00000044012	GUCA2B	chr1:42619091-42621495	0.293898	0.124738	0	0.152688	0.127266	0	0.139545	0.0933179	-0.580505	NOTEST	1	1
ENSG00000231857	MORF4L1P5	chrX:64547867-64551113	0	0	0	0	0	0	0	0	0	NOTEST	1	1
ENSG00000231856	RP11-327P2.5	chr13:52378432-52387356	0.158809	0.269564	0.127371	0.330092	0.275337	0.537634	0.185248	0.381021	1.04041	NOTEST	1	1
ENSG00000130758	MAP3K10	chr19:40697650-40721482	10.5003	12.6653	11.5764	16.3043	15.4914	13.4381	11.5807	15.0779	0.380721	OK	0.0613	0.132733	0.0338234
ENSG00000231852	CYP21A2	chr6:32006041-32096030	0.0324509	0	0	0.339848	0.630054	0.136409	0.010817	0.36877	5.09135	NOTEST	1	1
ENSG00000231851	AC104655.2	chr2:105552868-105719402	1.26081	0.220741	0.62283	1.32974	0	0.216027	0.70146	0.515254	-0.445077	OK	0.82205	0.892848
ENSG00000231850	GAGE2B	chrX:49235707-49242997	0	0	0	0	0	0	0	0	0	NOTEST	1	1
ENSG00000130751	NPAS1	chr19:47523076-47549033	1.02123	0.67743	0.584682	0.892254	0.784542	0.782848	0.761114	0.819881	0.107302	OK	0.80385	0.881005
ENSG00000236641	CTA-221G9.7	chr22:25608708-25609652	0	0.179472	0	0	0	0	0.059824	0	#NAME?	NOTEST	1	1
ENSG00000231859	AC007875.2	chr7:97535740-97536134	0	0	0	0	0	0	0	0	0	NOTEST	1	1
ENSG00000130755	GMFG	chr19:39818992-39833012	0	0	0	0.416409	0	0.225265	0	0.213891	inf	NOTEST	1	1
ENSG00000264231	AC026241.1	chr8:47996974-47997049	0	0	0	0	0	0	0	0	0	NOTEST	1	1
ENSG00000266079	SNORA59B	chr17:19398697-19501235	0	0	0	0	0	0	0	0	0	NOTEST	1	1
ENSG00000009694	TENM1	chrX:123093082-124097666	0.013023	0	0	0.00898641	0	0	0.004341	0.00299547	-0.535244	NOTEST	1	1
ENSG00000110756	HPS5	chr11:18300222-18343745	21.7065	25.3711	24.7373	34.1285	53.7492	48.7921	23.9383	45.5566	0.92834	OK	5e-05	0.000287717	0.0621174
ENSG00000267100	ILF3-AS1	chr19:10762537-10764520	2.74366	2.67972	2.5952	4.36587	7.27603	5.3254	2.67286	5.65577	1.08134	OK	5e-05	0.000287717	0.0730641
ENSG00000248840	RP11-357G3.2	chr4:3294754-3441640	0	0	1.0507	0	0.446446	0	0.350232	0.148815	-1.23479	NOTEST	1	1
ENSG00000248842	CTB-1H10.1	chr5:145780543-145786922	0	0	0	0	0	0	0	0	0	NOTEST	1	1
ENSG00000248843	RP11-357G3.1	chr4:3294754-3441640	0.0975878	0	0	0	0	0	0.0325293	0	#NAME?	NOTEST	1	1
ENSG00000248844	RP11-626H12.3	chr11:69902335-69911477	0	0	0	0	0	0	0	0	0	NOTEST	1	1
ENSG00000248846	CTD-2016O11.1	chr5:65502039-65505275	0	0	0	0	0	0.27445	0	0.0914834	inf	NOTEST	1	1
ENSG00000234993	CUBNP2	chr10:45727473-45742809	0	0	0	0	0	0	0	0	0	NOTEST	1	1
ENSG00000248848	PPBPP2	chr4:74919754-74921116	0	0	0	0	0	0	0	0	0	NOTEST	1	1
ENSG00000134278	SPIRE1	chr18:12438888-12725739	13.7516	11.8363	9.6601	24.5924	26.2935	21.3502	11.7493	24.0787	1.03518	OK	0.0002	0.00101549	0.00315357
ENSG00000230812	RP4-794H19.4	chr1:59486058-59510286	0	0	0	0	0	0	0	0	0	NOTEST	1	1
ENSG00000230813	RP11-690C23.5	chr1:246690331-246691457	0	0	0	0	0	0	0	0	0	NOTEST	1	1
ENSG00000230814	USP9YP24	chrY:24674427-24682786	0	0	0	0	0	0	0	0	0	NOTEST	1	1
ENSG00000230815	RP11-49O14.3	chr9:97488982-97849441	0	0	0	0	0	0	0	0	0	NOTEST	1	1
ENSG00000064726	BTBD1	chr15:83509837-83772195	43.1959	40.3607	40.0959	39.8682	39.97	40.6706	41.2175	40.1696	-0.0371517	OK	0.803	0.880491
ENSG00000230818	MTND2P16	chr10:19492778-20079330	0	0	0	0	0	0	0	0	0	NOTEST	1	1
ENSG00000230819	ZNF736P5Y	chrY:27164645-27165450	0	0	0	0	0	0	0	0	0	NOTEST	1	1
ENSG00000217791	ASS1P9	chr5:53154995-53156231	1.19223	1.56713	1.51861	0.506076	0.745323	1.04149	1.42599	0.764297	-0.899762	OK	0.008	0.0248535	0.0303231
ENSG00000072506	HSD17B10	chrX:53458205-53461320	354.855	454.045	439.045	278.589	280.645	290.406	415.981	283.213	-0.55463	OK	5e-05	0.000287717	0.0482691
ENSG00000259838	TCEB1P2	chr15:41849224-41849633	0.472085	2.00038	1.14359	0.49459	2.09123	1.23374	1.20535	1.27319	0.0789882	OK	0.90285	0.941077
ENSG00000072501	SMC1A	chrX:53401069-53458059	118.617	169.246	164.195	80.5063	147.66	146.836	150.686	125.001	-0.269608	OK	0.2888	0.445651
ENSG00000134183	GNAT2	chr1:110145888-110155679	0.196745	0.125517	0.0787556	0.0510324	0	0	0.133672	0.0170108	-2.97418	NOTEST	1	1
ENSG00000069712	KIAA1107	chr1:92632541-92650280	0.139249	0.226326	0.263361	0.157527	0.206057	0.147327	0.209645	0.170304	-0.299839	NOTEST	1	1
ENSG00000270587	RP11-51F16.9	chr17:61688131-61688544	0.857124	0.242214	0.919179	0.595511	0	0.73523	0.672839	0.44358	-0.601066	OK	0.59795	0.736992
ENSG00000134186	PRPF38B	chr1:109234944-109244425	47.5996	47.6812	48.9168	63.7515	71.0519	63.1731	48.0659	65.9922	0.457282	OK	0.00085	0.00365321	0.0172225
ENSG00000134184	GSTM1	chr1:110210643-110252173	54.5241	51.9751	49.7606	30.4255	31.9437	32.1586	52.0866	31.5092	-0.725137	OK	5e-05	0.000287717	0.00160291
ENSG00000262712	RP11-295D4.1	chr16:4364761-4475706	1.341	1.03136	2.15873	1.3771	1.63597	1.487	1.51037	1.50002	-0.009915	OK	0.9788	0.98552
ENSG00000262714	RP11-44F14.8	chr16:53420855-53422997	0	0	0	0	0	0	0	0	0	NOTEST	1	1
ENSG00000259833	RP11-23E19.1	chr16:70841280-71264625	0	0	0	0	0	0	0	0	0	NOTEST	1	1
ENSG00000248210	RP11-24I21.1	chr4:150075446-150199275	0	0	0	0	0	0	0	0	0	NOTEST	1	1
ENSG00000248213	CICP16	chr4:119557055-119559937	0.169461	0.430007	0.339027	0.3515	1.45185	1.58598	0.312831	1.12978	1.85258	OK	0.0009	0.00384013	0.167729
ENSG00000037042	TUBG2	chr17:40811322-40819024	11.2151	12.6313	11.4973	12.9307	11.3503	11.2037	11.7812	11.8282	0.00574806	OK	0.9729	0.982149
ENSG00000260622	RP11-690I21.3	chr2:232674555-232677062	0.167001	0	0	0	0.174092	0.298315	0.0556671	0.157469	1.50017	NOTEST	1	1
ENSG00000260620	RP11-883G14.4	chr16:51088638-51090310	0	0	0	0	0	0	0	0	0	NOTEST	1	1
ENSG00000260621	RP11-413H22.2	chr16:56395363-56459450	0	0.144212	0	0	0	0	0.0480707	0	#NAME?	NOTEST	1	1
ENSG00000260626	RP11-23E10.3	chr16:33336282-33337443	0	0	0	0	0	0	0	0	0	NOTEST	1	1
ENSG00000078487	ZCWPW1	chr7:99998448-100031741	2.0124	1.95353	2.11424	2.95792	2.29193	3.10777	2.02672	2.78588	0.458982	OK	0.65165	0.778773
ENSG00000260625	RP11-452L6.7	chr16:31494322-31520630	0.12963	0.330203	0.10391	0.673276	0.22424	0.655998	0.187914	0.517838	1.46243	OK	0.53285	0.684905
ENSG00000248215	RP11-722M1.1	chr4:36498158-36643522	0	0	0	0	0	0	0	0	0	NOTEST	1	1
ENSG00000260628	RP11-1166P10.1	chr16:31987123-32015049	1.28431	1.76937	2.3241	0.975916	1.69773	1.11536	1.79259	1.263	-0.505189	OK	0.29545	0.453147
ENSG00000260629	CTD-2643I7.1	chr11:5265783-5266777	0	0	0	0	0	0	0	0	0	NOTEST	1	1
ENSG00000042753	AP2S1	chr19:47341392-47354249	93.5722	105.609	104.502	74.9101	68.8444	70.9826	101.228	71.579	-0.499998	OK	0.00055	0.00249371	0.00730281
ENSG00000183542	KLRC4	chr12:10516367-10562745	0	0	0	0	0	0	0	0	0	NOTEST	1	1
ENSG00000259834	RP11-284N8.3	chr1:111196181-111199662	0	0	0	0	0	0	0	0	0	NOTEST	1	1
ENSG00000105855	ITGB8	chr7:20367921-20450419	1.66701	1.81394	1.95186	2.90582	7.3105	7.61496	1.81094	5.94376	1.71464	OK	5e-05	0.000287717	0.112594
ENSG00000105854	PON2	chr7:95034174-95064510	65.8282	79.5294	81.5529	46.8012	45.4573	48.7293	75.6368	46.9959	-0.686553	OK	5e-05	0.000287717	0.0250124
ENSG00000111481	COPZ1	chr12:54624723-54745633	182.073	178.316	174.288	152.744	139.377	141.163	178.226	144.428	-0.303356	OK	0.4507	0.611322
ENSG00000105856	HBP1	chr7:106809405-107218906	20.9628	22.369	19.9511	81.6594	86.5819	75.3072	21.0943	81.1828	1.94432	OK	5e-05	0.000287717	0.00204299
ENSG00000105851	PIK3CG	chr7:106505722-106547590	0	0	0	0.0935833	0	0	0	0.0311944	inf	NOTEST	1	1
ENSG00000079689	SCGN	chr6:25652463-25702011	0	0	0	0.0465228	0	0	0	0.0155076	inf	NOTEST	1	1
ENSG00000265292	RN7SL195P	chr11:93394804-93547861	0	1.19552	0	0	0	0	0.398505	0	#NAME?	NOTEST	1	1
ENSG00000105852	PON3	chr7:94926987-95025680	0	0	0	0.0733427	0.132636	0	0	0.0686597	inf	NOTEST	1	1
ENSG00000142252	GEMIN7	chr19:45574757-45808541	33.5819	24.1871	26.0868	22.9326	17.0247	18.33	27.9519	19.4291	-0.524727	OK	0.2077	0.348456
ENSG00000012174	MBTPS2	chrX:21857753-21903542	16.1266	20.0729	18.0371	14.3544	13.3926	12.9582	18.0789	13.5684	-0.414049	OK	0.00775	0.0241664	0.0453038
ENSG00000131002	TXLNG2P	chrY:21729198-21768160	0.0305636	0	0	0	0	0.0254624	0.0101879	0.00848746	-0.263447	NOTEST	1	1
ENSG00000012171	SEMA3B	chr3:50304989-50314977	129.465	121.894	137.454	122.469	104.659	113.579	129.604	113.569	-0.190543	OK	0.20475	0.344705
ENSG00000220447	RP1-276J11.2	chr6:121702617-121703006	0	0	0	0	0	0	0	0	0	NOTEST	1	1
ENSG00000131007	TTTY9B	chrY:20652800-20790963	0	0	0	0	0	0	0	0	0	NOTEST	1	1
ENSG00000135587	SMPD2	chr6:109711418-109765122	7.96542	6.83477	7.76926	4.70471	6.59006	6.37594	7.52315	5.89024	-0.353012	OK	0.09735	0.193052	0.0928846
ENSG00000131009	TTTY9A	chrY:20835918-20991373	0	0	0	0	0	0	0	0	0	NOTEST	1	1
ENSG00000251593	MSNP1	chr5:25909611-25911343	0.727351	0.587942	0.611304	0.603609	0.811608	0.63674	0.642199	0.683986	0.0909463	OK	0.7802	0.865693
ENSG00000221310	AC008967.1	chr5:110831730-111353006	0	0	0	0	0	0	0	0	0	NOTEST	1	1
ENSG00000221313	AC010207.1	chr3:134128885-134128982	0	0	0	0	0	0	0	0	0	NOTEST	1	1
ENSG00000221312	AL109922.1	chr6:64345724-66417118	0	0	0	0	0	0	0	0	0	NOTEST	1	1
ENSG00000221315	MIR1204	chr8:128806778-129113499	0	0	0	0	0	0	0	0	0	NOTEST	1	1
ENSG00000214111	RP1-258N20.3	chrX:25047661-25048352	0	0	0	0.121961	0.405845	0.0988971	0	0.208901	inf	NOTEST	1	1
ENSG00000221317	AL513487.1	chrX:121605577-121605671	0	0	0	0	0	0	0	0	0	NOTEST	1	1
ENSG00000221316	AL445204.1	chr13:107773380-107773471	0	0	0	0	0	0	0	0	0	NOTEST	1	1
ENSG00000221319	AL441988.1	chr20:29637161-29637300	0	0	0	0	0	0	0	0	0	NOTEST	1	1
ENSG00000221318	AC135983.1	chr15:32737306-32747835	0	0	0	0	0	0	0	0	0	NOTEST	1	1
ENSG00000240021	TEX35	chr1:178482211-178518024	0	0	0	0.0528323	0.0633236	0.0284807	0	0.0482122	inf	NOTEST	1	1
ENSG00000257023	RP11-268P4.4	chr12:22754358-22777949	0	0	0	0	0.148163	0.216337	0	0.1215	inf	NOTEST	1	1
ENSG00000071082	RPL31	chr2:101436613-101886778	2880.83	3198.73	3201.05	2663.78	2328.29	2366.79	3093.54	2452.95	-0.334736	OK	0.0655	0.140132	0.0129906
ENSG00000247315	AL034548.1	chr20:277736-280965	2.83075	1.61892	0.970649	1.59155	1.80495	0.267532	1.80677	1.22134	-0.564945	OK	0.4598	0.618921
ENSG00000139780	METTL21C	chr13:103338093-103346854	0	0	0	0	0	0	0	0	0	NOTEST	1	1
ENSG00000180660	MAB21L1	chr13:35516423-36247159	0	0.0173996	0	0	0	0	0.00579988	0	#NAME?	NOTEST	1	1
ENSG00000135638	EMX1	chr2:73143388-73162020	0	0	0	0.13752	0.272887	0.579794	0	0.330067	inf	NOTEST	1	1
ENSG00000180662	RPL21P8	chr14:65877309-66210839	0	0	0	0	0	0	0	0	0	NOTEST	1	1
ENSG00000180667	YOD1	chr1:207217193-207254369	10.4942	8.26973	8.62165	39.9098	38.5926	37.606	9.12853	38.7028	2.08398	OK	5e-05	0.000287717	6.69136e-06
ENSG00000188419	CHM	chrX:85116184-85302566	7.33588	7.77341	7.49291	13.354	13.378	14.2088	7.53407	13.6469	0.857077	OK	5e-05	0.000287717	0.00043333
ENSG00000135632	SMYD5	chr2:73441349-73454365	25.5652	24.2131	26.5282	18.4711	19.8514	18.9849	25.4355	19.1024	-0.413085	OK	0.0155	0.0429588	0.00284606
ENSG00000135631	RAB11FIP5	chr2:73169164-73383849	18.7776	18.1725	18.2792	23.5069	16.6225	17.9461	18.4098	19.3585	0.0724951	OK	0.66735	0.789597
ENSG00000135636	DYSF	chr2:71680851-71913898	0.0346957	0.0147563	0.0138713	0.306204	0.0296065	0.029202	0.0211078	0.121671	2.52714	NOTEST	1	1
ENSG00000135637	CCDC142	chr2:74699084-74722013	8.33376	10.992	11.5381	11.6778	12.7797	13.4743	10.288	12.6439	0.297487	OK	0.41765	0.580939
ENSG00000147155	EBP	chrX:48379545-48387104	190.761	226.821	215.166	142.903	114.48	107.273	210.916	121.552	-0.795093	OK	5e-05	0.000287717	0.00419399
ENSG00000263447	AC079117.3	chr2:76974844-77820445	0	0	0	0	0	0	0	0	0	NOTEST	1	1
ENSG00000270584	RP11-362B23.1	chr7:156056240-156056496	0	0	0	0	0	0	0	0	0	NOTEST	1	1
ENSG00000263445	MIR4450	chr4:77356252-77723117	0	0	0	0	0	0	0	0	0	NOTEST	1	1
ENSG00000250033	SLC7A11-AS1	chr4:138948575-139163503	0.931795	0.771857	1.25875	3.20029	4.24509	2.75556	0.987466	3.40031	1.78386	OK	0.08065	0.165647	0.0231527
ENSG00000263443	RP11-973F15.2	chr8:123712507-123715662	0	0	0	0	0	0	0	0	0	NOTEST	1	1
ENSG00000114503	NCBP2	chr3:196662272-196669468	45.6117	44.3656	43.7778	46.5001	39.116	42.3431	44.585	42.6531	-0.0639097	OK	0.6469	0.77519
ENSG00000258629	CTD-2014B16.1	chr14:66346309-66347788	0	0	0	0	0	0	0	0	0	NOTEST	1	1
ENSG00000263449	AC021887.1	chr12:86041030-86041098	0	0	0	0	0	0	0	0	0	NOTEST	1	1
ENSG00000263448	AL133410.1	chr9:35792150-35812269	0	0	0	0	0	0	0	0	0	NOTEST	1	1
ENSG00000259767	RP11-90B9.2	chr15:83509837-83772195	0	0.200869	0.190331	0	0	0	0.1304	0	#NAME?	NOTEST	1	1
ENSG00000224296	MRPL49P1	chr5:63970679-63971214	0	0	0	0	0	0	0	0	0	NOTEST	1	1
ENSG00000115677	HDLBP	chr2:242166678-242293442	191.015	212.18	199.298	159.578	176.916	184.248	200.831	173.581	-0.210379	OK	0.187	0.321171
ENSG00000259763	RP11-327J17.1	chr15:96670597-96883492	0	0	0	0	0	0	0	0	0	NOTEST	1	1
ENSG00000259762	RP11-158M2.4	chr15:86293566-86296132	0	0	0	0.210489	0	0	0	0.070163	inf	NOTEST	1	1
ENSG00000259761	RP11-138H10.2	chr15:87585284-87590392	0	0	0	0	0	0	0	0	0	NOTEST	1	1
ENSG00000259760	RP11-20G13.2	chr15:99936817-99941520	0	0	0	0	0	0	0	0	0	NOTEST	1	1
ENSG00000233545	CYCSP33	chr13:24974840-24975167	0	0	0	0	0	0	0	0	0	NOTEST	1	1
ENSG00000259769	RP11-1360M22.2	chr15:20251548-20253247	0	0	0	0	0	0	0	0	0	NOTEST	1	1
ENSG00000259768	RP5-991G20.1	chr16:72699068-73093597	0	0	0.367786	0.238256	0	0.195257	0.122595	0.144504	0.237209	NOTEST	1	1
ENSG00000261971	RP11-473M20.7	chr16:3096681-3110727	8.42861	8.54753	8.78039	12.6654	15.9091	14.7095	8.58551	14.428	0.748892	OK	0.0029	0.0104813	0.0241508
ENSG00000258625	OR11H5P	chr14:20677398-20678369	0	0	0	0	0	0	0	0	0	NOTEST	1	1
ENSG00000258624	AC145436.1	chr15:27216428-27787137	0	0	0	0	0	0	0	0	0	NOTEST	1	1
ENSG00000261978	CTD-2529O21.2	chr17:77906141-78009647	0	0	0	0	0	0	0	0	0	NOTEST	1	1
ENSG00000262959	LA16c-321D4.1	chr16:2961937-3004277	0	0	0	0	0.599662	0.146448	0	0.248703	inf	NOTEST	1	1
ENSG00000258627	RP11-76E17.1	chr15:94133095-94651167	0	0	0	0	0	0	0	0	0	NOTEST	1	1
ENSG00000112531	QKI	chr6:163835031-163999628	35.482	36.2255	33.7178	34.7005	55.6853	56.3654	35.1418	48.9171	0.477151	OK	0.04745	0.108077	0.191129
ENSG00000267594	CYP4F24P	chr19:15870143-15890797	0	0.0207914	0	0	0	0	0.00693047	0	#NAME?	NOTEST	1	1
ENSG00000258623	CTD-2325P2.3	chr14:68286495-69196935	0	0	0	0	0.200367	0	0	0.0667891	inf	NOTEST	1	1
ENSG00000263196	CTD-2318B16.3	chr16:10817280-10817623	0	0	0	0	0	0	0	0	0	NOTEST	1	1
ENSG00000263199	RP11-372K20.1	chr17:52780296-52780791	0	0	0	0	0	0	0	0	0	NOTEST	1	1
ENSG00000263198	RP11-517A5.4	chr16:16326351-16388668	0.0414086	0	0	0	0.0318668	0	0.0138029	0.0106223	-0.377874	NOTEST	1	1
ENSG00000219747	RP1-292B18.1	chr6:151186684-151549582	6.84531	5.55061	5.02822	5.27455	4.17149	3.83375	5.80805	4.42659	-0.391856	OK	0.758	0.852507
ENSG00000267596	CCL15	chr17:34310326-34338658	0	0	0	0	0	0	0	0	0	NOTEST	1	1
ENSG00000162591	MEGF6	chr1:3406483-3528059	8.53442	20.5881	22.1626	9.94205	12.638	15.3725	17.095	12.6508	-0.434343	OK	0.15385	0.276146
ENSG00000227258	SMIM2-AS1	chr13:44716681-44817328	1.39123	0.997021	0.95723	2.45631	2.73249	3.71726	1.11516	2.96868	1.41257	OK	0.00755	0.0236865	0.0287279
ENSG00000227259	HMGN2P22	chr2:101207611-101207786	0	0	0	0	0	0	0	0	0	NOTEST	1	1
ENSG00000227256	MIS18A-AS1	chr21:33640529-33653299	0.201263	0.256491	0.0806267	0.104487	0	0.169146	0.17946	0.0912109	-0.976384	NOTEST	1	1
ENSG00000227257	RP11-330M2.3	chr9:99660347-99775862	0	0	0	0	0.281612	0	0	0.0938706	inf	NOTEST	1	1
ENSG00000227254	VDAC1P12	chr13:34656565-34657447	0	0	0	0	0	0	0	0	0	NOTEST	1	1
ENSG00000227255	CDRT15P2	chr17:15668016-15668978	0	0	0	0	0	0	0	0	0	NOTEST	1	1
ENSG00000227252	AC105760.2	chr2:237968076-238009109	0.108138	0.0709787	0.157485	0.0847451	0.0238924	0	0.112201	0.0362125	-1.63152	NOTEST	1	1
ENSG00000227253	RP11-166N17.1	chr10:32555216-32667726	0.136734	0.123201	0.224715	0.299425	0.353112	0.454992	0.16155	0.369176	1.19233	NOTEST	1	1
ENSG00000227251	TRIM60P9Y	chrY:25204176-25205333	0	0	0	0	0	0	0	0	0	NOTEST	1	1
ENSG00000105143	SLC1A6	chr19:15060845-15134081	0	0	0	0	0	0	0	0	0	NOTEST	1	1
ENSG00000267639	AC092299.1	chr19:182669-196008	0	0	0	0	0	0	0	0	0	NOTEST	1	1
ENSG00000105141	CASP14	chr19:15160194-15169104	0.0181776	0	0	0	0.0311592	0.0151212	0.00605919	0.0154268	1.34824	NOTEST	1	1
ENSG00000105146	AURKC	chr19:57742376-57746916	0.185033	0.401848	0.149015	0.463997	0.400236	0.197835	0.245299	0.354023	0.529302	NOTEST	1	1
ENSG00000267630	AC005758.1	chr19:28175487-28475892	0	0	0	0	0	0	0	0	0	NOTEST	1	1
ENSG00000267631	CGB1	chr19:49526125-49552400	0	0	0	0	0	0	0	0	0	NOTEST	1	1
ENSG00000267632	RP11-400F19.18	chr17:40610861-40674629	0.2539	0.401213	0.522589	0.451509	0.747189	1.1794	0.392567	0.792699	1.01383	OK	0.65755	0.782536
ENSG00000267633	CTB-5E10.3	chr19:13875345-13889276	4.22976	8.08441	0.463028	3.24451	0	5.41898	4.25907	2.88783	-0.560552	OK	0.7963	0.876475
ENSG00000142920	ADC	chr1:33546704-33586131	0.0839854	0.0292914	0.112123	0.138744	0.14605	0.0577908	0.0751333	0.114195	0.603975	NOTEST	1	1
ENSG00000267636	AC008992.1	chr19:31912902-31918208	0	0	0	0	0	0	0	0	0	NOTEST	1	1
ENSG00000267637	RP11-619I22.1	chr17:57697218-57919616	0	0	0	0	0	0	0	0	0	NOTEST	1	1
ENSG00000186543	CROCCP5	chr1:21760810-21764051	0	0	0	0	0	0	0	0	0	NOTEST	1	1
ENSG00000235949	AC061961.2	chr2:155552973-155554329	0	0	0	0	0	0	0	0	0	NOTEST	1	1
ENSG00000224292	AF196972.9	chrX:48364910-48367226	0.255638	0.43414	0	0.398312	1.10528	0.107781	0.229926	0.537126	1.22409	OK	0.07125	0.150036	0.417287
ENSG00000235943	TMEM212-IT1	chr3:171561138-171656505	0	0	0	0	0	0	0	0	0	NOTEST	1	1
ENSG00000235942	LCE6A	chr1:152815343-152816459	0	0	0	0	0	0	0	0	0	NOTEST	1	1
ENSG00000146205	ANO7	chr2:242127923-242164792	1.03552	0.978732	1.18963	0.443783	0.383649	0.482504	1.06796	0.436645	-1.29032	OK	0.0008	0.00347015	0.00366215
ENSG00000235944	ZNF815P	chr7:5862790-5894066	2.04796	1.6367	1.89657	0.99389	1.06773	1.07627	1.86041	1.04596	-0.830787	OK	0.01865	0.0499676	0.0173959
ENSG00000235947	EGOT	chr3:4535031-4928977	0	0	0.0354827	0	0.0379866	0.0738206	0.0118276	0.0372691	1.65583	NOTEST	1	1
ENSG00000235946	LL0XNC01-240C2.1	chrX:103317105-103317601	0	0	0	0	0	0	0	0	0	NOTEST	1	1
ENSG00000164418	GRIK2	chr6:101846663-102517958	1.88718	1.85269	2.00306	1.87837	2.07188	2.51852	1.91431	2.15626	0.171706	OK	0.59565	0.734915
ENSG00000222158	AP003471.2	chr8:105342551-105479281	0	0	0	0	0	0	0	0	0	NOTEST	1	1
ENSG00000270585	RP11-568G11.4	chr1:220321634-220445796	0.124348	0	0	0	0.214992	0.104809	0.0414493	0.1066	1.3628	NOTEST	1	1
ENSG00000222152	U6	chr20:34357706-34357789	0	0	0	0	0	0	0	0	0	NOTEST	1	1
ENSG00000164411	GJB7	chr6:87992695-88052043	0.622795	0.0478928	0.127323	0.318874	0.547936	0.116859	0.266004	0.327889	0.301764	NOTEST	1	1
ENSG00000222150	RNA5SP239	chr7:116584339-116584468	0	0	0	0	0	0	0	0	0	NOTEST	1	1
ENSG00000242500	RP11-24O6.2	chrX:19930977-19988416	0	0.10348	0.0568316	0	0.139144	0.226995	0.0534373	0.122046	1.19151	NOTEST	1	1
ENSG00000164414	SLC35A1	chr6:88117700-88222054	6.86661	6.9828	7.58174	4.44055	4.45699	3.79311	7.14372	4.23022	-0.755943	OK	5e-05	0.000287717	0.000726081
ENSG00000222154	RN7SKP218	chr7:53557840-53558132	0	0	0	0	0	0	0	0	0	NOTEST	1	1
ENSG00000255775	RP3-454B23.1	chr12:6264200-6269885	0	0	0	0	0	0	0	0	0	NOTEST	1	1
ENSG00000255776	RP11-436I9.3	chr12:9188939-9189840	0	0	0	0	0	0	0	0	0	NOTEST	1	1
ENSG00000100532	CGRRF1	chr14:54976529-55005567	4.43844	4.39627	3.67918	7.51034	5.45866	6.55794	4.1713	6.50898	0.641936	OK	0.0098	0.0294018	0.0431792
ENSG00000263602	MIR3185	chr17:46800529-46806540	0	0	0	0	0	0	0	0	0	NOTEST	1	1
ENSG00000077454	LRCH4	chr7:100169854-100205798	11.9204	13.2159	16.7223	12.8409	12.7066	12.8261	13.9529	12.7912	-0.125413	OK	0.5237	0.676575
ENSG00000264370	MIR3125	chr2:12857014-12882860	0	0	0	0	0	0	0	0	0	NOTEST	1	1
ENSG00000263606	RP11-737O24.3	chr18:2916991-3013313	0.643216	1.65012	1.03888	5.23581	4.97783	3.92405	1.11074	4.71256	2.08499	OK	0.0769	0.159612	0.00268487
ENSG00000077458	FAM76B	chr11:95502105-95565857	10.188	12.2786	12.7398	26.4376	38.7625	37.0432	11.7354	34.0811	1.5381	OK	5e-05	0.000287717	0.0246411
ENSG00000259169	LOC390483	chr14:60863186-61021634	0	0	0.107995	0.139946	0.233109	0	0.0359982	0.124352	1.78843	NOTEST	1	1
ENSG00000253144	RP11-281O15.7	chr5:178487415-178510538	0.000775345	0.611901	0.524532	0.230529	0.406679	0.0410013	0.379069	0.22607	-0.745694	NOTEST	1	1
ENSG00000253147	RP11-369E15.4	chr8:20810155-20852630	0.0843749	0.206063	0	0.512366	0.270072	0.141534	0.0968128	0.307991	1.66962	NOTEST	1	1
ENSG00000262953	EIF4A1P9	chr17:2489623-2491160	0	0	0	0	0.0959264	0	0	0.0319755	inf	NOTEST	1	1
ENSG00000212658	KRTAP29-1	chr17:39458077-39459103	0	0	0	0	0	0	0	0	0	NOTEST	1	1
ENSG00000212659	KRTAP9-6	chr17:39421590-39422893	0	0	0	0	0	0	0	0	0	NOTEST	1	1
ENSG00000265908	RP11-20B24.6	chr17:27232267-27384234	0.146171	0	0.35167	0.151881	0	0.123529	0.165947	0.0918034	-0.854103	NOTEST	1	1
ENSG00000265904	AC005288.1	chr17:37415383-37607539	0	0	0	0	0	0	0	0	0	NOTEST	1	1
ENSG00000265905	RN7SL96P	chr2:39103102-39202590	0	0	0	0	0	0	0	0	0	NOTEST	1	1
ENSG00000152056	AP1S3	chr2:224616402-224702744	26.3101	21.473	22.4166	25.3941	23.2314	24.0847	23.3999	24.2367	0.0506928	OK	0.77725	0.864226
ENSG00000265900	RN7SL226P	chr19:1985446-2034880	0	0	0	0	0	0	0	0	0	NOTEST	1	1
ENSG00000212657	KRTAP16-1	chr17:39463951-39465505	0	0	0	0	0	0	0	0	0	NOTEST	1	1
ENSG00000265902	MIR4696	chr11:74407473-74442430	0	0	0	0	0	0	0	0	0	NOTEST	1	1
ENSG00000253140	RP11-567J20.3	chr8:49428411-49429649	0	0	0	0	0	0	0	0	0	NOTEST	1	1
ENSG00000260367	RP11-264B17.4	chr16:28985541-29002104	0.897378	0.190296	0.540572	0.700386	1.17281	0.382536	0.542749	0.75191	0.470276	OK	0.81525	0.88758
ENSG00000260366	CTD-2639E6.4	chr19:49429427-49429701	0.822155	0	0	0	0.740908	0.730802	0.274052	0.49057	0.84001	NOTEST	1	1
ENSG00000260364	RP11-256I9.3	chr16:65224875-65610203	0	0	0	0	0	0	0	0	0	NOTEST	1	1
ENSG00000260362	RP11-297M9.1	chr16:9760741-9770700	0	0	0	0	0	0	0	0	0	NOTEST	1	1
ENSG00000260361	CTD-2313J17.5	chr15:93160672-93353114	0.544071	0.586389	0.551622	0.451509	0.716057	0.907212	0.560694	0.691592	0.302709	OK	0.5183	0.672764
ENSG00000260360	RP11-533E19.5	chr1:179922318-179923575	0	0.0903122	0.0850124	0.275433	0.182526	0	0.0584415	0.152653	1.38519	NOTEST	1	1
ENSG00000260369	CTD-2526A2.2	chr17:78427534-78428529	0.0711327	0.120952	0.0569667	0.0738262	0.122456	0.119125	0.0830172	0.105136	0.34077	NOTEST	1	1
ENSG00000260368	RP11-521I2.3	chr8:101925474-101926616	0.358451	0.254026	0.143508	0.681931	0.61651	0.199814	0.251995	0.499418	0.986854	OK	0.0653	0.139873	0.238122
ENSG00000021300	PLEKHB1	chr11:73357222-73373864	0	0.0520211	0.122576	0	0	0.137225	0.0581991	0.0457417	-0.347487	NOTEST	1	1
ENSG00000261015	RP1-90J20.11	chr6:3025024-3027659	0.682396	1.0842	1.0922	1.50984	1.50171	1.53355	0.95293	1.51503	0.668908	OK	0.0078	0.0243033	0.0526768
ENSG00000217026	RPL10P1	chr21:28731203-28820898	0.913869	0.332551	1.15117	0.542463	0.225834	0.880981	0.799197	0.54976	-0.53975	OK	0.31385	0.473839
ENSG00000217027	RP1-83M4.2	chr6:144521583-144522102	1.85459	1.41613	0.892967	0.771359	0.966646	1.73183	1.3879	1.15661	-0.262995	OK	0.5864	0.728109
ENSG00000261012	RP11-116D2.1	chr2:21222184-21223789	0	0	0	0	0	0	0	0	0	NOTEST	1	1
ENSG00000213333	NPM1P50	chr11:74790309-74791176	0	0.0724915	0	0	0.147003	0	0.0241638	0.049001	1.01996	NOTEST	1	1
ENSG00000100399	CHADL	chr22:41601208-41636938	0.10273	0	0.0217231	0	0.0868481	0	0.0414845	0.0289494	-0.519039	NOTEST	1	1
ENSG00000209482	SNORD83A	chr22:39708886-39716394	0	0	0	0	0	0	0	0	0	NOTEST	1	1
ENSG00000209480	SNORD83B	chr22:39708886-39716394	0	0	0	0	0	0	0	0	0	NOTEST	1	1
ENSG00000216378	RP3-344J20.1	chr6:100625084-100626068	0	0	0	0	0	0	0	0	0	NOTEST	1	1
ENSG00000100393	EP300	chr22:41487789-41593460	7.72735	9.06893	8.68531	11.0253	18.2088	16.1164	8.49387	15.1168	0.831664	OK	5e-05	0.000287717	0.0852405
ENSG00000261011	RP11-96C23.11	chr10:88695296-88784489	0.289406	0.171504	0.0399271	0.974027	0.59593	0.553558	0.166946	0.707839	2.08404	OK	0.109	0.210672	0.0363433
ENSG00000100395	L3MBTL2	chr22:41601208-41636938	12.5588	10.9958	11.9647	7.72556	7.02499	7.11368	11.8398	7.28808	-0.700031	OK	5e-05	0.000287717	0.00337109
ENSG00000259164	RP11-463C8.4	chr14:77564439-77725838	0	0	0	0	0	0	0	0	0	NOTEST	1	1
ENSG00000223208	U6	chr4:120355159-120355263	0	0	0	0	0	0	0	0	0	NOTEST	1	1
ENSG00000253132	IGHV3-62	chr14:107099144-107099588	0	0	0	0	0	0	0	0	0	NOTEST	1	1
ENSG00000223201	AC004699.1	chr19:15160194-15169104	0	0	0	0	0	0	0	0	0	NOTEST	1	1
ENSG00000223200	AC008836.1	chr5:60853109-60853194	0	0	0	0	0	0	0	0	0	NOTEST	1	1
ENSG00000223203	RNA5SP221	chr6:143748125-143771810	0	0	0	0	0	0	0	0	0	NOTEST	1	1
ENSG00000223202	RN7SKP297	chr11:74396268-74396550	0	0	0	0	0	0	0	0	0	NOTEST	1	1
ENSG00000264380	AL590113.1	chr1:85731930-86043933	0	0	0	0	0	0	0	0	0	NOTEST	1	1
ENSG00000264383	AC068014.1	chr17:80709939-81009686	0	0	0	0	0	0	0	0	0	NOTEST	1	1
ENSG00000196559	LINC00610	chr11:36290833-36294971	0.506079	1.44559	0.920934	1.0503	1.40966	0.983782	0.957534	1.14791	0.261617	OK	0.43605	0.598381
ENSG00000264382	AC007881.2	chr2:71163011-71306935	0	0	0	0	0	0	0	0	0	NOTEST	1	1
ENSG00000261018	LL09NC01-254D11.1	chr9:136476919-136498221	0	0	0	0	0	0	0	0	0	NOTEST	1	1
ENSG00000196550	FAM72A	chr1:206135292-206155151	4.32576	3.68889	3.51618	5.09955	4.06591	4.13849	3.84361	4.43465	0.206357	OK	0.5101	0.665428
ENSG00000196553	LINC00238	chr14:66679527-67648520	0	0	0	0	0	0	0	0	0	NOTEST	1	1
ENSG00000196557	CACNA1H	chr16:1203240-1275257	1.68792	2.64272	3.67897	2.35786	2.97142	2.74229	2.66987	2.69052	0.0111176	OK	0.956	0.971368
ENSG00000222352	RN7SKP221	chr22:21899632-21978323	0	0	0	0	0	0	0	0	0	NOTEST	1	1
ENSG00000264386	MIR4513	chr15:75074397-75095539	0	0	0	0	0	0	0	0	0	NOTEST	1	1
ENSG00000197208	SLC22A4	chr5:131520568-131731306	4.66462	4.32029	4.87261	7.56719	7.0106	9.27378	4.61917	7.95052	0.783415	OK	0.08775	0.177641	0.0335261
ENSG00000239468	RN7SL569P	chr7:148587305-148587607	0	0	0	0	0.544814	0	0	0.181605	inf	NOTEST	1	1
ENSG00000239462	CTD-2021J15.1	chr3:98621267-98737406	0	0	0	0	0	0	0	0	0	NOTEST	1	1
ENSG00000151292	CSNK1G3	chr5:122847792-122952739	15.665	12.7424	12.2089	26.5438	23.7945	23.6761	13.5388	24.6715	0.865747	OK	5e-05	0.000287717	0.001563
ENSG00000113141	IK	chr5:140018324-140042064	92.9278	83.7675	81.4671	104.198	81.0005	81.4684	86.0541	88.889	0.0467609	OK	0.75715	0.851984
ENSG00000239464	RN7SL691P	chr4:43600558-43600854	0	0	0	0	0	0	0	0	0	NOTEST	1	1
ENSG00000239465	RP11-330L19.2	chr15:64752940-64978264	0	0	0	0	0	0	0	0	0	NOTEST	1	1
ENSG00000217686	NUS1P4	chr13:99262545-99263130	0	0	0	0	0	0	0	0	0	NOTEST	1	1
ENSG00000217684	RP11-65C6.1	chr6:141082665-141083399	0	0	0	0	0	0	0	0	0	NOTEST	1	1
ENSG00000217680	RP11-415D17.1	chr6:75994729-76203496	0	0	0	0	0	0	0	0	0	NOTEST	1	1
ENSG00000264376	RN7SL613P	chr15:62144587-62352672	0	0	0	0	0	0	0	0	0	NOTEST	1	1
ENSG00000253638	CTC-369M3.1	chr8:134404453-134404933	0	0	0	0	0	0	0	0	0	NOTEST	1	1
ENSG00000211947	IGHV3-21	chr14:106691672-106692203	0	0	0	0	0	0	0	0	0	NOTEST	1	1
ENSG00000026652	AGPAT4	chr6:161551010-161695093	1.43211	1.29304	1.2464	1.58512	1.77156	2.75822	1.32385	2.0383	0.622626	OK	0.0966	0.191803	0.186133
ENSG00000205955	HSP90AA5P	chr3:183833139-183835686	0	0.0630904	0	0	0.253041	0.0232092	0.0210301	0.0920833	2.13048	NOTEST	1	1
ENSG00000211945	IGHV1-18	chr14:106641562-106642056	0	0	0	0	0	0	0	0	0	NOTEST	1	1
ENSG00000205959	RP11-689P11.2	chr4:8368008-8514337	0.0184033	0.13114	0.0147265	0.0381735	0.0315467	0.0306188	0.0547565	0.0334463	-0.711181	NOTEST	1	1
ENSG00000185158	LRRC37B	chr17:30334890-30380523	4.47009	3.61272	2.70843	12.7813	12.6033	12.3432	3.59708	12.5759	1.80577	OK	5e-05	0.000287717	0.0019826
ENSG00000211681	IGLJ5	chr22:23256407-23256479	0	0	0	0	0	0	0	0	0	NOTEST	1	1
ENSG00000211682	IGLJ6	chr22:23260303-23260373	0	0	0	0	0	0	0	0	0	NOTEST	1	1
ENSG00000211683	AP000346.2	chr22:23950638-24059543	0	0.42403	0	0.126572	0.218618	0.628403	0.141343	0.324531	1.19915	NOTEST	1	1
ENSG00000211684	IGLJ7	chr22:23263561-23263607	0	0	0	0	0	0	0	0	0	NOTEST	1	1
ENSG00000211685	IGLC7	chr22:23264765-23265085	0	0	0	0	0	0	0	0	0	NOTEST	1	1
ENSG00000211687	TRGJ2	chr7:38292980-38293030	0	0	0	0	0	0	0	0	0	NOTEST	1	1
ENSG00000211688	TRGJP2	chr7:38295937-38295997	0	0	0	0	0	0	0	0	0	NOTEST	1	1
ENSG00000211689	TRGC1	chr7:38297479-38305279	0.240726	0.167644	0.0350259	0.13618	0.168859	0.236769	0.147799	0.180603	0.289186	NOTEST	1	1
ENSG00000185155	MIXL1	chr1:226411318-226414755	0	0	0	0	0	0	0	0	0	NOTEST	1	1
ENSG00000185156	MFSD6L	chr17:8700435-8702667	0	0	0	0	0	0	0	0	0	NOTEST	1	1
ENSG00000225193	RPS12P26	chr15:90703835-90772911	0	0.529312	1.00503	0.325594	0.273774	0	0.511446	0.199789	-1.3561	NOTEST	1	1
ENSG00000229565	AC108056.1	chr4:118755555-118791103	0	0	0	0	0	0	0	0	0	NOTEST	1	1
ENSG00000229562	ZFYVE9P1	chrX:136742677-136744401	0	0	0.029265	0.0758538	0.0313827	0.0304834	0.00975501	0.0459066	2.23449	NOTEST	1	1
ENSG00000229563	RP11-245M24.1	chrX:45364632-45489447	0	0	0	0.0571685	0.023638	0	0	0.0269355	inf	NOTEST	1	1
ENSG00000229560	AC105761.1	chr2:82495550-82497051	0	0	0	0	0	0	0	0	0	NOTEST	1	1
ENSG00000225192	ZNF33BP1	chr10:38083203-38085037	0	0.0289854	0	0	0	0	0.0096618	0	#NAME?	NOTEST	1	1
ENSG00000260731	KRT8P22	chr16:78048579-78100658	0	0	0	0	0	0	0	0	0	NOTEST	1	1
ENSG00000225191	RP11-97C18.1	chr1:104469188-104470428	0	0	0	0.0560091	0	0.0451027	0	0.033704	inf	NOTEST	1	1
ENSG00000229568	AC010146.1	chr2:137302281-137303112	0	0	0	0	0	0	0	0	0	NOTEST	1	1
ENSG00000229569	RP11-481G8.2	chr10:80703084-80827652	0	0	0	0	0	0	0	0	0	NOTEST	1	1
ENSG00000213260	YWHAZP5	chr10:107446079-107446809	2.81803	2.94622	1.30276	2.47613	1.59081	2.37062	2.35567	2.14585	-0.134586	OK	0.672	0.793272
ENSG00000106635	BCL7B	chr7:72950685-72972332	54.5457	54.0999	57.2635	73.7162	75.737	76.4454	55.303	75.2995	0.445283	OK	0.00105	0.00441044	0.000124471
ENSG00000106636	YKT6	chr7:44240566-44253893	106.106	107.856	113.755	91.9283	82.0637	86.2259	109.239	86.7393	-0.332731	OK	0.01685	0.0459095	0.00415107
ENSG00000216088	AL157830.1	chr9:24872709-24872796	0	0	0	0	0	0	0	0	0	NOTEST	1	1
ENSG00000213264	NIP7P2	chr3:132120096-132120640	0	0	0	0	0	0	0	0	0	NOTEST	1	1
ENSG00000106631	MYL7	chr7:44178462-44180931	0	0	0	0	0	0	0	0	0	NOTEST	1	1
ENSG00000106633	GCK	chr7:44183871-44237769	0	0	0.26708	0	0	0.141022	0.0890267	0.0470073	-0.921353	NOTEST	1	1
ENSG00000216083	MIR936	chr10:105791043-105845760	0	0	0	0	0	0	0	0	0	NOTEST	1	1
ENSG00000213269	AC004386.4	chrX:73595959-73596720	0	0	0	0	0	0	0	0	0	NOTEST	1	1
ENSG00000216081	AC010146.2	chr2:137301940-137302050	0	0	0	0	0	0	0	0	0	NOTEST	1	1
ENSG00000106638	TBL2	chr7:72983989-72993121	41.4043	46.0617	40.2628	44.8103	45.7612	48.2412	42.5763	46.2709	0.120055	OK	0.46475	0.623424
ENSG00000216085	AC005048.1	chr7:107663992-107770801	0	0	0	0	0	0	0	0	0	NOTEST	1	1
ENSG00000216084	AC131213.1	chr12:73184230-73184425	0	0	0	0	0	0	0	0	0	NOTEST	1	1
ENSG00000211538	MIR501	chrX:49687224-49863892	0	0	0	0	0	0	0	0	0	NOTEST	1	1
ENSG00000211532	MIR526A2	chr19:54230175-54230240	0	0	0	0	0	0	0	0	0	NOTEST	1	1
ENSG00000211530	AL354933.1	chr6:72294423-72295609	0	0	0	0	0	0	0	0	0	NOTEST	1	1
ENSG00000255045	RP11-677M14.2	chr11:124609828-124635832	0	0.208583	0	0	0	0.210202	0.0695277	0.0700673	0.0111518	NOTEST	1	1
ENSG00000211534	AL121588.1	chr20:37900182-37900258	0	0	0	0	0	0	0	0	0	NOTEST	1	1
ENSG00000211535	MIR711	chr3:48601505-48632700	0	0	0	0	0	0	0	0	0	NOTEST	1	1
ENSG00000123584	MAGEA9B	chrX:148663308-148669116	0	0	0	0	0.0296013	0	0	0.00986711	inf	NOTEST	1	1
ENSG00000152670	DDX4	chr5:54921672-55112985	0	0.0265168	0	0	0	0	0.00883894	0	#NAME?	NOTEST	1	1
ENSG00000152672	CLEC4F	chr2:71035774-71047732	0	0	0	0	0	0	0	0	0	NOTEST	1	1
ENSG00000238739	snoU13	chr7:89964536-90839905	0	0	0	0	0	0	0	0	0	NOTEST	1	1
ENSG00000238738	AC116345.1	chr5:72449937-72450011	0	0	0	0	0	0	0	0	0	NOTEST	1	1
ENSG00000225198	RP11-38O23.5	chrX:48015794-48025778	0	0	0	0	0	0	0	0	0	NOTEST	1	1
ENSG00000238731	RNU7-90P	chr16:72699068-73093597	0	0	0	0	0	0	0	0	0	NOTEST	1	1
ENSG00000238730	RNU7-164P	chrX:40394753-40394815	0	0	0	0	0	0	0	0	0	NOTEST	1	1
ENSG00000238733	snoU13	chr7:128701584-128701688	0	0	0	0	0	0	0	0	0	NOTEST	1	1
ENSG00000238732	snoU13	chr10:43278248-43326856	0	0	0	0	0	0	0	0	0	NOTEST	1	1
ENSG00000238735	RNU7-113P	chr2:20446086-20446148	0	0	0	0	0	0	0	0	0	NOTEST	1	1
ENSG00000238734	snoU13	chr16:70253476-70279519	0	0	0	0	0	0	0	0	0	NOTEST	1	1
ENSG00000238737	AC100756.1	chr15:23599894-23612378	0	0	0	0	0	0	0	0	0	NOTEST	1	1
ENSG00000238736	snoU13	chr2:219135114-219232822	0	0	0	0	0	0	0	0	0	NOTEST	1	1
ENSG00000143643	TTC13	chr1:231041988-231114621	5.87888	6.36312	6.41502	4.44638	5.27902	5.04173	6.21901	4.92238	-0.337328	OK	0.114	0.218428	0.0162012
ENSG00000124588	NQO2	chr6:2988200-3019996	76.2116	87.2863	88.5849	81.5879	64.1861	65.2508	84.0276	70.3416	-0.256486	OK	0.05745	0.126042	0.125375
ENSG00000143641	GALNT2	chr1:230193535-230417870	142.2	157.725	172.157	133.818	133.168	153.669	157.361	140.218	-0.166402	OK	0.1985	0.336674
ENSG00000124587	PEX6	chr6:42928495-42946958	6.7583	8.75306	9.02346	6.08233	7.94293	7.57549	8.17827	7.20025	-0.183749	OK	0.21555	0.35823
ENSG00000167332	OR51E2	chr11:4701400-4719084	7.01341	12.779	12.6207	8.65283	16.5117	16.6886	10.8044	13.9511	0.368759	OK	0.01095	0.032209	0.394098
ENSG00000167333	TRIM68	chr11:4619901-4629489	5.09273	5.34434	5.18854	4.77966	6.20739	6.86261	5.20853	5.94989	0.191985	OK	0.29425	0.451828
ENSG00000248682	ARHGAP22-IT1	chr10:49654076-49864310	0	0	0	0	0	0	0	0	0	NOTEST	1	1
ENSG00000009830	POMT2	chr14:77741298-77797940	18.8001	19.5512	20.4622	23.8042	30.9304	32.4019	19.6045	29.0455	0.567132	OK	0.0268	0.0673935	0.0664556
ENSG00000220161	RP1-37N7.3	chr17:18314472-18317694	0	0	0	0	0.0285741	0	0	0.0095247	inf	NOTEST	1	1
ENSG00000238488	snoU13	chr7:136370305-136866854	0	0	0	0	0	0	0	0	0	NOTEST	1	1
ENSG00000258056	RP11-644F5.11	chr12:56119106-56124467	4.70082	4.13162	3.51268	4.76908	5.92546	6.28313	4.11504	5.65922	0.459698	OK	0.6217	0.756315
ENSG00000178927	C17orf62	chr17:80347098-80408705	31.9272	35.8705	34.7724	23.2715	23.0766	24.3694	34.1901	23.5725	-0.536472	OK	0.01395	0.0393894	0.00685992
ENSG00000178921	PFAS	chr17:8130190-8173809	24.5014	22.1184	21.8655	13.1715	10.6253	11.4244	22.8285	11.7404	-0.959351	OK	5e-05	0.000287717	0.000635337
ENSG00000266349	AC018618.1	chr15:62036139-62036218	0	0	0	0	0	0	0	0	0	NOTEST	1	1
ENSG00000178922	HYI	chr1:43855552-43922666	33.6662	29.9533	33.3507	38.7986	29.9755	31.2495	32.3234	33.3412	0.0447263	OK	0.8467	0.908286
ENSG00000266347	AC068641.1	chr12:89954905-90106367	0	0	0	0	0	0	0	0	0	NOTEST	1	1
ENSG00000266346	AC019205.2	chr6:74078277-74161999	0	0	0	0	0	0	0	0	0	NOTEST	1	1
ENSG00000266345	RN7SL349P	chr22:36677326-36784063	0	0	0	0	0	0	0	0	0	NOTEST	1	1
ENSG00000266344	AL353731.1	chr10:75183338-75193319	0	0	0	0	0	0	0	0	0	NOTEST	1	1
ENSG00000266343	RN7SL506P	chr14:91336798-91691976	0	0	0	0	0	0	0	0	0	NOTEST	1	1
ENSG00000178928	TPRX1	chr19:48304499-48322308	0	0	0	0	0	0	0	0	0	NOTEST	1	1
ENSG00000266341	RP5-890E16.4	chr17:46125690-46138849	0	0	0	0	0	0	0	0	0	NOTEST	1	1
ENSG00000266340	RP11-848P1.4	chr17:29295802-29326929	0	0	0	0	0	0.104091	0	0.0346971	inf	NOTEST	1	1
ENSG00000252861	U6	chr5:83236372-83786583	0	0	0	0	0	0	0	0	0	NOTEST	1	1
ENSG00000252860	U6	chr1:199996729-200146552	0	0	0	0	0	0	0	0	0	NOTEST	1	1
ENSG00000252863	U6	chr12:102265519-102265579	0	0	0	0	0	0	0	0	0	NOTEST	1	1
ENSG00000168310	IRF2	chr4:185308866-185395734	3.41092	3.77169	3.08854	2.79072	4.20804	4.13215	3.42372	3.7103	0.115974	OK	0.58415	0.726448
ENSG00000252865	U6	chr12:57853917-57914300	0	0	0	0	0	0	0	0	0	NOTEST	1	1
ENSG00000238481	snoU13	chr2:157278706-157278811	0	0	0	0	0	0	0	0	0	NOTEST	1	1
ENSG00000252867	U6	chr5:28624763-28624870	0	0	0	0	0	0	0	0	0	NOTEST	1	1
ENSG00000168314	MOBP	chr3:39508688-39570970	0	0	0	0	0.0984402	0.0830564	0	0.0604989	inf	NOTEST	1	1
ENSG00000252869	AL159140.1	chr14:59866740-59866869	0	0	0	0	0	0	0	0	0	NOTEST	1	1
ENSG00000212136	U6	chr21:38417829-38417936	0	0	0	0	0	0	0	0	0	NOTEST	1	1
ENSG00000212135	SNORD67	chr11:46764597-46867847	0	0	0	0	0	0	0	0	0	NOTEST	1	1
ENSG00000212134	SNORA40	chr20:29964121-29964249	0	0	0	0	0	0	0	0	0	NOTEST	1	1
ENSG00000212133	U6	chr2:88683012-88683116	0	0	0	0	0	0	0	0	0	NOTEST	1	1
ENSG00000241073	RP4-714D9.2	chr1:100503652-100598511	0	0	0	0	0	0	0	0	0	NOTEST	1	1
ENSG00000268416	CTD-2626G11.2	chr19:20929728-20938056	0	0	0	0	0	0	0	0	0	NOTEST	1	1
ENSG00000114268	PFKFB4	chr3:48555116-48601206	7.23548	12.6886	12.8845	10.7062	13.0843	9.96241	10.9362	11.251	0.0409437	OK	0.879	0.928121
ENSG00000241074	RN7SL813P	chr2:169307833-169308136	0	0	0	0	0	0	0	0	0	NOTEST	1	1
ENSG00000241075	RN7SL719P	chr15:28947099-29002537	0	0	0	0	0	0	0	0	0	NOTEST	1	1
ENSG00000200673	RN7SKP174	chr7:144546847-144547177	0	0	0	0	0	0	0	0	0	NOTEST	1	1
ENSG00000200670	U6	chr7:65279658-65279762	0	0	0	0	0	0	0	0	0	NOTEST	1	1
ENSG00000200677	SNORD18	chr15:91260557-91358859	0	0	0	0	0	0	0	0	0	NOTEST	1	1
ENSG00000040487	PQLC2	chr1:19638819-19655794	14.8111	15.4041	16.0588	23.2823	25.3989	27.6069	15.4247	25.4293	0.721255	OK	5e-05	0.000287717	0.0104689
ENSG00000200674	RN7SKP160	chr1:173760685-173761025	0	0	0	0	0.78623	0	0	0.262077	inf	NOTEST	1	1
ENSG00000204709	C6orf100	chr6:28911653-28912314	0	0.191031	0.542755	0	0.196268	0.38408	0.244595	0.193449	-0.338441	NOTEST	1	1
ENSG00000204703	OR2B3	chr6:29053984-29055090	0	0	0	0	0	0	0	0	0	NOTEST	1	1
ENSG00000204702	OR2J1	chr6:29068385-29069658	0	0	0	0	0	0	0	0	0	NOTEST	1	1
ENSG00000204701	OR2J3	chr6:29079667-29080603	0	0	0	0.0799509	0	0	0	0.0266503	inf	NOTEST	1	1
ENSG00000204700	OR2J2	chr6:29141310-29142351	0	0	0	0	0	0	0	0	0	NOTEST	1	1
ENSG00000204706	RP11-195E11.2	chr9:72658496-72873782	0.120409	0.157197	0	0.0303706	0.208117	0.196199	0.0925355	0.144895	0.646933	NOTEST	1	1
ENSG00000204705	UBTFL5	chr2:96111910-96122840	0	0	0	0	0	0	0	0	0	NOTEST	1	1
ENSG00000204704	OR2W1	chr6:29011989-29013017	0	0	0	0	0	0	0	0	0	NOTEST	1	1
ENSG00000153107	ANAPC1	chr2:112523847-112642267	32.292	28.8527	28.6829	18.2011	20.2035	24.5529	29.9425	20.9858	-0.512779	OK	0.1102	0.212528	0.0218388
ENSG00000228778	RP11-129J12.1	chr10:101286106-101290934	0	0	0	0	0	0	0	0	0	NOTEST	1	1
ENSG00000228779	Z69666.2	chr16:127005-188859	0	0	0	0	0	0	0	0	0	NOTEST	1	1
ENSG00000228775	RP5-894A10.5	chr7:141404137-141488440	0.298935	0.0457826	0.0849364	0.44644	0.1154	0.504467	0.143218	0.355436	1.31138	NOTEST	1	1
ENSG00000228776	RP11-319C21.1	chr1:42606305-42607062	0	0	0	0	0	0	0	0	0	NOTEST	1	1
ENSG00000228777	RP11-282C5.1	chr6:115954705-115955355	0	0	0	0	0	0	0	0	0	NOTEST	1	1
ENSG00000228770	AC007327.6	chr7:36192757-36341152	0	0	0	0	0	0	0	0	0	NOTEST	1	1
ENSG00000228771	RP11-552J9.1	chrX:52613038-52615362	0	0	0	0	0	0	0	0	0	NOTEST	1	1
ENSG00000228772	RP1-309H15.2	chr6:22589365-22594062	0	0	0	0	0	0	0	0	0	NOTEST	1	1
ENSG00000222685	RN7SKP119	chr2:47572296-47614740	0	0	0	0	0	0	0	0	0	NOTEST	1	1
ENSG00000242137	RPL11P5	chr12:121031817-121032351	0	0	0	0	0	0	0	0	0	NOTEST	1	1
ENSG00000226646	RP11-382K22.1	chr10:35986227-35986965	0.106699	0.543841	0.0854968	0.332393	0	0.0897403	0.245346	0.140711	-0.802082	NOTEST	1	1
ENSG00000226647	RP11-336A10.2	chr10:5726800-5805703	0.152132	0.220319	0.490078	0.111231	0.240096	0.360382	0.28751	0.237236	-0.277286	NOTEST	1	1
ENSG00000226644	RP11-128M1.1	chr20:2187862-2193797	1.22824	3.72211	3.23785	5.83714	7.7676	7.88573	2.7294	7.16349	1.39208	OK	5e-05	0.000287717	0.0123672
ENSG00000226645	AP006216.10	chr11:116644104-116644921	0	0	0.446068	0	0	0	0.148689	0	#NAME?	NOTEST	1	1
ENSG00000226642	ACTG1P12	chr3:12045875-12232900	0	0	0	0	0	0	0	0	0	NOTEST	1	1
ENSG00000226643	RP11-358H9.1	chr1:222626081-222628047	0	0	0	0	0	0	0	0	0	NOTEST	1	1
ENSG00000226640	RP11-21J7.1	chr1:193648023-193696313	0	0	0	0	0	0	0	0	0	NOTEST	1	1
ENSG00000226641	RP13-13A3.1	chrX:41181853-41182364	0	0	0	0	0.165604	0	0	0.0552013	inf	NOTEST	1	1
ENSG00000198721	ECI2	chr6:4021500-4157619	56.9498	57.6606	57.8076	32.0531	27.678	29.8073	57.4727	29.8461	-0.945331	OK	0.00145	0.0058234	0.00143083
ENSG00000256692	AC139099.1	chr17:81159764-81188573	0	0	0	0	0	0	0	0	0	NOTEST	1	1
ENSG00000167004	PDIA3	chr15:44019115-44095241	553.342	356.103	372.916	405.286	306.84	341.88	427.454	351.335	-0.282919	OK	0.38975	0.553292
ENSG00000226648	RP1-1J6.2	chr20:39657457-39946312	0.0886993	0.075374	0.106391	0	0	0.073947	0.0901546	0.024649	-1.87087	NOTEST	1	1
ENSG00000226649	AC019118.4	chr2:3160526-3161568	0	0	0	0	0	0	0	0	0	NOTEST	1	1
ENSG00000158022	TRIM63	chr1:26377794-26394927	0	0	0	0.0367978	0	0.0295724	0	0.0221234	inf	NOTEST	1	1
ENSG00000158023	WDR66	chr12:122326636-122441833	0.457487	0.292627	0.29131	1.12649	1.51106	1.52053	0.347141	1.38603	1.99736	OK	0.03835	0.0909934	0.00733254
ENSG00000183242	WT1-AS	chr11:32409320-32480315	0	0	0	0	0	0	0	0	0	NOTEST	1	1
ENSG00000198723	C19orf45	chr19:7541760-7585912	0.303769	0.64736	0.760671	0.336902	0.542922	0.549864	0.5706	0.476563	-0.259814	OK	0.77835	0.864845
ENSG00000167800	TBX10	chr11:67398773-67407031	0	0	0	0.0859434	0	0	0	0.0286478	inf	NOTEST	1	1
ENSG00000227412	STK33P1	chr9:88107493-88109009	0	0	0	0	0	0	0	0	0	NOTEST	1	1
ENSG00000183248	FLJ22184	chr19:7933604-7939326	0.0583418	0	0	0.0302565	0.0250234	0.0576629	0.0194473	0.0376476	0.952991	NOTEST	1	1
ENSG00000183249	NF1P3	chr21:15373247-15377600	0	0	0	0	0	0	0	0	0	NOTEST	1	1
ENSG00000127774	EMC6	chr17:3566195-3599698	53.2131	50.0085	51.1452	54.2529	44.4199	43.3917	51.4556	47.3548	-0.119816	OK	0.7473	0.846034
ENSG00000239926	PRDX3P4	chr3:64053639-64440508	0	0	0	0	0	0	0	0	0	NOTEST	1	1
ENSG00000239924	RPL29P22	chr11:62847411-63137190	0	0	0	0	0	0	0	0	0	NOTEST	1	1
ENSG00000239923	RN7SL864P	chr20:13829892-16033842	0	0.582982	0	0	0.616206	0	0.194327	0.205402	0.0799622	NOTEST	1	1
ENSG00000239922	RP11-71N10.1	chr3:147657790-147724542	0	0	0	0	0	0	0	0	0	NOTEST	1	1
ENSG00000239921	RP11-59J16.1	chr3:127199532-127255655	0	0	0	0.0202045	0.0166994	0.0324179	0	0.0231073	inf	NOTEST	1	1
ENSG00000239920	AC015691.13	chr11:5274419-5667019	0	0	0	0	0	0	0	0	0	NOTEST	1	1
ENSG00000233924	AL160471.6	chr14:55405667-55493823	0.0842453	0	0	0	0.145184	0.282629	0.0280818	0.142604	2.34431	NOTEST	1	1
ENSG00000233927	RPS28	chr19:8367010-8408146	346.863	324.33	335.858	334.086	270.652	253.171	335.684	285.97	-0.231239	OK	0.3914	0.554942
ENSG00000233926	RP11-154D17.1	chr9:84304627-84391815	0	0	0	0	0	0	0	0	0	NOTEST	1	1
ENSG00000233921	RPS15AP40	chrX:36246734-36458375	0	0	0	0	0	0	0	0	0	NOTEST	1	1
ENSG00000233920	RP5-1061H20.5	chr1:229359207-229363309	0	0	0	0	0	0	0	0	0	NOTEST	1	1
ENSG00000239432	GS1-388B5.8	chr3:125474928-125475305	0	0	0	0	0	0	0	0	0	NOTEST	1	1
ENSG00000233922	AL133493.2	chr21:47013567-47017005	0	0	0.0976677	0	0	0	0.0325559	0	#NAME?	NOTEST	1	1
ENSG00000173838	MARCH10	chr17:60776604-60885705	0.582734	1.0374	1.6555	1.1364	2.72647	2.65881	1.09188	2.17389	0.993469	OK	0.0238	0.060966	0.164031
ENSG00000122728	TAF1L	chr9:32629451-32648683	0.0732196	0.116888	0.117166	0.0942971	0.109741	0.121682	0.102425	0.108573	0.0841052	NOTEST	1	1
ENSG00000122729	ACO1	chr9:32384617-32450834	12.7947	13.8828	14.2659	7.94059	8.09568	8.68401	13.6478	8.24009	-0.727935	OK	5e-05	0.000287717	0.00167754
ENSG00000227418	PCGEM1	chr2:193614570-193641625	0	0	0	0	0	0	0	0	0	NOTEST	1	1
ENSG00000245311	RP11-165P7.1	chr12:27485786-27599558	0	0	0	0.0981875	0	0	0	0.0327292	inf	NOTEST	1	1
ENSG00000245317	CTC-241N9.1	chr5:179224596-179334859	0.445923	0.682762	0.571103	0.508882	0.651044	0.781646	0.566596	0.647191	0.19187	OK	0.88695	0.931883
ENSG00000165406	MARCH8	chr10:45950034-46090354	12.1846	14.6269	13.5845	12.2499	13.8504	14.8869	13.4653	13.6624	0.02096	OK	0.93575	0.959546
ENSG00000165409	TSHR	chr14:80943329-81636758	0	0.120046	0.460977	0.981487	0.0112484	0	0.193674	0.330912	0.772813	NOTEST	1	1
ENSG00000257998	RP11-361A23.3	chr12:75121817-75122631	0	0	0	0	0	0	0	0	0	NOTEST	1	1
ENSG00000257999	RP11-61E11.2	chr12:105496249-105500957	0	0.111644	0	0.273183	0	0.221851	0.0372147	0.165011	2.14862	NOTEST	1	1
ENSG00000241258	CRCP	chr7:65540784-65629998	18.0743	24.1525	19.6725	35.0804	33.6331	37.6215	20.6331	35.445	0.780622	OK	0.0019	0.00732588	0.00418049
ENSG00000257990	NF1P4	chr14:19485969-19495426	0	0	0	0	0	0	0	0	0	NOTEST	1	1
ENSG00000257991	RP11-2H8.3	chr12:72228813-72229176	0	0	0	0	0	0	0	0	0	NOTEST	1	1
ENSG00000257997	RP11-100F15.2	chr12:114518185-114551294	0	0	0	0	0	0	0	0	0	NOTEST	1	1
ENSG00000257994	RP11-626I20.2	chr12:103899188-103899952	0	0	0	0	0	0	0	0	0	NOTEST	1	1
ENSG00000257995	RP11-632B21.1	chr12:91011535-91016599	0	0	0	0	0	0	0	0	0	NOTEST	1	1
ENSG00000206635	U6	chr1:151584513-151671567	0	0	0	0	0	0	0	0	0	NOTEST	1	1
ENSG00000206634	SNORA22	chr7:65216128-65228341	0	0	0	0	0	0	0	0	0	NOTEST	1	1
ENSG00000206637	SNORA70	chr1:201947588-201947723	0	0	0	0	0	0	0	0	0	NOTEST	1	1
ENSG00000206636	Y_RNA	chr12:8128854-8128956	0	0	0	0	0	0	0	0	0	NOTEST	1	1
ENSG00000206631	U6	chr10:95753745-96122716	0	0	0	0	0	0	0	0	0	NOTEST	1	1
ENSG00000206630	SNORD60	chr16:2204797-2205359	0	0	0	0	0	0	0	0	0	NOTEST	1	1
ENSG00000206633	SNORA80B	chr2:10580093-10588630	0	0	0	0	0	0	0	0	0	NOTEST	1	1
ENSG00000241257	RP11-397K18.1	chr3:109082893-109083081	0	0	0	0	0	0	0	0	0	NOTEST	1	1
ENSG00000255843	AP000593.7	chr11:72003468-72145692	0.154819	0.131383	0.496627	0	0	0	0.260943	0	#NAME?	NOTEST	1	1
ENSG00000255840	AC022555.1	chr8:61297146-61429354	0	0	0	0	0	0	0	0	0	NOTEST	1	1
ENSG00000206639	Y_RNA	chrX:21857753-21903542	0	0	0	0	0	0	0	0	0	NOTEST	1	1
ENSG00000206638	U6	chr11:72525352-72853306	0	0	0	0	0	0	0	0	0	NOTEST	1	1
ENSG00000255845	RP11-804A23.1	chr11:60581404-60589212	0	0	0	0	0	0	0	0	0	NOTEST	1	1
ENSG00000207944	MIR574	chr4:38869297-38947360	0	0	0	0	0	0	0	0	0	NOTEST	1	1
ENSG00000207945	MIR658	chr22:38226861-38240438	0	0	0	0	0	0	0	0	0	NOTEST	1	1
ENSG00000207946	MIR516B1	chr19:54240098-54240188	0	0	0	0	0	0	0	0	0	NOTEST	1	1
ENSG00000207947	MIR152	chr17:46103532-46115392	0	0	0	0	0	0	0	0	0	NOTEST	1	1
ENSG00000207940	MIR567	chr3:111805181-111852152	0	0	0	0	0	0	0	0	0	NOTEST	1	1
ENSG00000207941	MIR552	chr1:35135199-35135295	0	0	0	0	0	0	0	0	0	NOTEST	1	1
ENSG00000207942	MIR136	chr14:101346991-101351184	0	0	0	0	0	0	0	0	0	NOTEST	1	1
ENSG00000207943	MIR634	chr17:64298753-64806861	0	0	0	0	0	0	0	0	0	NOTEST	1	1
ENSG00000254710	CTD-2216M2.1	chr11:122943034-123098985	0	0	0	0	0	0	0	0	0	NOTEST	1	1
ENSG00000254713	RP11-851M3.2	chr11:83166054-85338966	0	0	0	0	0	0	0	0	0	NOTEST	1	1
ENSG00000120075	HOXB5	chr17:46618255-46683776	3.04847	3.13364	3.23703	2.72371	2.38227	2.16249	3.13971	2.42282	-0.373943	OK	0.27465	0.429306
ENSG00000207948	MIR328	chr16:67233013-67237932	0	0	0	0	0	0	0	0	0	NOTEST	1	1
ENSG00000207949	MIR214	chr1:171810620-172437971	0	0	0	0	0	0	0	0	0	NOTEST	1	1
ENSG00000254717	GLYATL1P2	chr11:58601541-58671688	0	0	0	0	0	0	0	0	0	NOTEST	1	1
ENSG00000240849	TMEM189	chr20:48697660-48770335	39.6619	34.3356	35.335	45.4278	33.6543	33.0617	36.4442	37.3813	0.0366283	OK	0.8673	0.920503
ENSG00000242915	SNRPGP7	chr2:28680011-28887406	0	0	0	0	0	0	0	0	0	NOTEST	1	1
ENSG00000244740	RP11-463H24.1	chr3:135924381-135924757	0	0	0	0	0	0	0	0	0	NOTEST	1	1
ENSG00000158683	PKD1L1	chr7:47735327-48019178	0.0123684	0	0.00989552	0	0.321395	0.156908	0.0074213	0.159434	4.42515	NOTEST	1	1
ENSG00000240842	RP11-62G11.2	chr3:69613256-69620273	0	0	0	0	0	0	0	0	0	NOTEST	1	1
ENSG00000241251	RP11-73B8.1	chr12:43954586-43955100	0	0	0	0	0	0	0	0	0	NOTEST	1	1
ENSG00000240846	RPS15P9	chr19:1285889-1378430	0	0	0	0	0	0	0	0	0	NOTEST	1	1
ENSG00000240847	RN7SL497P	chr15:41474922-41522941	0	0	0	0	0	0	0	0	0	NOTEST	1	1
ENSG00000008056	SYN1	chrX:47420515-47479252	0	0	0	0.0193242	0.0159689	0.0154992	0	0.0169308	inf	NOTEST	1	1
ENSG00000130518	KIAA1683	chr19:18367905-18385319	0.194268	0.203748	0.0806256	0.792721	1.10753	0.851658	0.159547	0.917303	2.52341	OK	5e-05	0.000287717	0.00806497
ENSG00000159374	M1AP	chr2:74785009-74875465	0	0	0	0	0	0	0	0	0	NOTEST	1	1
ENSG00000159377	PSMB4	chr1:151372009-151374420	264.522	263.859	262.123	274.143	209.633	211.638	263.501	231.805	-0.184901	OK	0.1389	0.254738
ENSG00000130511	SSBP4	chr19:18529673-18549111	48.6106	46.8531	54.7661	30.7891	33.5145	32.5144	50.0766	32.2726	-0.633826	OK	5e-05	0.000287717	0.0112625
ENSG00000130513	GDF15	chr19:18485540-18499987	7.02432	2.72403	3.7808	81.8044	44.1353	57.7017	4.50972	61.2138	3.76275	OK	5e-05	0.000287717	0.0341929
ENSG00000130517	PGPEP1	chr19:18451396-18480760	3.45479	3.8576	2.56274	4.60178	4.02066	6.09109	3.29171	4.90451	0.575272	OK	0.14145	0.258492
ENSG00000164758	MED30	chr8:118532951-118552501	10.351	9.68151	12.8737	15.8862	17.9837	18.1987	10.9687	17.3562	0.662054	OK	0.0008	0.00347015	0.00769757
ENSG00000164756	SLC30A8	chr8:117962511-118188953	0	0	0	0.0547642	0	0	0	0.0182547	inf	NOTEST	1	1
ENSG00000164754	RAD21	chr8:117654368-117889107	130.07	166.751	155.045	101.153	129.082	123.527	150.622	117.921	-0.353115	OK	0.0816	0.167339	0.0800595
ENSG00000164751	PEX2	chr8:77892493-77913280	17.3138	13.0933	20.033	15.0181	10.618	11.8829	16.8134	12.5063	-0.426954	OK	0.105	0.204705	0.159731
ENSG00000058085	LAMC2	chr1:183155372-183214035	0.311758	0.0758758	0.109944	0.858931	0.94168	0.614051	0.16586	0.804887	2.27882	OK	0.00025	0.00124011	0.00800795
ENSG00000159082	SYNJ1	chr21:34001068-34100359	4.06903	4.65299	5.58394	7.15852	10.5211	10.9302	4.76865	9.53661	0.999895	OK	0.0001	0.000544733	0.0441674
ENSG00000155506	LARP1	chr5:154092461-154197167	97.5573	93.3673	89.5105	82.6154	94.0138	93.8972	93.4784	90.1755	-0.0518978	OK	0.70955	0.820213
ENSG00000159086	PAXBP1	chr21:34100425-34144169	12.9255	14.9355	14.2504	16.7311	21.622	17.9115	14.0372	18.7549	0.418013	OK	0.00445	0.015142	0.0696424
ENSG00000011478	QPCTL	chr19:46190711-46207247	21.1678	17.5927	19.4887	16.8491	13.0387	12.9612	19.4164	14.283	-0.442976	OK	0.1382	0.253717
ENSG00000251778	SNORA3	chr21:43302313-43302409	0	0	0	0	0	0	0	0	0	NOTEST	1	1
ENSG00000239202	RN7SL499P	chr2:232510710-232510984	0	0	0	0	0	0	0	0	0	NOTEST	1	1
ENSG00000238832	snoU109	chr7:107220421-107269943	0	0	0	0	0	0	0	0	0	NOTEST	1	1
ENSG00000230769	RP3-408N23.4	chr22:41165633-41215403	0.204657	0	0.328566	0	0.178033	0.348101	0.177741	0.175378	-0.0193073	NOTEST	1	1
ENSG00000238833	U1	chr20:17189704-17189865	0	0	0	0	0	24.7969	0	8.26565	inf	NOTEST	1	1
ENSG00000010704	HFE	chr6:26087508-26098571	8.29444	9.06185	10.1376	5.39838	5.6167	6.06521	9.16465	5.69343	-0.686781	OK	0.0022	0.00828995	0.0142608
ENSG00000196616	ADH1B	chr4:100226120-100242558	0	0	0	0	0	0	0	0	0	NOTEST	1	1
ENSG00000125046	SSUH2	chr3:8661085-9005457	0.301827	0.133598	0.106611	0.498774	0.31086	0.321025	0.180679	0.376886	1.0607	NOTEST	1	1
ENSG00000238830	RNU7-46P	chr2:99410308-99552722	0	0	0	0	0	0	0	0	0	NOTEST	1	1
ENSG00000196611	MMP1	chr11:102617698-102714534	0	0	0	0	0	0	0	0	0	NOTEST	1	1
ENSG00000081913	PHLPP1	chr18:60382671-60647666	5.75287	4.72428	4.10813	6.21599	7.26233	6.54858	4.86176	6.67563	0.457426	OK	0.00375	0.0130786	0.041882
ENSG00000251775	ACA59	chr2:64068073-64118696	0	0	0	0	0	0	0	0	0	NOTEST	1	1
ENSG00000244094	SPRR2F	chr1:153042703-153113927	0	0	0	0	0	0	0	0	0	NOTEST	1	1
ENSG00000238837	RP11-646E18.2	chr3:182362001-182373668	0	0	0	0	0	0	0	0	0	NOTEST	1	1
ENSG00000120498	TEX11	chrX:69748789-70128581	0.0548416	0.0233363	0	0.0284408	0.0940776	0.022836	0.0260593	0.0484515	0.894743	NOTEST	1	1
ENSG00000252002	RNA5SP154	chr4:9772776-10056560	0	0	0	0	0	0	0	0	0	NOTEST	1	1
ENSG00000252001	RNA5SP303	chr10:19492778-20079330	0	0	0	0	0	0	0	0	0	NOTEST	1	1
ENSG00000252000	ACA59	chr2:179385909-179914813	0	0	0	0	0	0	0	0	0	NOTEST	1	1
ENSG00000238834	snoU13	chr16:47111613-47177908	0	0	0	0	0	0	0	0	0	NOTEST	1	1
ENSG00000252005	RNU4ATAC8P	chr1:74349395-74349505	0	0	0	0	0	0	0	0	0	NOTEST	1	1
ENSG00000251858	SNORA31	chr14:42057063-42074059	0	0	0	0	0	0	0	0	0	NOTEST	1	1
ENSG00000252009	SNORD112	chr14:101463989-101464061	0	0	0	0	0	0	0	0	0	NOTEST	1	1
ENSG00000238835	SCARNA18	chr5:82348664-82649606	0	0	0	0	0	0	0	0	0	NOTEST	1	1
ENSG00000005471	ABCB4	chr7:87031012-87109751	0.0157782	0	0	0	0.24334	0.0131208	0.00525941	0.0854869	4.02273	NOTEST	1	1
ENSG00000251771	U6	chr14:51921229-52197445	0	0	0	0	0	0	0	0	0	NOTEST	1	1
ENSG00000256713	PGA5	chr11:60989687-61018929	0	0.0624135	0	0	0	0.0614908	0.0208045	0.0204969	-0.0214872	NOTEST	1	1
ENSG00000256712	RP11-785H5.2	chr12:10977558-11324212	0	0	0.26729	0	0	0	0.0890965	0	#NAME?	NOTEST	1	1
ENSG00000254824	RP11-37O16.8	chr11:102980159-103350591	0	0	0	0	0	0	0	0	0	NOTEST	1	1
ENSG00000256717	AP000797.3	chr11:115530375-115713864	0	0	0	0	0	0	0	0	0	NOTEST	1	1
ENSG00000256715	AL050302.1	chr21:14741930-14745386	0	0	0	0	0	0	0	0	0	NOTEST	1	1
ENSG00000256714	RP11-73M14.1	chr12:22199107-22589975	0	0	0	0	0	0	0	0	0	NOTEST	1	1
ENSG00000037280	FLT4	chr5:180028505-180076624	0	0	0.123443	0.08817	0.00833863	0.0681651	0.0411477	0.0548912	0.415763	NOTEST	1	1
ENSG00000254822	RP11-375D13.3	chr11:41898183-41898628	0	0	0	0	0	0	0	0	0	NOTEST	1	1
ENSG00000243000	RP11-504P24.3	chr1:224183596-224198314	0	0	0	0	0	0	0	0	0	NOTEST	1	1
ENSG00000160124	CCDC58	chr3:122078437-122102078	42.4534	32.474	37.9177	40.6997	30.8403	29.1111	37.6151	33.5504	-0.164983	OK	0.3779	0.540905
ENSG00000243004	AC005062.2	chr7:19958603-20257027	0	0	0	0	0	0	0	0	0	NOTEST	1	1
ENSG00000243007	RP11-106M3.1	chr15:72671555-72672051	0	0.170422	0	0	0.349462	0	0.0568074	0.116487	1.03602	NOTEST	1	1
ENSG00000235500	SNX19P2	chr13:19466399-19469370	0	0.0339873	0.0639042	0.0207048	0	0.0332224	0.0326305	0.0179757	-0.86017	NOTEST	1	1
ENSG00000243008	RP11-556N21.4	chr13:24982294-25171814	0	0	0	0	0	0	0	0	0	NOTEST	1	1
ENSG00000203914	HSP90B3P	chr1:92100567-92109639	0.867455	0.368946	0.385811	1	0.53826	0.482859	0.540737	0.673707	0.317194	OK	0.3835	0.546612
ENSG00000236870	RP1-223D17.1	chrX:82814903-82815320	0	0	0	0	0	0	0	0	0	NOTEST	1	1
ENSG00000203910	C1orf146	chr1:92683496-92711370	0	0	0	0	0	0	0	0	0	NOTEST	1	1
ENSG00000251850	RNA5SP96	chr2:69240309-69476459	0	0	0	0	0	0	0	0	0	NOTEST	1	1
ENSG00000235504	RP3-453D15.1	chr6:99006309-99006447	0	0	0	0	0	0	0	0	0	NOTEST	1	1
ENSG00000231383	FGF12-AS1	chr3:191859683-192485553	0	0	0	0	0	0	0	0	0	NOTEST	1	1
ENSG00000231382	NBPF21P	chr3:36657497-36678949	0	0	0	0	0	0	0	0	0	NOTEST	1	1
ENSG00000231381	RNF2P1	chr9:6645955-6670635	0.558201	0.542443	0.583111	0.62642	0.491832	0.320176	0.561252	0.479476	-0.227189	OK	0.70905	0.819873
ENSG00000251852	Y_RNA	chr7:102937868-103629963	0	0	0	0	0	0	0	0	0	NOTEST	1	1
ENSG00000175294	CATSPER1	chr11:65784222-65793988	0.179266	0.304781	0.957726	1.50818	0.830724	0.950768	0.480591	1.09656	1.1901	OK	0.03675	0.0878119	0.127191
ENSG00000231386	AC007395.4	chr2:71035774-71047732	0	0	0	0.125733	0	0	0	0.0419111	inf	NOTEST	1	1
ENSG00000231384	AC007919.19	chr3:172348038-172429008	0	0	0	0	0	0	0	0	0	NOTEST	1	1
ENSG00000271650	AL031601.4	chr10:42705437-42705831	0	0	0	0	0	0	0	0	0	NOTEST	1	1
ENSG00000231389	HLA-DPA1	chr6:33032345-33054978	0.0587815	0.516486	0.555251	0.292178	0.0505452	0.132472	0.37684	0.158398	-1.25039	NOTEST	1	1
ENSG00000231388	RP11-702C7.2	chrX:26515052-26523720	0	0	0	0	0	0	0	0	0	NOTEST	1	1
ENSG00000251854	U6	chr3:149478891-149942977	0	0	0	0	0	0	0	0	0	NOTEST	1	1
ENSG00000176928	GCNT4	chr5:74323288-74326724	0.08537	0.232551	0.150288	0.513492	0.921845	0.710065	0.15607	0.715134	2.19602	OK	5e-05	0.000287717	0.0302013
ENSG00000254829	RP11-7I15.3	chr11:77726760-77791265	0	0	0	0	0	0	0	0	0	NOTEST	1	1
ENSG00000235508	RPS2P7	chr20:44269124-44270009	13.4685	9.53433	12.9231	15.0529	11.105	10.708	11.9753	12.2886	0.0372607	OK	0.8683	0.921142
ENSG00000176923	OR7A15P	chr19:15037869-15038836	0	0	0	0	0	0	0	0	0	NOTEST	1	1
ENSG00000176922	OR51S1	chr11:4726156-5013659	0	0	0	0	0	0	0	0	0	NOTEST	1	1
ENSG00000176920	FUT2	chr19:49199227-49209207	0.198823	0.0766919	0.121609	0	0.0162822	0	0.132375	0.00542741	-4.60822	NOTEST	1	1
ENSG00000176927	EFCAB5	chr17:27887564-28513493	0	0.224352	0	0.163531	0.139016	0.0910047	0.0747841	0.131184	0.810789	NOTEST	1	1
ENSG00000232739	RP11-25G10.2	chr10:15253641-15413061	0	0	0.154172	0	0	0	0.0513908	0	#NAME?	NOTEST	1	1
ENSG00000176925	OR51F2	chr11:4726156-5013659	0	0	0	0	0	0	0	0	0	NOTEST	1	1
ENSG00000269848	RP11-1281K21.9	chr4:49526046-49526202	0	0	0	0	0	0	0	0	0	NOTEST	1	1
ENSG00000198169	ZNF251	chr8:145946297-145981802	6.50807	5.82011	6.31535	6.41469	5.63259	6.14776	6.21451	6.06501	-0.0351301	OK	0.8603	0.916915
ENSG00000198168	SVIP	chr11:22835344-22966939	7.98805	9.87142	9.31897	7.07551	6.07369	5.17986	9.05948	6.10969	-0.56833	OK	0.09675	0.192029	0.0196194
ENSG00000198162	MAN1A2	chr1:117910070-118071494	10.8836	11.2012	10.6633	11.8055	13.8991	16.3172	10.9161	14.0073	0.359727	OK	0.1016	0.199616	0.139229
ENSG00000198161	PPIAL4C	chr1:149553002-149553787	0.195523	0	0	0	0	0	0.0651742	0	#NAME?	NOTEST	1	1
ENSG00000198160	MIER1	chr1:67390577-67454302	14.3017	14.4633	12.4848	28.3016	33.2606	31.6392	13.7499	31.0671	1.17597	OK	5e-05	0.000287717	0.00251285
ENSG00000171049	FPR2	chr19:52248424-52329442	0	0	0	0	0	0.0346612	0	0.0115537	inf	NOTEST	1	1
ENSG00000175749	EIF3KP1	chr5:102368079-102368735	0	0	0	0.263697	0.109754	0.107023	0	0.160158	inf	NOTEST	1	1
ENSG00000231655	AC011742.3	chr2:26363131-26364133	0	0	0	0	0	0	0	0	0	NOTEST	1	1
ENSG00000231654	RPS6KA2-AS1	chr6:166822851-167370679	0	0	0	0	0	0	0	0	0	NOTEST	1	1
ENSG00000175741	RWDD4P2	chr7:39856147-39907739	0.808004	0.822877	1.16655	0.335912	0.840717	0.684078	0.932478	0.620236	-0.588252	OK	0.4038	0.567422
ENSG00000171045	TSNARE1	chr8:143293440-143484601	2.8177	1.58287	1.93897	2.62523	2.50502	2.42251	2.11318	2.51759	0.252627	OK	0.40735	0.570648
ENSG00000171044	XKR6	chr8:10753554-11058875	0	0	0	0	0.0166119	0	0	0.00553728	inf	NOTEST	1	1
ENSG00000231653	AC010731.3	chr2:207504796-207506006	0	0	0	0	0	0	0	0	0	NOTEST	1	1
ENSG00000175745	NR2F1	chr5:92746994-92930321	28.2227	23.3724	26.5711	26.9999	23.6345	20.0267	26.0554	23.5537	-0.14563	OK	0.43545	0.597815
ENSG00000179676	LINC00305	chr18:61747242-62090836	0	0	0	0	0	0	0	0	0	NOTEST	1	1
ENSG00000252234	AC006557.1	chr18:14057455-14132489	0	0	0	0	0	0	0	0	0	NOTEST	1	1
ENSG00000179674	ARL14	chr3:160394947-160396233	0	0.0439245	0	0.321487	0.887606	0.517639	0.0146415	0.575577	5.29687	OK	0.1464	0.265406
ENSG00000179673	RPRML	chr17:45000482-45177689	0.252733	0.0537279	0.202377	0.0655689	0	0.0528537	0.169613	0.0394742	-2.10326	NOTEST	1	1
ENSG00000252235	U6	chr4:13052965-13053035	0	0	0	0	0	0	0	0	0	NOTEST	1	1
ENSG00000244063	AC024704.2	chr2:114586966-114600933	0	0	0	0	0.492567	0	0	0.164189	inf	NOTEST	1	1
ENSG00000147316	MCPH1	chr8:6261071-6565730	11.5736	7.7187	12.0435	14.8791	13.8716	15.8314	10.4453	14.8607	0.508652	OK	0.0216	0.0562808	0.0680903
ENSG00000261819	RP11-680G24.4	chr16:15068447-15248421	0.620979	0.695316	0.601658	0.440723	0.392646	0.354093	0.639318	0.39582	-0.691687	OK	0.67785	0.797871
ENSG00000230381	RP4-655J12.5	chr1:116966345-117021464	0	0	0	0	0	0	0	0	0	NOTEST	1	1
ENSG00000230383	AC009245.3	chr7:137073562-137531838	16.3328	12.3469	13.4962	10.9761	7.11183	9.37463	14.0586	9.15417	-0.618954	OK	0.00325	0.0115911	0.0398078
ENSG00000230384	AC016739.1	chr2:177106838-177107721	0	0	0	0	0	0	0	0	0	NOTEST	1	1
ENSG00000230385	AC012507.4	chr2:231772032-231825781	0	0.32878	0	0.0585117	0	0	0.109593	0.0195039	-2.49033	NOTEST	1	1
ENSG00000230386	RP13-157F18.2	chr7:65081989-65084127	0	0	0	0	0	0	0	0	0	NOTEST	1	1
ENSG00000230387	RP4-737E23.2	chr20:23168764-23170944	0	0.14001	1.05871	0.171482	0	0.139734	0.399573	0.103738	-1.94551	NOTEST	1	1
ENSG00000248783	RP11-308B16.2	chr5:12554001-12574749	0	0	0	0	0	0	0	0	0	NOTEST	1	1
ENSG00000145220	LYAR	chr4:4269427-4291896	26.4067	21.4982	20.0652	17.7183	9.7399	9.02853	22.6567	12.1622	-0.897529	OK	5e-05	0.000287717	0.0424565
ENSG00000248780	RP11-632F7.1	chr4:40751913-40812002	0.726981	0.246845	0.466329	0.906424	1.76268	0.982896	0.480052	1.21733	1.34246	OK	0.03465	0.0836981	0.0965773
ENSG00000248787	RP11-666A20.4	chr3:125546080-125629115	1.06765	0.452612	0.64377	0.556076	0	0	0.721344	0.185359	-1.96037	OK	0.2076	0.348362
ENSG00000248785	HIGD1AP14	chr4:110481360-110624739	0.749711	1.2711	1.21672	1.58289	0	0	1.07918	0.527631	-1.03233	OK	0.6114	0.748415
ENSG00000167476	JSRP1	chr19:2252251-2273487	2.19238	1.65434	0.899814	3.51811	4.00091	2.66201	1.58218	3.39368	1.10094	OK	0.3819	0.545014
ENSG00000248789	CTD-2203A3.1	chr5:51303864-51376821	0	0	0	0	0	0	0	0	0	NOTEST	1	1
ENSG00000252233	RN7SKP253	chr4:140586921-141075338	0	0	0	0	0	0	0	0	0	NOTEST	1	1
ENSG00000268509	AC026202.1	chr3:5229226-5261642	0.233984	0.665801	0	0.552573	0.625329	1.53246	0.299928	0.903455	1.59083	OK	0.57735	0.721144
ENSG00000167470	MIDN	chr19:1248551-1259142	24.7299	24.0023	23.9978	39.277	46.7411	44.4045	24.2434	43.4742	0.84257	OK	0.0001	0.000544733	0.0121085
ENSG00000265691	MIR4460	chr5:128732754-128732840	0	0	0	0	0	0	0	0	0	NOTEST	1	1
ENSG00000253879	RP11-379I19.3	chr8:60513936-60526334	0	0	0	0	0	0	0	0	0	NOTEST	1	1
ENSG00000253878	RP11-347C18.3	chr8:95825538-96128683	0	0	0	0	0	0	0	0	0	NOTEST	1	1
ENSG00000253871	RP11-756K15.2	chr8:58256345-58277416	0	0	0	0	0	0	0	0	0	NOTEST	1	1
ENSG00000253870	IGKV1-32	chr2:89553056-89553501	0	0	0	0	0	0	0	0	0	NOTEST	1	1
ENSG00000253873	PCDHGA11	chr5:140710251-140892546	0	0	0	0.015321	0.0574224	0.0263493	0	0.0330309	inf	NOTEST	1	1
ENSG00000219500	RP11-15J23.1	chr6:87141961-87142387	0	0	0	0	0	0	0	0	0	NOTEST	1	1
ENSG00000219507	FTH1P8	chrX:147133752-147134266	25.0858	22.8829	20.2837	30.793	19.0112	21.9439	22.7508	23.916	0.0720591	OK	0.70945	0.820213
ENSG00000253874	IGLVIV-66-1	chr22:22412844-22413304	0	0	0	0	0	0	0	0	0	NOTEST	1	1
ENSG00000253877	RP11-946L20.2	chr8:111949918-112039662	0	0	0	0	0	0	0	0	0	NOTEST	1	1
ENSG00000236876	TMSB4XP1	chr1:42895999-43120335	0	0	0	0	0	3.98598	0	1.32866	inf	NOTEST	1	1
ENSG00000240068	RPL21P42	chr3:153741623-153742087	0	0	0	0	0	0	0	0	0	NOTEST	1	1
ENSG00000240069	GPAA1P1	chr2:110656004-110742667	0	0.0659406	0	0	0	0	0.0219802	0	#NAME?	NOTEST	1	1
ENSG00000256925	RP13-439H18.4	chr10:134898747-134900201	0	0	0	0	0	0	0	0	0	NOTEST	1	1
ENSG00000069998	CECR5	chr22:17618400-17646335	41.7855	40.1776	41.5718	27.1828	25.0015	25.5333	41.1783	25.9059	-0.668606	OK	5e-05	0.000287717	8.09317e-05
ENSG00000265697	RP11-31I22.4	chr17:31340104-32522956	0	0	0	0	0	0	0	0	0	NOTEST	1	1
ENSG00000084754	HADHA	chr2:26413503-26513336	91.9303	96.0298	85.1593	68.4523	68.0276	65.4494	91.0398	67.3098	-0.435682	OK	0.0031	0.0111234	0.0120019
ENSG00000240065	PSMB9	chr6:32808493-32827362	5.22822	7.97783	8.22414	2.57284	4.65667	3.72003	7.1434	3.64985	-0.968775	OK	0.206	0.346224
ENSG00000256927	RP5-944M2.2	chr12:126910535-126918554	0	0	0	0	0	0	0	0	0	NOTEST	1	1
ENSG00000095637	SORBS1	chr10:97071527-97321171	1.08053	1.04112	1.27479	1.70706	2.50669	2.26719	1.13214	2.16031	0.932182	OK	0.0004	0.00188944	0.0396393
ENSG00000265699	MIR548AE2	chr5:57825869-57825936	0	0	0	0	0	0	0	0	0	NOTEST	1	1
ENSG00000249780	RP11-352E6.2	chr4:12640709-12642633	144.89	154.052	123.027	76.3026	50.3187	49.0714	140.656	58.5642	-1.26408	OK	5e-05	0.000287717	0.00303863
ENSG00000249781	CTD-2143L24.1	chr5:9629108-9903938	0	0.200693	0.0829109	0	0.0893049	0.00348356	0.0945347	0.0309295	-1.61186	NOTEST	1	1
ENSG00000249782	RP11-417J1.1	chr5:8525290-8528791	0	0	0	0	0	0	0	0	0	NOTEST	1	1
ENSG00000244155	CYP4F34P	chr13:19315869-19316858	0	0	0	0	0	0	0	0	0	NOTEST	1	1
ENSG00000227017	AC007036.6	chr7:30216002-30218630	0	0	0	0	0	0.102685	0	0.0342282	inf	NOTEST	1	1
ENSG00000249785	CTD-2061E9.1	chr5:28286495-28287772	0	0	0	0	0	0	0	0	0	NOTEST	1	1
ENSG00000034713	GABARAPL2	chr16:75562429-75657198	69.4322	67.0364	63.2331	62.5506	55.1136	53.2096	66.5672	56.9579	-0.224915	OK	0.2374	0.385258
ENSG00000249787	RP11-346J10.1	chr5:99737144-99744603	0	0	0	0	0	0	0	0	0	NOTEST	1	1
ENSG00000176219	OR11H6	chr14:20691790-20692964	0	0	0	0	0	0	0	0	0	NOTEST	1	1
ENSG00000230528	NOS2P3	chr17:20339649-20350557	0.0849017	0.0724915	0	0.0183524	0.0303336	0	0.0524644	0.0162287	-1.69279	NOTEST	1	1
ENSG00000230529	CEACAMP9	chr19:43600607-43601512	0	0	0	0	0	0	0	0	0	NOTEST	1	1
ENSG00000230524	COL6A4P1	chr3:15193339-15247466	0.314401	0.362818	0.419776	0.0552813	0.361336	0.304311	0.365665	0.24031	-0.605627	NOTEST	1	1
ENSG00000230525	AC007403.2	chr2:67131567-67198594	0	0	0	0	0	0	0	0	0	NOTEST	1	1
ENSG00000091513	TF	chr3:133380841-133497850	0	0	0	0	0	0	0	0	0	NOTEST	1	1
ENSG00000230520	RP11-533K11.1	chr7:118590439-118591313	0	0	0	0	0	0	0	0	0	NOTEST	1	1
ENSG00000230521	HCG4P7	chr6:29855070-29858259	0.975332	1.17204	1.47954	0.778354	4.23698	3.5954	1.20897	2.87025	1.2474	OK	0.1081	0.209365	0.256982
ENSG00000230522	MBD3L2	chr19:7049331-7051746	0	0	0	0	0	0	0	0	0	NOTEST	1	1
ENSG00000230523	RP3-437I16.1	chr1:29656131-29676626	0	0	0	0	0	0	0	0	0	NOTEST	1	1
ENSG00000146047	HIST1H2BA	chr6:25727136-25727573	0	0	0	0	0	0	0	0	0	NOTEST	1	1
ENSG00000146049	KAAG1	chr6:24171983-24358512	0	0	0	0	4.56289e-06	0	0	1.52096e-06	inf	NOTEST	1	1
ENSG00000148225	WDR31	chr9:116075501-116102578	0.152703	0.13042	0.118892	0.171232	0.282643	0.246843	0.134005	0.233573	0.801585	NOTEST	1	1
ENSG00000133136	GNG5P2	chrX:109437413-109699562	0.786765	0.66753	0.473511	0.409231	0.513087	0.668764	0.642602	0.530361	-0.276951	OK	0.88365	0.929861
ENSG00000133135	RNF128	chrX:105937023-106040223	0	0.0757853	0.0169252	0.0234039	0.019347	0	0.0309035	0.0142503	-1.11678	NOTEST	1	1
ENSG00000133134	BEX2	chrX:102564273-102565974	0	0	0	0	0.106761	0	0	0.035587	inf	NOTEST	1	1
ENSG00000133131	MORC4	chrX:106045909-106243474	17.859	20.1731	18.7717	24.8736	24.8189	21.3531	18.9346	23.6819	0.322761	OK	0.02325	0.0597493	0.0348282
ENSG00000222311	AC084882.1	chr15:47476297-48066420	0	0	0	0	0	0	0	0	0	NOTEST	1	1
ENSG00000222312	RNA5SP178	chr5:16033337-16033465	0	0	0	0	0	0	0	0	0	NOTEST	1	1
ENSG00000222313	RN7SKP267	chrX:147582138-148082193	0	0	0	0	0	0	0	0	0	NOTEST	1	1
ENSG00000148229	POLE3	chr9:116169514-116191964	114.293	109.204	112.355	91.5012	77.6339	84.5804	111.951	84.5719	-0.404618	OK	0.00185	0.00716083	0.0124922
ENSG00000138308	PLA2G12B	chr10:74694927-74714536	0	0	0	0	0	0.050733	0	0.016911	inf	NOTEST	1	1
ENSG00000222316	AC008581.1	chr5:76367896-76462734	0	0	0	0	0	0	0	0	0	NOTEST	1	1
ENSG00000004799	PDK4	chr7:95212810-95225803	50.5586	87.2746	89.4795	106.522	105.713	109.827	75.7709	107.354	0.502659	OK	0.0001	0.000544733	0.128054
ENSG00000144579	CTDSP1	chr2:219262978-219270664	29.8193	28.3084	30.2321	26.3402	24.0565	27.0209	29.4533	25.8059	-0.190727	OK	0.2351	0.382773
ENSG00000238235	TSPY11P	chrY:6134633-6137316	0	0	0	0	0	0	0	0	0	NOTEST	1	1
ENSG00000067840	PDZD4	chrX:153067620-153096020	11.0005	13.4612	16.2552	7.26392	8.51571	10.3453	13.5723	8.7083	-0.640203	OK	0.0136	0.0385858	0.064315
ENSG00000067842	ATP2B3	chrX:152783133-152848397	0	0	0	0.128791	0.4222	0.218804	0	0.256598	inf	NOTEST	1	1
ENSG00000248259	RP11-63H19.5	chr4:65476333-65476627	0	0	0	0	0	0	0	0	0	NOTEST	1	1
ENSG00000248254	AC092597.3	chr4:47487304-47595503	0	0	0	0	0	0	0	0	0	NOTEST	1	1
ENSG00000248257	PSG10P	chr19:43256837-43359870	0	0	0.158845	0.322399	1.6345	0.90845	0.0529484	0.955116	4.17302	OK	0.07075	0.149259	0.138026
ENSG00000219023	RP3-340B19.2	chr6:35523649-35524041	6.38248	7.03326	7.19204	6.99041	5.59959	4.39349	6.86926	5.66117	-0.279056	OK	0.3879	0.551157
ENSG00000172828	CES3	chr16:66968346-67009051	1.32159	1.85218	2.18263	1.80253	1.9204	2.82981	1.78547	2.18425	0.290834	OK	0.5215	0.675102
ENSG00000249128	RP11-2N5.1	chr5:117931882-117963787	0	0	0	0	0	0	0	0	0	NOTEST	1	1
ENSG00000249129	SUDS3P1	chr5:177236407-177410055	0.51739	0.43985	0.295978	1.07401	0.254542	0.742941	0.41774	0.690497	0.72503	OK	0.58595	0.72772
ENSG00000141068	KSR1	chr17:25783669-25976586	7.48282	10.3361	15.8674	10.5239	12.781	12.2382	11.2288	11.8477	0.0774101	OK	0.8319	0.898745
ENSG00000137309	HMGA1	chr6:34204649-34214008	288.976	203.277	206.376	210.757	152.07	152.234	232.876	171.687	-0.439784	OK	0.0006	0.00269433	0.156622
ENSG00000144681	STAC	chr3:36421835-36589499	0.179744	0.0408508	0.11536	0	0.0156524	0	0.111985	0.00521745	-4.42382	NOTEST	1	1
ENSG00000249127	MTND3P3	chr4:156377789-156378133	0	0	0	0	0	0	0	0	0	NOTEST	1	1
ENSG00000172824	CES4A	chr16:67022491-67043661	0.0439431	0	0.0603338	0	0	0.0460126	0.034759	0.0153375	-1.18032	NOTEST	1	1
ENSG00000066468	FGFR2	chr10:123237847-123357972	0.163288	0.242898	0.29411	1.70121	3.11733	3.26804	0.233432	2.69553	3.52949	OK	5e-05	0.000287717	0.0380327
ENSG00000268995	VN1R82P	chr19:21324826-21373034	2.38353	1.01005	1.60142	0.41529	3.50359	3.09699	1.665	2.33862	0.490137	OK	0.80245	0.880324
ENSG00000241333	RN7SL385P	chr22:38065472-38065746	0	0	0	0	0	0	0	0	0	NOTEST	1	1
ENSG00000268997	DNAJC19P3	chr19:42144936-42145267	0	0	0	0	0	0	0	0	0	NOTEST	1	1
ENSG00000241334	RPL35AP33	chr16:68511139-68511473	0	0	0	0	0.411694	0	0	0.137231	inf	NOTEST	1	1
ENSG00000268992	CTB-175P5.2	chr19:23487792-23578362	0	0	0.0813744	0	0	0	0.0271248	0	#NAME?	NOTEST	1	1
ENSG00000241336	RP11-451G4.1	chr3:154958733-154960933	0	0	0	0	0	0	0	0	0	NOTEST	1	1
ENSG00000173193	PARP14	chr3:122399464-122449687	5.44132	7.43396	7.37915	5.71343	8.4492	7.19404	6.75148	7.11889	0.0764493	OK	0.6818	0.800568
ENSG00000266923	RP11-693J15.4	chr12:92813869-92885867	0	0	0	0	0	0	0	0	0	NOTEST	1	1
ENSG00000067596	DHX8	chr17:41561232-41687706	29.4812	28.6692	27.0029	26.2737	26.1522	24.8181	28.3844	25.748	-0.140639	OK	0.54215	0.692491
ENSG00000254699	RP11-12D16.2	chr11:85903828-85904524	0	0	0	0	0	0	0	0	0	NOTEST	1	1
ENSG00000269859	CTD-2537I9.16	chr19:55987349-55995854	0	0.503994	0.476901	0.205971	0.172202	0	0.326965	0.126058	-1.37505	NOTEST	1	1
ENSG00000116604	MEF2D	chr1:156433518-156470620	33.8135	28.8378	28.376	82.6698	106.558	94.8073	30.3424	94.6784	1.6417	OK	5e-05	0.000287717	0.00813856
ENSG00000070808	CAMK2A	chr5:149569519-149669854	0.247208	0.21042	0.131882	0.011155	0.106054	0.17161	0.196503	0.0962728	-1.02935	NOTEST	1	1
ENSG00000253035	RNU4ATAC5P	chr11:122322181-122322307	0	0	0	0	0	0	0	0	0	NOTEST	1	1
ENSG00000252509	RNA5SP271	chr8:73269962-73270050	0	0	0	0	0	0	0	0	0	NOTEST	1	1
ENSG00000223047	U6	chr10:35215702-35215810	0	0	0	0	0	0	0	0	0	NOTEST	1	1
ENSG00000223046	RNA5SP369	chr12:102230597-102230705	0	0	0	0	0	0	0	0	0	NOTEST	1	1
ENSG00000223044	U6	chr6:82879699-82957471	0	0	0	0	0	0	0	0	0	NOTEST	1	1
ENSG00000223042	RN7SKP161	chr12:10222152-10264226	0	0	0	0	0	0	0	0	0	NOTEST	1	1
ENSG00000223040	RN7SKP144	chr3:2130616-2130895	0	0	0	0	0	0	0	0	0	NOTEST	1	1
ENSG00000269153	CTD-3193O13.10	chr19:7944329-7945005	0	0.206066	0	0.252024	0.629146	0.408896	0.0686886	0.430022	2.64627	NOTEST	1	1
ENSG00000080189	SLC35C2	chr20:44978166-44993043	35.0792	32.491	35.4758	37.0456	35.0094	37.1392	34.3487	36.3981	0.0836081	OK	0.5674	0.713078
ENSG00000147883	CDKN2B	chr9:21802541-22121096	6.81668	9.49542	7.27211	12.9527	19.6751	14.8082	7.86141	15.812	1.00816	OK	0.07785	0.161206	0.0427269
ENSG00000147885	IFNA16	chr9:21216371-21217310	0	0	0	0	0	0	0	0	0	NOTEST	1	1
ENSG00000264999	MIR5089	chr17:45000482-45177689	0	0	0	0	0	0	0	0	0	NOTEST	1	1
ENSG00000147889	CDKN2A	chr9:21802541-22121096	196.921	169.431	166.754	240.614	208.771	184.955	177.702	211.447	0.250834	OK	0.1308	0.242762	0.162717
ENSG00000101935	AMMECR1	chrX:109437413-109699562	8.83004	8.55607	8.23157	10.0151	11.7267	12.0955	8.53923	11.2791	0.401474	OK	0.00615	0.0199506	0.0426331
ENSG00000238236	RP4-534P7.2	chr1:235683268-235683983	0	0	0	0	0	0	0	0	0	NOTEST	1	1
ENSG00000101938	CHRDL1	chrX:109917083-110039286	0	0	0	0	0	0	0	0	0	NOTEST	1	1
ENSG00000252501	RNU4-77P	chr1:233584371-233584527	0	0	0	0	0	0	0	0	0	NOTEST	1	1
ENSG00000262495	RP11-46I8.1	chr17:4963650-4965418	0	0	0	0	0	0	0	0	0	NOTEST	1	1
ENSG00000130656	HBZ	chr16:202685-216767	0	0	0	0	0	0	0	0	0	NOTEST	1	1
ENSG00000130653	PNPLA7	chr9:140354403-140444986	0.350114	0.510227	0.544795	0.333566	0.269234	0.218267	0.468379	0.273689	-0.775137	NOTEST	1	1
ENSG00000253973	RP11-467K18.2	chr11:9025708-9159661	0	0	0.0596788	0	0.282757	0	0.0198929	0.0942522	2.24427	NOTEST	1	1
ENSG00000223591	CENPVP1	chrX:51453886-51455227	0	0	0	0	0	0	0	0	0	NOTEST	1	1
ENSG00000223593	AL356806.3	chr14:34393436-34931980	0	0	0	0	0	0	0	0	0	NOTEST	1	1
ENSG00000113389	NPR3	chr5:32689175-32791819	62.3455	52.5374	54.3189	68.8463	76.1555	77.439	56.4006	74.147	0.394677	OK	0.08265	0.169275	0.012058
ENSG00000223595	LYPLA1P1	chr7:122870173-122870795	0	0	0	0	0	0	0	0	0	NOTEST	1	1
ENSG00000223597	CTD-2296D1.5	chr5:7373229-7379903	0	0	0	0	0	0	0	0	0	NOTEST	1	1
ENSG00000180846	CSNK1G2-AS1	chr19:1941187-1981337	0.0529598	0.135739	0.042322	0.0534809	0.0913452	0	0.0770068	0.0482754	-0.673698	NOTEST	1	1
ENSG00000223599	RP11-216N14.7	chr1:153777200-153895451	0.0505462	0.0859889	0.0404674	0.0524445	0	0.0844328	0.0590009	0.0456258	-0.370887	NOTEST	1	1
ENSG00000223598	RP1-292B18.4	chr6:151186684-151549582	0	0	0	0	0	0	0	0	0	NOTEST	1	1
ENSG00000067334	DNTTIP2	chr1:94333372-94345474	58.5194	75.9364	71.3007	118.205	105.088	91.8169	68.5855	105.037	0.614917	OK	5e-05	0.000287717	0.021317
ENSG00000113387	SUB1	chr5:32531738-32604185	263.772	258.67	255.994	229.686	167.003	163.845	259.479	186.845	-0.473775	OK	0.0076	0.0237825	0.0755773
ENSG00000113384	GOLPH3	chr5:32124809-32174456	67.6371	58.7401	56.5229	81.983	96.1966	93.9137	60.9667	90.6978	0.573045	OK	0.00015	0.000786697	0.0070466
ENSG00000099985	OSM	chr22:30658817-30662829	0	0	0	0.245421	0.0288729	0.028042	0	0.100779	inf	NOTEST	1	1
ENSG00000099984	GSTT2	chr22:24309088-24326106	3.4714	4.58934	4.20344	1.73686	1.90503	1.72944	4.08806	1.79044	-1.1911	OK	0.13425	0.248009	0.0173686
ENSG00000235545	RP11-230B22.1	chr1:63154152-63176365	0	0	0.08747	0.0566791	0.0469555	0	0.0291567	0.0345449	0.244645	NOTEST	1	1
ENSG00000235544	RPS11P1	chr20:11326030-11326503	0	0	0	0	0	0	0	0	0	NOTEST	1	1
ENSG00000235547	NDUFB11P1	chr11:92069197-92069662	0	0	0	0	0	0	0	0	0	NOTEST	1	1
ENSG00000235546	AC087499.5	chr17:20515979-20536572	0	0.0417268	0	0	0	0.0409627	0.0139089	0.0136542	-0.0266643	NOTEST	1	1
ENSG00000076258	FMO4	chr1:171283346-171311223	0.110793	0.0928766	0.402269	0.112194	0.0754443	0.151326	0.20198	0.112988	-0.838042	NOTEST	1	1
ENSG00000223559	RP11-700P18.1	chr7:56355922-56359118	0.680368	0.298336	0.329975	0.748377	0.494874	0.548988	0.436226	0.597413	0.453652	OK	0.13835	0.253875
ENSG00000235549	RP11-781D11.1	chr1:39423946-39424597	0	0	0	0	0	0	0	0	0	NOTEST	1	1
ENSG00000235548	AC073551.1	chr2:156889758-156890592	0	0	0	0	0	0	0	0	0	NOTEST	1	1
ENSG00000264227	RN7SL227P	chr9:124999902-125085743	0	0	0	0	0	0	0	0	0	NOTEST	1	1
ENSG00000223558	TRIM60P17	chr7:63545937-63546954	0	0	0	0	0	0	0	0	0	NOTEST	1	1
ENSG00000234634	AC003664.1	chr17:13202500-13210077	0	0	0	0	0	0	0	0	0	NOTEST	1	1
ENSG00000234635	LINC00849	chr10:70237755-70240521	2.43351	2.22072	2.34304	1.6829	1.30159	1.76403	2.33243	1.58284	-0.559317	OK	0.0209	0.0548608	0.0211142
ENSG00000234636	MED14-AS1	chrX:40507557-40597950	2.11877	2.14725	2.87199	0.592128	1.82528	1.84475	2.37934	1.42072	-0.743937	OK	0.51895	0.673168
ENSG00000234637	RP11-553J6.1	chr9:83397252-83397685	0	0	0	0	0	0	0	0	0	NOTEST	1	1
ENSG00000234630	LL22NC03-2H8.4	chr22:22648097-22649159	0.547215	0.309524	0.585469	0.189653	0.316834	0	0.480736	0.168829	-1.50968	NOTEST	1	1
ENSG00000234631	AL162407.1	chr10:115614419-115676953	0	0	0.161272	0	0	0	0.0537573	0	#NAME?	NOTEST	1	1
ENSG00000234632	NECAP1P2	chr2:74425688-74621009	0	0	0	0	0	0	0	0	0	NOTEST	1	1
ENSG00000255951	RP11-967K21.2	chr12:28286181-28732883	0	0	0	0	0	0	0	0	0	NOTEST	1	1
ENSG00000180592	SKIDA1	chr10:21802406-21814611	4.79894	3.28714	3.1969	4.79584	5.8693	4.07226	3.76099	4.91247	0.385334	OK	0.0368	0.0879182	0.193022
ENSG00000256699	RP11-669N7.3	chr12:129556269-130388211	0	0	0	0.0423318	0.0700748	0	0	0.0374689	inf	NOTEST	1	1
ENSG00000061656	SPAG4	chr20:34203813-34208971	2.78444	5.35184	5.1782	12.1263	15.2262	18.7104	4.43816	15.3543	1.79061	OK	5e-05	0.000287717	0.0168386
ENSG00000180596	HIST1H2BC	chr6:26115100-26124154	3.68554	3.84549	4.83173	11.0952	11.2742	8.36902	4.12092	10.2461	1.31404	OK	5e-05	0.000287717	0.0137133
ENSG00000073578	SDHA	chr5:218355-256815	169.44	185.573	179.801	142.299	149.833	143.451	178.271	145.194	-0.296091	OK	0.01755	0.0474273	0.00875704
ENSG00000223554	AC078851.1	chr2:140582464-140583446	0	0	0	0	0	0	0	0	0	NOTEST	1	1
ENSG00000256694	RP11-598F7.5	chr12:175930-291565	0.0625348	0	0	0	0	0	0.0208449	0	#NAME?	NOTEST	1	1
ENSG00000169202	AE000658.26	chr14:22070048-22070976	0	0	0	0	0	0	0	0	0	NOTEST	1	1
ENSG00000169203	61E3.4	chr16:29262828-29519817	0.609176	0.416845	0.652963	0.469484	0.484656	0.444936	0.559661	0.466358	-0.263115	OK	0.69555	0.811331
ENSG00000256695	RP1-166H1.2	chr12:120827348-120833797	0	0	0	0	0	0	0	0	0	NOTEST	1	1
ENSG00000089009	RPL6	chr12:112842993-112947717	1097.2	1050.93	1075.83	923.328	714.62	708.466	1074.65	782.138	-0.458371	OK	0.00445	0.015142	0.0492494
ENSG00000261348	RP11-510M2.1	chr16:71444342-71460367	0	0	0	0	0	0	0	0	0	NOTEST	1	1
ENSG00000261349	RP3-465N24.5	chr1:25568727-25756683	2.08595	1.57245	1.4895	0.965064	1.21233	1.58192	1.71596	1.25311	-0.453509	OK	0.8289	0.897229
ENSG00000261346	RP11-297C4.2	chr16:30483978-30534506	0	0	0	0	0	0	0	0	0	NOTEST	1	1
ENSG00000223551	TMSB4XP4	chr9:131102924-131123502	1.2523	1.06315	1.22712	0.867363	0.963454	0.70495	1.18086	0.845256	-0.482376	OK	0.82585	0.895205
ENSG00000169208	OR10G3	chr14:22037933-22038875	0	0	0	0	0	0	0	0	0	NOTEST	1	1
ENSG00000089006	SNX5	chr20:17922240-18039832	54.0945	45.4668	52.6424	95.8914	87.6372	81.8889	50.7346	88.4725	0.80226	OK	0.0002	0.00101549	0.00265007
ENSG00000261342	AC006538.1	chr19:2714564-2740150	0.483548	0.89138	1.03219	0.919691	1.38393	1.10921	0.802373	1.13761	0.503662	OK	0.66135	0.785006
ENSG00000261340	RP11-215H22.1	chr11:30001659-30003939	0	0	0	0	0	0	0	0	0	NOTEST	1	1
ENSG00000223550	SNRPBP1	chr7:79959507-80308593	0	0	0	0	0	0	0	0	0	NOTEST	1	1
ENSG00000264190	MIR5006	chr13:42140972-42535256	0	0	0	0	0	0	0	0	0	NOTEST	1	1
ENSG00000264192	RN7SL117P	chr2:21444046-22753977	0	0	0	0	0	0	0	0	0	NOTEST	1	1
ENSG00000264193	RP11-737G21.1	chr18:23533179-23533432	0	0	0	0	0	0	0	0	0	NOTEST	1	1
ENSG00000264194	CTB-104H12.6	chr17:9813925-10101868	0	0	0	0	0	0	0	0	0	NOTEST	1	1
ENSG00000256690	RP11-727F15.9	chr11:62599705-62609281	0	0.545415	0.335981	0.667922	0.672824	0.952027	0.293798	0.764257	1.37923	OK	0.5061	0.661836
ENSG00000264196	RP11-171G2.1	chr17:70642087-71088851	0	0.116365	0	0	0	0	0.0387884	0	#NAME?	NOTEST	1	1
ENSG00000264198	RP11-94L15.2	chr17:37913973-37920089	0.00930779	0	0	0.00965156	0	0	0.0031026	0.00321719	0.0523236	NOTEST	1	1
ENSG00000256691	RP11-476M19.3	chr12:3490514-3703139	0	0	0	0	0	0	0	0	0	NOTEST	1	1
ENSG00000269117	AL121901.1	chr20:31823090-31823387	0	0	0	0	0	0	0	0	0	NOTEST	1	1
ENSG00000117266	CDK18	chr1:205473722-205501921	6.01403	6.89152	7.73083	4.39278	10.1952	7.22245	6.87879	7.27015	0.0798296	OK	0.70235	0.816095
ENSG00000117262	GPR89A	chr1:145764410-145827103	3.92064	4.44284	3.26986	9.14454	10.8537	7.97876	3.87778	9.32566	1.26598	OK	5e-05	0.000287717	0.0129299
ENSG00000107831	FGF8	chr10:103529898-103535854	0.139847	0	0	0.150254	0	0.0942199	0.0466156	0.0814914	0.805834	NOTEST	1	1
ENSG00000107833	NPM3	chr10:103541081-103543170	73.2617	53.3663	52.7893	55.4427	38.565	40.4067	59.8058	44.8048	-0.416631	OK	0.01475	0.0411955	0.159512
ENSG00000267037	AC005757.7	chr19:45574757-45808541	0	0	0	0	0	0	0	0	0	NOTEST	1	1
ENSG00000224060	ARSEP1	chrY:14460539-14468226	0	8.61984e-06	8.13867e-06	0	8.78303e-06	8.25852e-06	5.58617e-06	5.68052e-06	0.0241624	NOTEST	1	1
ENSG00000224061	AC092106.1	chr2:106869686-106870173	0	0	0	0	0	0	0	0	0	NOTEST	1	1
ENSG00000156509	FBXO43	chr8:101145587-101158028	4.92048	3.93031	4.55462	5.2175	4.71864	4.70943	4.46847	4.88186	0.127649	OK	0.4514	0.611802
ENSG00000156508	EEF1A1	chr6:74225472-74280319	2494.17	2642.65	2590.91	2114.16	1879.8	1975.64	2575.91	1989.87	-0.37241	OK	0.0231	0.0594597	0.00349149
ENSG00000224064	RP11-344H11.5	chr1:27310118-27310515	0	0	0	0	0	0	0	0	0	NOTEST	1	1
ENSG00000224065	SRIP2	chrX:88622433-88622599	0	0	0	0	0	0	0	0	0	NOTEST	1	1
ENSG00000224066	RP4-622L5.7	chr1:32665986-32674288	0	0.253309	0.15637	0.579713	0.0841797	0.0839945	0.13656	0.249296	0.868328	NOTEST	1	1
ENSG00000224067	RP11-430K21.2	chr9:114565259-114565715	0	0	0.229795	0	0	0.490153	0.0765983	0.163384	1.09289	NOTEST	1	1
ENSG00000264442	RN7SL119P	chr11:62574368-62599560	0	0	0	0	0	0	0	0	0	NOTEST	1	1
ENSG00000156502	SUPV3L1	chr10:70939987-70968855	38.4967	30.9725	27.5481	72.2878	50.7124	45.876	32.3391	56.2921	0.799652	OK	5e-05	0.000287717	0.082877
ENSG00000156500	FAM122C	chrX:133903595-133988640	4.26175	3.43271	4.53133	16.6241	17.8239	16.5674	4.07526	17.0051	2.06101	OK	5e-05	0.000287717	2.35048e-05
ENSG00000060303	RPS17P5	chr6:50824967-50825375	0	0	0	0	0	0	0	0	0	NOTEST	1	1
ENSG00000264447	AL445256.1	chr6:72596405-73112845	0	0	0	0	0	0	0	0	0	NOTEST	1	1
ENSG00000264444	SDHCP1	chr18:66340924-66722426	0	0	0	0	0	0	0	0	0	NOTEST	1	1
ENSG00000156504	FAM122B	chrX:133903595-133988640	32.4084	32.3959	33.408	23.7612	20.408	21.0334	32.7374	21.7342	-0.590975	OK	0.00505	0.0169055	0.00483639
ENSG00000237975	FLG-AS1	chr1:152140600-152339163	0	0	0	0.184763	0	0	0	0.0615878	inf	NOTEST	1	1
ENSG00000226759	RP4-737A23.2	chr1:57394882-59012474	0	0	0	0	0	0	0	0	0	NOTEST	1	1
ENSG00000267182	RP11-382N13.5	chr16:5289802-7763340	0	0	0	0	0	0	0	0	0	NOTEST	1	1
ENSG00000260482	CTD-2196E14.9	chr16:23681331-23686820	1.00425	1.33421	1.54857	0.508084	0.756142	0.67292	1.29568	0.645715	-1.00474	OK	0.00055	0.00249371	0.0374957
ENSG00000267180	AC007136.1	chr19:1985446-2034880	0	0	0	0	0	0	0	0	0	NOTEST	1	1
ENSG00000267181	RP11-428O23.1	chr17:34443569-34504870	0	0	0	0	0	0	0	0	0	NOTEST	1	1
ENSG00000267187	RP11-767C4.1	chr18:45229545-45230116	0	0	0	0	0	0	0	0	0	NOTEST	1	1
ENSG00000267184	RP1-200G19.1	chr17:67573391-67899141	0	0	0	0	0	0	0	0	0	NOTEST	1	1
ENSG00000221066	SNORD111	chr16:70557690-70608820	0	0	0	0	0	0	0	0	0	NOTEST	1	1
ENSG00000103642	LACTB	chr15:63413998-63450220	15.7446	18.1531	18.7002	21.4355	19.3912	21.5883	17.5326	20.805	0.246887	OK	0.261	0.413365
ENSG00000267188	CTC-512J12.4	chr19:44830707-44952766	0	0	0	0	0	0	0	0	0	NOTEST	1	1
ENSG00000267189	ATP5LP7	chr17:40799851-40800161	0	0	0	0	0	0	0	0	0	NOTEST	1	1
ENSG00000103647	CORO2B	chr15:68871307-69020145	0.017805	0.0151531	0	0	0	0	0.010986	0	#NAME?	NOTEST	1	1
ENSG00000263872	hsa-mir-4528	chr18:49866541-51094653	0	0	0	0	0	0	0	0	0	NOTEST	1	1
ENSG00000064687	ABCA7	chr19:1040101-1065571	6.59015	8.95122	10.4237	6.9994	6.77144	4.24073	8.65502	6.00386	-0.527647	OK	0.07445	0.1555	0.139895
ENSG00000263870	CTD-2350C19.5	chr17:26771080-26772581	0	0	0	0	0	0	0	0	0	NOTEST	1	1
ENSG00000263877	RN7SL276P	chr1:222791427-222908538	0	0	0	0	0	0	0	0	0	NOTEST	1	1
ENSG00000263874	LINC00672	chr17:37081420-37084310	0.0768453	0.0218008	0.0204998	0.0531349	0.0219674	0.0213279	0.0397153	0.0321434	-0.305173	NOTEST	1	1
ENSG00000263875	AL353629.1	chr9:96208775-96328397	0	0	0	0	0	0	0	0	0	NOTEST	1	1
ENSG00000263878	DLGAP1-AS4	chr18:3496029-4455335	0	0	0	0	0	0	0	0	0	NOTEST	1	1
ENSG00000022556	NLRP2	chr19:55434876-55512510	0	0.0301454	0.140033	0.0178039	0.058932	0.269838	0.0567262	0.115525	1.02611	NOTEST	1	1
ENSG00000260487	RP11-297C4.3	chr16:30483978-30534506	0	0	0	0	0	0	0	0	0	NOTEST	1	1
ENSG00000181074	OR52N4	chr11:5684424-5959849	0	0	0	0	0	0	0	0	0	NOTEST	1	1
ENSG00000076928	ARHGEF1	chr19:42387227-42434302	39.6835	44.1994	51.0457	30.1762	23.0463	27.7512	44.9762	26.9912	-0.736671	OK	5e-05	0.000287717	0.0147868
ENSG00000181072	CHRM2	chr7:136370305-136866854	0	0	0	0	0	0	0	0	0	NOTEST	1	1
ENSG00000076924	XAB2	chr19:7684410-7694451	25.2487	24.6937	25.8601	29.3606	28.5478	28.4557	25.2675	28.7881	0.188188	OK	0.14935	0.269986
ENSG00000143337	TOR1AIP1	chr1:179851176-179888412	24.3229	26.3898	26.5281	23.0731	26.4406	24.6936	25.7469	24.7358	-0.0578012	OK	0.71525	0.82423
ENSG00000143333	RGS16	chr1:182567757-182573543	0.224048	0	0	2.27211	1.32357	0.725402	0.0746826	1.44036	4.26951	OK	0.0001	0.000544733	0.0899082
ENSG00000065371	ROPN1	chr3:123687367-123711025	0	0	0	0	0.0408992	0	0	0.0136331	inf	NOTEST	1	1
ENSG00000168152	THAP9	chr4:83739813-83934079	0.969977	0.860993	1.37201	2.39586	3.04632	3.82847	1.06766	3.09022	1.53326	OK	0.06895	0.146178	0.0276254
ENSG00000189241	TSPYL1	chr6:116575335-116759442	15.4695	14.0112	14.7272	14.246	17.0613	14.6472	14.736	15.3182	0.055898	OK	0.738	0.839273
ENSG00000134028	ADAMDEC1	chr8:24151552-24769586	0	0	0	0	0	0	0	0	0	NOTEST	1	1
ENSG00000111837	MAK	chr6:10747991-10979553	0.0487704	0.0258753	0.0243193	0.0508997	0.150252	0.0885101	0.0329883	0.096554	1.54938	NOTEST	1	1
ENSG00000111834	RSPH4A	chr6:116937641-116954148	0.147595	0.075285	0.15186	0.0458654	0.227506	0.159725	0.124913	0.144366	0.208801	NOTEST	1	1
ENSG00000111832	RWDD1	chr6:116892529-116918838	20.7217	20.5012	25.1338	21.6608	21.0513	19.8735	22.1189	20.8619	-0.0844093	OK	0.63005	0.762339
ENSG00000260488	RP11-166B2.7	chr16:12070593-12704901	0	0.370267	0	0	0	0.245847	0.123422	0.0819491	-0.590804	NOTEST	1	1
ENSG00000262693	RP11-46I8.3	chr17:4978972-4981408	0	0	0	0.21361	0	0	0	0.0712033	inf	NOTEST	1	1
ENSG00000171903	CYP4F11	chr19:16023181-16045677	0.165706	0.700486	0.755896	0.231178	0.436337	0.292598	0.540696	0.320038	-0.756576	OK	0.0405	0.095033	0.3632
ENSG00000244202	RP11-18A3.4	chr9:112137745-112260590	2.70104	1.65351	0.348832	1.28391	2.345	1.70363	1.56779	1.77752	0.181127	OK	0.87565	0.926181
ENSG00000244203	FOXP1-AS1	chr3:71003843-71633140	0	0	0	0	0	0	0	0	0	NOTEST	1	1
ENSG00000188596	C12orf55	chr12:96883348-97040905	0.146176	0.115868	0.305078	0.151609	0.514715	0.292287	0.189041	0.319537	0.757288	NOTEST	1	1
ENSG00000188599	NPIPP1	chr16:15068447-15248421	6.51422	7.57782	8.6243	9.06898	6.46717	7.26789	7.57211	7.60135	0.00555895	OK	0.99445	0.995437
ENSG00000238638	AL353626.1	chr9:66858536-66858612	0	0	0	0	0	0	0	0	0	NOTEST	1	1
ENSG00000238639	snoU13	chr16:29262828-29519817	0	0	0	0	0	0	0	0	0	NOTEST	1	1
ENSG00000238630	snoU13	chr19:52616343-52680255	0	0	0	0	0	0	0	0	0	NOTEST	1	1
ENSG00000238631	snoU13	chr6:134490383-134639250	0	0	0	0	0	0	0	0	0	NOTEST	1	1
ENSG00000238632	RNU7-126P	chr4:25600185-25600247	0	0	0	0	0	0	0	0	0	NOTEST	1	1
ENSG00000238634	AE000660.1	chr14:22610886-22610964	0	0	0	0	0	0	0	0	0	NOTEST	1	1
ENSG00000269808	AC010327.2	chr19:55738006-55770363	0.447583	0.500159	0.403495	0.293414	0.160665	0.141638	0.450413	0.198572	-1.18159	NOTEST	1	1
ENSG00000069509	FUNDC1	chrX:44382884-44402247	18.4634	19.0113	15.9472	18.9106	12.8062	15.751	17.8073	15.8226	-0.170477	OK	0.2876	0.444143
ENSG00000237230	KRTAP2-5P	chr17:39228197-39228593	0	0	0	0	0.273774	0	0	0.0912579	inf	NOTEST	1	1
ENSG00000269800	AC005795.2	chr19:42027402-42028349	0	0.139151	0.0655652	0.169938	0.282079	0	0.0682388	0.150672	1.14275	NOTEST	1	1
ENSG00000269802	CTB-180A7.3	chr19:6343771-6368919	0	0	0	0	0	0	0	0	0	NOTEST	1	1
ENSG00000240198	ARHGEF3-AS1	chr3:56761445-57113357	0	0	0	0	0	0	0	0	0	NOTEST	1	1
ENSG00000269807	AC007292.4	chr19:4343523-4360083	0	0.334443	0	0	0	0	0.111481	0	#NAME?	NOTEST	1	1
ENSG00000269806	CTD-3001H11.1	chr19:48110780-48246391	0	0	0	0	0	0	0	0	0	NOTEST	1	1
ENSG00000265319	RN7SL847P	chr10:33189246-33371030	0	0	0	0	0	0	0	0	0	NOTEST	1	1
ENSG00000167914	GSDMA	chr17:38119225-38134019	0	0	0	0	0	0	0	0	0	NOTEST	1	1
ENSG00000240199	RN7SL520P	chr16:75661621-75795051	0	0	0	0	0	0	0	0	0	NOTEST	1	1
ENSG00000265311	AL020993.1	chr22:38670344-38670430	0	0	0	0	0	0	0	0	0	NOTEST	1	1
ENSG00000265313	RP11-567L7.6	chr17:57508229-57604307	0	0	0	0	0	0	0	0	0	NOTEST	1	1
ENSG00000265315	RN7SL199P	chr17:44588876-44657088	0	0	0	0	0	0.671842	0	0.223947	inf	NOTEST	1	1
ENSG00000265314	MIR548AH	chr4:77356252-77723117	0	0	0	0	0	0	0	0	0	NOTEST	1	1
ENSG00000265317	AC103740.1	chr15:62682724-63176233	0	0	0	0	0	0	0	0	0	NOTEST	1	1
ENSG00000265316	RP11-286N3.1	chr18:5392382-5630699	0	0	0	0	0	0	0	0	0	NOTEST	1	1
ENSG00000263257	RP11-65J21.4	chr16:14501895-14512729	0.307862	0	0	0	0	0	0.102621	0	#NAME?	NOTEST	1	1
ENSG00000263252	RP11-146P2.1	chr17:51430787-51431495	0	0	0	0	0	0	0	0	0	NOTEST	1	1
ENSG00000263253	RP11-204E4.3	chr16:20220246-20220847	0	0	0	0	0	0	0	0	0	NOTEST	1	1
ENSG00000251125	CTD-2335O3.3	chr5:50746991-50757923	0	0	0	0	0	0	0	0	0	NOTEST	1	1
ENSG00000251127	RP11-280G9.1	chr8:62671652-62678528	0.0217109	0	0.0173743	0.0225169	0.0372266	0.0361368	0.0130284	0.0319601	1.29461	NOTEST	1	1
ENSG00000198793	MTOR	chr1:11166591-11322564	20.7534	19.0891	17.7885	13.7429	14.0428	15.3458	19.2103	14.3771	-0.418106	OK	0.00675	0.0215848	0.0142173
ENSG00000215367	TMED11P	chr4:1107426-1147514	0	0	0.142134	0	0	0	0.047378	0	#NAME?	NOTEST	1	1
ENSG00000260988	RP11-285A1.1	chr15:78370149-78538030	0	0	0	0	0	0	0	0	0	NOTEST	1	1
ENSG00000215365	FAM90A22P	chr8:7421319-7440175	0	0	0	0	0	0	0	0	0	NOTEST	1	1
ENSG00000237238	RP11-236F9.4	chr9:67327774-67334983	1.10176	0.260255	0.686164	1.58793	1.31609	0.563083	0.682725	1.1557	0.759393	OK	0.0409	0.0958586	0.29634
ENSG00000215369	RPL37P3	chr21:19266509-19266802	0	0	0	0	0	0	0	0	0	NOTEST	1	1
ENSG00000215368	RP11-190I17.4	chr18:5132747-5133228	0	0	0	0	0	0	0	0	0	NOTEST	1	1
ENSG00000251129	RP11-734I18.1	chr4:31999018-32157028	0	0	0	0	0	0	0	0	0	NOTEST	1	1
ENSG00000251128	WWC2-AS1	chr4:184020445-184241930	0	0	0	0	0	0	0	0	0	NOTEST	1	1
ENSG00000119760	SUPT7L	chr2:27805896-27917840	25.1658	22.24	23.748	37.4653	31.4353	29.9912	23.7179	32.9639	0.474908	OK	0.0546	0.121107	0.0429838
ENSG00000259352	RP11-109D20.2	chr15:45315301-45369383	0.189459	0	0	0.29768	0.149964	0.0846208	0.0631529	0.177422	1.49026	NOTEST	1	1
ENSG00000259353	RP11-30K9.5	chr15:59063390-59389618	0	0	0.193414	0.501397	0.210143	0	0.0644712	0.23718	1.87925	NOTEST	1	1
ENSG00000259350	RP11-63A23.2	chr15:89495913-89496691	0	0	0	0	0	0	0	0	0	NOTEST	1	1
ENSG00000019995	ZRANB1	chr10:126605711-126849739	6.96591	6.33797	5.48939	11.5691	11.0623	11.3259	6.26442	11.3191	0.853506	OK	0.0001	0.000544733	0.00359625
ENSG00000259356	RP11-90E5.1	chr15:100510419-100882210	0	0	0	0	0	0	0	0	0	NOTEST	1	1
ENSG00000198796	ALPK2	chr18:56148478-56296189	12.2288	16.8343	17.6673	22.029	35.3403	33.2281	15.5768	30.1991	0.955108	OK	5e-05	0.000287717	0.0555066
ENSG00000259354	RP11-519G16.3	chr15:45722726-45878488	0.607493	0	0.356937	0.631438	0.504394	0.692852	0.321477	0.609561	0.923058	OK	0.42565	0.588469
ENSG00000019991	HGF	chr7:81328321-81399754	0	0	0	0	0.0162951	0	0	0.0054317	inf	NOTEST	1	1
ENSG00000259358	RP11-456J20.1	chr15:31775328-32162992	0.122689	0.375919	0.314199	0.229047	0.147291	0.204281	0.270936	0.19354	-0.485319	NOTEST	1	1
ENSG00000231429	RP11-343N15.2	chr1:121102016-121204983	1.0768	0.609034	1.29599	2.61207	1.0908	1.3702	0.993939	1.69102	0.766668	OK	0.56035	0.707343
ENSG00000240197	AC010518.3	chr19:54797901-54798219	0	0	0	0	0	0	0	0	0	NOTEST	1	1
ENSG00000231426	RP5-899B16.1	chr6:140175986-140198528	0	0	0	0	0	0	0	0	0	NOTEST	1	1
ENSG00000147059	SPIN2A	chrX:57160962-57164058	0.0977574	0.0416014	0.0586755	0.0519652	0.0856308	0.102866	0.0660114	0.0801541	0.28006	NOTEST	1	1
ENSG00000135778	NTPCR	chr1:233086350-233114548	15.8042	18.6533	16.7393	14.0896	11.738	13.129	17.0656	12.9855	-0.394186	OK	0.02845	0.0708271	0.0210242
ENSG00000135776	ABCB10	chr1:229652328-229694442	7.87981	7.74899	8.17587	4.83763	4.63064	4.70392	7.93489	4.72406	-0.748182	OK	5e-05	0.000287717	0.00024067
ENSG00000135775	COG2	chr1:230778234-230829728	12.4977	10.4486	10.385	7.92182	9.14553	8.51483	11.1104	8.52739	-0.381738	OK	0.0328	0.0799447	0.0457728
ENSG00000139428	MMAB	chr12:109993254-110035067	41.9687	48.4754	44.8788	30.467	32.0562	32.1328	45.1076	31.552	-0.515642	OK	0.019	0.0507176	0.0133149
ENSG00000135773	CAPN9	chr1:230838268-230937749	0.382433	0	0.0231112	0	0.0219944	0	0.135181	0.00733147	-4.20465	NOTEST	1	1
ENSG00000231424	RP1-45C12.1	chr1:171137242-171255117	0	0	0	0	0	0	0	0	0	NOTEST	1	1
ENSG00000147050	KDM6A	chrX:44732756-44971847	9.0235	7.10654	7.25889	23.5511	29.193	26.6592	7.79631	26.4678	1.76337	OK	5e-05	0.000287717	0.00342735
ENSG00000152990	GPR125	chr4:22346693-22517677	5.85758	5.38803	5.01105	3.52009	2.97536	2.89813	5.41889	3.13119	-0.791283	OK	5e-05	0.000287717	0.00224731
ENSG00000197774	EME2	chr16:1823207-1844972	4.20979	5.28111	7.50405	5.88882	7.24605	6.93207	5.66498	6.68898	0.239714	OK	0.54495	0.694786
ENSG00000132749	MTL5	chr11:68474907-68519032	2.17803	3.1788	2.7324	2.88363	2.80945	1.13833	2.69641	2.27713	-0.243818	OK	0.57	0.715048
ENSG00000226339	RPS26P56	chrX:128542358-128542598	0	0	0	0	0	0	0	0	0	NOTEST	1	1
ENSG00000165646	SLC18A2	chr10:118999110-119038941	1.36046	1.29971	1.30632	2.25732	1.78746	1.59637	1.32216	1.88038	0.508125	OK	0.01195	0.0346387	0.103302
ENSG00000132746	ALDH3B2	chr11:67429632-67448671	0.103477	0	0.0414226	0.0536824	0.0444644	0.129659	0.0482998	0.0759354	0.652755	NOTEST	1	1
ENSG00000165644	COMTD1	chr10:76993726-76995788	44.739	35.5901	37.6324	51.553	42.8525	40.2469	39.3205	44.8841	0.190923	OK	0.21575	0.358338
ENSG00000132744	ACY3	chr11:67410025-67418130	0.0773526	0.0433536	0.0816147	0	0.0438005	0	0.0674403	0.0146002	-2.20763	NOTEST	1	1
ENSG00000226332	RP11-157P1.4	chr20:60877148-60942368	3.35996	4.17829	4.32783	2.24338	1.65921	2.62836	3.95536	2.17698	-0.861481	OK	0.57995	0.722974
ENSG00000165643	SOHLH1	chr9:138585252-138591374	0	0	0.0369868	0.0958696	0	0.0259184	0.0123289	0.040596	1.71929	NOTEST	1	1
ENSG00000226330	RP11-739N20.2	chr1:204346977-204463852	0.208427	0.353585	0.836723	0.650466	0.906899	0.354764	0.466245	0.637376	0.451057	OK	0.79295	0.874177
ENSG00000132740	IGHMBP2	chr11:68671309-68708070	6.69898	7.62419	8.07514	9.94033	11.2611	8.66752	7.4661	9.95632	0.415257	OK	0.131	0.243048	0.0593333
ENSG00000266758	MIR3680-2	chr16:29610499-29610586	0	0	0	0	0	0	0	0	0	NOTEST	1	1
ENSG00000153029	MR1	chr1:181003066-181031074	4.89611	4.34173	4.28647	4.48436	6.72553	5.71727	4.5081	5.64239	0.323785	OK	0.15625	0.279572
ENSG00000231420	AC113610.1	chr2:151027936-151157594	0	0	0	0	0	0	0	0	0	NOTEST	1	1
ENSG00000245156	RP11-867G23.3	chr11:66036003-66056641	0.149491	0.19996	0.18799	0.177188	0.128161	0.177721	0.179147	0.161023	-0.153874	NOTEST	1	1
ENSG00000266750	MIR4645	chr6:2854264-2854341	0	0	0	0	0	0	0	0	0	NOTEST	1	1
ENSG00000266751	MIR3661	chr5:133492081-133706738	0	0	0	0	0	0	0	0	0	NOTEST	1	1
ENSG00000266753	RP11-690G19.3	chr17:37408896-37410550	0.997133	1.40312	1.13584	1.94944	2.20589	0.991464	1.1787	1.7156	0.541516	OK	0.0445	0.102635	0.280866
ENSG00000266754	RN7SL524P	chr10:105726958-105788991	0	0	0	0	0	0	0	0	0	NOTEST	1	1
ENSG00000266756	MIR5680	chr8:103137659-103137743	0	0	0	0	0	0	0	0	0	NOTEST	1	1
ENSG00000266757	AC092962.1	chr3:163373091-163373169	0	0	0	0	0	0	0	0	0	NOTEST	1	1
ENSG00000249754	RP11-425I13.2	chr4:141178439-141303710	0	0	0	0	0	0	0	0	0	NOTEST	1	1
ENSG00000187026	KRTAP21-2	chr21:32119111-32119551	0.251471	1.06616	0.606314	19.639	8.34297	6.87943	0.641313	11.6205	4.1795	OK	0.0026	0.00957743	0.112029
ENSG00000187024	PTRH1	chr9:130374543-130497604	55.0756	57.4816	61.4398	60.144	57.884	69.5602	57.999	62.5294	0.108507	OK	0.65685	0.781878
ENSG00000180770	RP11-93K22.8	chr3:129740395-129741363	0	0	0	0	0	0	0	0	0	NOTEST	1	1
ENSG00000187021	PNLIPRP1	chr10:118349896-118368687	0	0	0	0	0	0	0	0	0	NOTEST	1	1
ENSG00000162148	PPP1R32	chr11:61170120-61258403	0	0	0.134959	0.338119	0.091168	0.0519489	0.0449865	0.160412	1.83422	NOTEST	1	1
ENSG00000188629	ZNF177	chr19:9434447-9493293	0.926023	0.601006	0.810992	0.998165	0.699575	1.09875	0.77934	0.932164	0.25833	OK	0.5416	0.6919
ENSG00000180035	ZNF48	chr16:30389426-30411429	3.98506	2.46111	2.89557	8.56001	4.66129	5.91099	3.11391	6.37743	1.03425	OK	5e-05	0.000287717	0.0898613
ENSG00000188624	IGFL3	chr19:46604379-46706340	0	0	0	0	0	0	0	0	0	NOTEST	1	1
ENSG00000188626	GOLGA8M	chr15:28947099-29002537	0	0	0.0262059	0	0	0.0272856	0.00873531	0.0090952	0.0582466	NOTEST	1	1
ENSG00000066855	MTFR1	chr8:66556968-66754557	25.526	19.2151	20.1969	18.6019	14.9202	16.5642	21.646	16.6954	-0.374646	OK	0.06015	0.130723	0.110687
ENSG00000188620	HMX3	chr10:124895477-124897257	9.01527	7.76535	8.32896	14.9317	19.7765	15.5075	8.36986	16.7386	0.999901	OK	5e-05	0.000287717	0.0265033
ENSG00000161681	SHANK1	chr19:51124563-51222707	0.00879574	0	0	0	0	0	0.00293191	0	#NAME?	NOTEST	1	1
ENSG00000185774	KCNIP4	chr4:20697904-21950422	0.291583	0.165448	0.213904	0.32762	0.333378	0.445028	0.223645	0.368675	0.72114	NOTEST	1	1
ENSG00000185775	SPATA31A6	chr9:43624506-43630730	0	0	0	0	0	0	0	0	0	NOTEST	1	1
ENSG00000090054	SPTLC1	chr9:94794280-94877666	52.9752	40.8663	34.5161	41.2021	35.4042	38.6401	42.7859	38.4155	-0.155447	OK	0.4136	0.577019
ENSG00000101096	NFATC2	chr20:50003493-50179168	6.77066	4.61382	4.90654	11.5341	16.6423	17.8297	5.43034	15.3353	1.49775	OK	5e-05	0.000287717	0.0256683
ENSG00000213177	PRDX2P4	chr6:100583939-100584539	0.291563	0.618743	0	0.302943	0	0.246386	0.303435	0.18311	-0.728679	NOTEST	1	1
ENSG00000269901	RP11-178L8.9	chr16:87117167-87438385	0.481456	0	0	0	0	0	0.160485	0	#NAME?	NOTEST	1	1
ENSG00000101098	RIMS4	chr20:43380448-43438979	3.92294	3.50738	3.87294	1.08867	0.793619	1.1077	3.76775	0.996662	-1.91853	OK	5e-05	0.000287717	0.000113035
ENSG00000213400	RPL12P18	chr2:85048773-85134132	0.498962	0	0	0.523146	0	0	0.166321	0.174382	0.068283	NOTEST	1	1
ENSG00000213401	MAGEA12	chrX:151895975-151903184	0.609359	0.388847	0.426791	0.908681	0.751969	0.603432	0.474999	0.754694	0.667968	OK	0.05095	0.114172	0.0698967
ENSG00000213402	PTPRCAP	chr11:67202980-67211292	0.308105	0.349424	0.164448	0.0533347	0.397169	0.471819	0.273992	0.307441	0.166174	NOTEST	1	1
ENSG00000213403	CISD1P1	chr2:20026009-20026336	0	0	0	0	0.435478	0	0	0.145159	inf	NOTEST	1	1
ENSG00000250650	RP11-492L8.1	chr5:116355243-116355375	0	0	0	0	0	0	0	0	0	NOTEST	1	1
ENSG00000250651	PABPC1P7	chr4:103790134-103940896	0	0	0.0340699	0	0	0.0355166	0.0113566	0.0118389	0.0599964	NOTEST	1	1
ENSG00000213406	ANXA2P1	chr4:154073493-154260472	3.04686	4.38305	3.25379	1.94619	2.28768	2.48801	3.56123	2.24063	-0.668474	OK	0.28815	0.44482
ENSG00000257605	RP11-680A11.5	chr12:53689074-53700961	1.19484	1.91625	0.957834	3.58577	1.37817	1.68022	1.35631	2.21472	0.707437	OK	0.74205	0.841956
ENSG00000213409	RP11-658F2.3	chr11:66511921-66614017	0	0	0	0	0	0	0	0	0	NOTEST	1	1
ENSG00000257608	CTD-2311B13.6	chr14:19611767-19643377	0	0	0	0	0	0	0	0	0	NOTEST	1	1
ENSG00000112715	VEGFA	chr6:43737920-43754224	40.2669	33.0039	28.9935	121.326	118.812	110.821	34.0881	116.986	1.779	OK	5e-05	0.000287717	5.51295e-05
ENSG00000250658	RP11-138B4.1	chr4:188225236-188230836	0	0	0	0	0	0	0	0	0	NOTEST	1	1
ENSG00000250659	RP11-864I4.3	chr11:62201015-62323707	0	0	0	0	0	0	0	0	0	NOTEST	1	1
ENSG00000258401	RP11-326E7.1	chr14:49840683-49841101	0	0	0	0	0	0	0	0	0	NOTEST	1	1
ENSG00000239013	snoU13	chr16:48526308-48526412	0	0	0	0	0	0	0	0	0	NOTEST	1	1
ENSG00000248098	BCKDHA	chr19:41768400-41930910	16.9434	20.2666	22.3434	20.4307	24.257	25.9496	19.8511	23.5458	0.246246	OK	0.63825	0.768292
ENSG00000070495	JMJD6	chr17:74708918-74722866	45.724	41.2938	40.1074	152.485	184.688	142.057	42.3751	159.743	1.91447	OK	5e-05	0.000287717	0.0106935
ENSG00000258405	ZNF578	chr19:52956828-53015595	0	0.0789897	0	0	0	0	0.0263299	0	#NAME?	NOTEST	1	1
ENSG00000258404	RP11-1029J19.5	chr14:102100790-102198859	0	0	0	0	0	0	0	0	0	NOTEST	1	1
ENSG00000258407	RP11-300J18.2	chr14:88471467-88481955	0	0	0	0	0	0	0	0	0	NOTEST	1	1
ENSG00000258406	RP11-88E18.1	chr14:43744026-43744900	0	0	0	0	0	0	0	0	0	NOTEST	1	1
ENSG00000258408	NT5CP2	chr14:73945188-74025651	0.162585	0.137985	0	0	0	0.275274	0.10019	0.091758	-0.126831	NOTEST	1	1
ENSG00000233075	AL023583.1	chr6:13817712-13817966	0	0	0	0	0	0	0	0	0	NOTEST	1	1
ENSG00000239010	RNU7-74P	chr4:40379468-40379530	0	0	0	0	0	0	0	0	0	NOTEST	1	1
ENSG00000239017	snoU13	chrX:48397844-48420997	0	0	0	0	0	0	0	0	0	NOTEST	1	1
ENSG00000090581	GNPTG	chr16:1401923-1464752	16.5812	17.2361	16.9005	22.0384	26.0384	24.2278	16.9059	24.1015	0.511596	OK	0.10845	0.209864	0.0224691
ENSG00000138468	SENP7	chr3:101043048-101232085	2.45067	2.69935	2.43724	2.92161	3.73541	3.84216	2.52909	3.49973	0.468626	OK	0.01895	0.0506011	0.0691095
ENSG00000239015	snoU13	chr6:111967529-111967630	0	0	0	0	0	0	0	0	0	NOTEST	1	1
ENSG00000250389	MTND6P2	chr5:8618692-8619216	0	0	0	0	0	0	0	0	0	NOTEST	1	1
ENSG00000222057	RNU4-62P	chr3:121350245-121379774	0	0	0	0	0	0	0	0	0	NOTEST	1	1
ENSG00000250387	RP11-136K7.2	chr5:70647681-70742396	0	0	0	0	0	0	0	0	0	NOTEST	1	1
ENSG00000164597	COG5	chr7:106809405-107218906	13.9599	12.3636	11.7994	11.6804	10.8121	11.1782	12.7076	11.2236	-0.179166	OK	0.44925	0.61029
ENSG00000222054	RNA5SP177	chr5:9629108-9903938	0	0	0	0	0	0	0	0	0	NOTEST	1	1
ENSG00000164591	MYOZ3	chr5:150040435-150058927	0.0446964	0	0.0143101	0.0370969	0.376924	0.014879	0.0196688	0.142967	2.8617	NOTEST	1	1
ENSG00000250383	CTD-2197I11.1	chr5:108083522-108532542	0	0	0	0	0	0	0	0	0	NOTEST	1	1
ENSG00000222051	U6	chr10:103370422-103455052	0	0	0	0	0	0	0	0	0	NOTEST	1	1
ENSG00000138463	DIRC2	chr3:122513641-122599986	11.1108	8.13618	8.12467	19.676	19.7418	21.3811	9.12389	20.2663	1.15136	OK	5e-05	0.000287717	0.00185428
ENSG00000267407	CTD-2050I18.1	chr19:32032944-32045703	0	0	0	0	0	0	0	0	0	NOTEST	1	1
ENSG00000267406	CTD-2189E23.2	chr19:14365000-14404017	0	0	0	0	0	0	0	0	0	NOTEST	1	1
ENSG00000267405	CTC-296K1.4	chr17:42872114-42875151	0	0.2563	0.121071	0.627541	0.653989	0.765979	0.12579	0.682503	2.43982	OK	0.1113	0.21426	0.00606415
ENSG00000267404	RP11-49I11.2	chr18:33853536-33854562	0	0	0	0	0	0.0572404	0	0.0190801	inf	NOTEST	1	1
ENSG00000267402	RP11-619L19.2	chr18:52889561-53332018	0	0	0	0	0	0	0	0	0	NOTEST	1	1
ENSG00000267401	RP11-396N11.1	chr18:57961383-57968351	0	0	0	0	0	0	0	0	0	NOTEST	1	1
ENSG00000267400	RP11-325K19.3	chr18:58163100-58163569	0	0	0	0	0	0	0	0	0	NOTEST	1	1
ENSG00000104112	SCG3	chr15:51973549-52013223	0	0	0	0	0	0	0	0	0	NOTEST	1	1
ENSG00000267409	RP11-567M16.2	chr18:77370746-77372303	1.5181	1.15969	0.973922	0.631009	0.394583	0	1.21724	0.341864	-1.83212	OK	0.04525	0.104033	0.0236898
ENSG00000267408	CTB-50L17.2	chr19:4621205-4622319	0	0	0	0	0	0	0	0	0	NOTEST	1	1
ENSG00000223908	AC068657.2	chr5:159436119-159546430	0	0	0	0	0	0	0	0	0	NOTEST	1	1
ENSG00000223903	AC009502.2	chr2:220551708-220579408	0	0	0	0	0	0	0	0	0	NOTEST	1	1
ENSG00000223901	AP001469.5	chr21:47604992-47648738	0.181806	0	0	0	0.15789	0	0.060602	0.0526299	-0.203484	NOTEST	1	1
ENSG00000011677	GABRA3	chrX:151307354-151620337	2.34663	2.39373	1.93312	2.40142	1.81948	2.08286	2.2245	2.10125	-0.0822293	OK	0.75575	0.851314
ENSG00000223907	RP11-439L8.4	chr1:31984035-31989846	0	0	0	0	0.0525257	0.0506604	0	0.0343954	inf	NOTEST	1	1
ENSG00000223904	HMGB1P12	chrX:110677654-110678252	0	0	0	0	0	0	0	0	0	NOTEST	1	1
ENSG00000223905	RP11-335E14.1	chr1:76540403-77100286	0	0	0	0	0	0	0	0	0	NOTEST	1	1
ENSG00000264332	AC111194.1	chr4:55876999-55877099	0	0	0	0	0	0	0	0	0	NOTEST	1	1
ENSG00000218208	RP11-367G18.2	chr6:113902702-113903149	0.731544	0.827114	0.587833	1.01548	0.212776	0.208303	0.715497	0.478853	-0.579361	OK	0.4514	0.611802
ENSG00000125285	SOX21	chr13:95361885-95364389	0	0	0	0	0	0	0	0	0	NOTEST	1	1
ENSG00000184825	HIST1H2AH	chr6:27114860-27115317	0	0.39638	0.187747	2.919	5.29796	2.39312	0.194709	3.53669	4.18301	OK	0.11085	0.213523	0.0624246
ENSG00000181852	RNF41	chr12:56598284-56615717	34.1268	26.86	23.9662	43.3367	37.7311	44.6644	28.3177	41.9107	0.565616	OK	0.00075	0.00328007	0.0256229
ENSG00000242317	RP11-875H7.5	chr3:55527857-55539289	0	0	0	0	0	0	0	0	0	NOTEST	1	1
ENSG00000242314	RP11-428G5.2	chr12:32101267-32101761	0	0.17166	0	0	0	0	0.0572201	0	#NAME?	NOTEST	1	1
ENSG00000181856	SLC2A4	chr17:7184985-7197934	0.376789	0.102059	0.117204	0.164203	0.0895835	0.098795	0.198684	0.117527	-0.757478	NOTEST	1	1
ENSG00000155070	UNC93B2	chr7:6895115-6899461	0	0	0	0	0	0	0	0	0	NOTEST	1	1
ENSG00000168930	TRIM49	chr11:89530822-89541743	0	0	0.0226364	0	0	0.0377361	0.00754545	0.0125787	0.737305	NOTEST	1	1
ENSG00000168936	TMEM129	chr4:1717678-1723085	14.8891	11.9913	12.69	12.0502	11.1945	11.3271	13.1902	11.5239	-0.194828	OK	0.22525	0.370486
ENSG00000168939	SPRY3	chrX:154997473-155012121	0	0.00530939	0.0249442	0.0129311	0.0106784	0.0103589	0.0100845	0.0113228	0.167086	NOTEST	1	1
ENSG00000168938	PPIC	chr5:122179133-122390362	3.80015	4.27781	4.55762	3.85528	4.03502	4.35669	4.21186	4.08233	-0.0450631	OK	0.9002	0.939876
ENSG00000197506	SLC28A3	chr9:86890371-86955672	0	0	0	0.0365881	0.020836	0.00977579	0	0.0224	inf	NOTEST	1	1
ENSG00000256551	RP13-653N12.1	chr12:128571529-128602677	0	0	0	0	0	0	0	0	0	NOTEST	1	1
ENSG00000186086	NBPF6	chr1:108803817-109013624	1.11746	1.04888	1.31165	1.45523	1.77012	1.80789	1.15933	1.67775	0.533233	OK	0.07265	0.15242	0.0233904
ENSG00000256553	TRAV1-2	chr14:22111108-22111798	0	0	0	0	0	0	0	0	0	NOTEST	1	1
ENSG00000256552	RP11-113C12.4	chr12:8407122-8549399	0	0	0.294286	0	0.321465	0	0.0980955	0.107155	0.127439	NOTEST	1	1
ENSG00000186082	RP11-698N11.3	chr11:35881798-35883048	0	0	0	0	0	0	0	0	0	NOTEST	1	1
ENSG00000126883	NUP214	chr9:134000947-134110057	24.1575	25.1844	25.9357	18.8767	24.1496	24.3874	25.0925	22.4712	-0.159179	OK	0.24085	0.389547
ENSG00000126882	FAM78A	chr9:134133462-134151934	2.54763	2.86369	2.28695	0.379961	0.263711	0.244146	2.56609	0.295939	-3.1162	OK	5e-05	0.000287717	0.00349491
ENSG00000267164	AC005336.1	chr19:16015365-16018044	0	0	0	0.0231683	0	0	0	0.00772276	inf	NOTEST	1	1
ENSG00000186088	GSAP	chr7:76139744-77045717	0	0	0	0	0	0	0	0	0	NOTEST	1	1
ENSG00000204929	AC074391.1	chr2:65663863-65919319	0	0	0	0	0	0	0	0	0	NOTEST	1	1
ENSG00000204928	GRXCR2	chr5:145239295-145252531	0	0	0	0	0	0	0	0	0	NOTEST	1	1
ENSG00000204923	FBXO48	chr2:68689485-68694390	0.634389	0.484111	0.43765	1.15707	1.33158	1.14696	0.518716	1.21187	1.22421	OK	5e-05	0.000287717	0.00119609
ENSG00000204922	C11orf83	chr11:62414319-62441159	11.6491	8.96433	9.04867	9.60738	6.74441	7.39907	9.88738	7.91695	-0.320643	OK	0.2542	0.405295
ENSG00000204920	ZNF155	chr19:44472013-44506988	3.2134	2.72398	2.79067	4.92462	6.47694	5.95792	2.90935	5.78649	0.991992	OK	5e-05	0.000287717	0.0163262
ENSG00000254800	RP11-163O19.3	chr11:49904550-49905645	0	0	0	0	0	0	0	0	0	NOTEST	1	1
ENSG00000261382	RP11-461L18.1	chr5:153281018-153282783	0	0	0	0	0	0	0	0	0	NOTEST	1	1
ENSG00000008441	NFIX	chr19:13106421-13209610	23.351	22.1005	21.2626	15.033	17.6295	17.7285	22.2381	16.797	-0.40483	OK	0.01315	0.0375095	0.009704
ENSG00000182508	LHFPL1	chrX:111873875-111923375	0	0	0	0	0	0	0	0	0	NOTEST	1	1
ENSG00000264338	AL359973.1	chrX:125606710-125606867	0	0	0	0	0	0	0	0	0	NOTEST	1	1
ENSG00000182504	CEP97	chr3:101442768-101489406	4.94801	5.35142	5.04556	6.2642	7.48351	6.9335	5.115	6.89374	0.430553	OK	0.03865	0.091528	0.0268629
ENSG00000182502	ABHD17AP5	chr22:22469235-22472374	0.0811295	0.344796	0.129965	0.168428	0	0	0.185297	0.0561426	-1.72267	NOTEST	1	1
ENSG00000182500	ORAI1	chr12:122064454-122080583	27.8628	27.6138	26.4308	29.4581	27.4656	27.5995	27.3025	28.1744	0.0453543	OK	0.75625	0.851577
ENSG00000121542	SEC22A	chr3:122785908-122992977	20.7513	21.5762	19.2968	18.777	18.4913	19.127	20.5414	18.7984	-0.127925	OK	0.6293	0.761837
ENSG00000264334	RP11-671C19.2	chr18:75683249-75705678	0	0	0	0	0	0	0	0	0	NOTEST	1	1
ENSG00000234864	AL022344.5	chr10:43189818-43210023	0	0	0	0	0	0	0	0	0	NOTEST	1	1
ENSG00000264336	AC140479.1	chr2:111058888-111058970	0	0	0	0	0	0	0	0	0	NOTEST	1	1
ENSG00000124216	SNAI1	chr20:48599535-48605423	11.5536	10.7561	10.9595	83.858	59.6038	42.7903	11.0898	62.084	2.485	OK	5e-05	0.000287717	0.0504802
ENSG00000234861	ATP5A1P6	chr9:44558937-44560285	0	0	0	0	0	0	0	0	0	NOTEST	1	1
ENSG00000234860	RP11-547C13.1	chr9:102293977-102299206	0	0	0	0	0	0	0	0	0	NOTEST	1	1
ENSG00000104808	DHDH	chr19:49436938-49448226	0.211049	0.303286	0.222495	1.99739	3.30409	1.59673	0.24561	2.2994	3.22682	OK	0.0023	0.0086158	0.0571765
ENSG00000216123	AC012119.1	chr8:23564653-23647000	0	0	0	0	0	0	0	0	0	NOTEST	1	1
ENSG00000216125	AC109496.1	chr5:83236372-83786583	0	0	0	0	0	0	0	0	0	NOTEST	1	1
ENSG00000216127	AC011407.1	chr5:171752184-171881527	0	0	0	0	0	0	0	0	0	NOTEST	1	1
ENSG00000264333	AC020915.1	chr19:58739959-58827023	0	0	0	0	0	0	0	0	0	NOTEST	1	1
ENSG00000104805	NUCB1	chr19:49403306-49426629	118.194	113.884	112.897	127.779	119.171	119.564	114.992	122.171	0.0873744	OK	0.538	0.688848
ENSG00000104804	TULP2	chr19:49384221-49401990	0	0	0.0713203	0.13768	0.184605	0.029883	0.0237734	0.11739	2.30388	NOTEST	1	1
ENSG00000247596	TWF2	chr3:52255095-52273183	33.2144	30.3401	31.4585	20.7587	21.566	19.7018	31.671	20.6755	-0.61524	OK	5e-05	0.000287717	0.000856724
ENSG00000267976	AP000695.1	chr21:37802657-37948867	0.131316	0.0558858	0	0.281032	0.225373	0.116298	0.0624005	0.207568	1.73395	NOTEST	1	1
ENSG00000239345	HNRNPA1P26	chrX:100098312-100129334	0.0631832	0.0537276	0	0	0.0543505	0.158561	0.0389703	0.0709705	0.864846	NOTEST	1	1
ENSG00000239344	RP11-771F20.1	chr8:104495625-105268322	0.208929	0.177492	0.167406	0.325419	0.180325	0.175672	0.184609	0.227139	0.299103	NOTEST	1	1
ENSG00000234362	AC104654.2	chr2:42158738-42160863	0.100631	0	0.0806267	0	0.114007	0.084573	0.0604193	0.0661935	0.131679	NOTEST	1	1
ENSG00000237415	NRBF2P3	chr1:111390698-111391563	0.770036	0.509021	0.548283	0.710545	0.884789	0.5024	0.609114	0.699245	0.199086	OK	0.6618	0.78513
ENSG00000237414	RP11-321L2.2	chr9:23894987-23898052	0	0	0	0	0	0	0	0	0	NOTEST	1	1
ENSG00000237417	XRCC6P1	chr10:94966613-94969384	0.485636	0.295167	0.277649	0.431793	0.238162	0.549383	0.352817	0.406446	0.204143	NOTEST	1	1
ENSG00000106400	ZNHIT1	chr7:100849257-100867471	60.3643	59.0789	59.5691	60.9488	58.4637	54.5645	59.6708	57.9923	-0.0411619	OK	0.88115	0.928975
ENSG00000237410	AP001092.4	chr11:64373645-64490660	0	0	0	0	0	0	0	0	0	NOTEST	1	1
ENSG00000177504	VCX2	chrX:8137988-8139308	0	0	0	0	0.161134	0	0	0.0537114	inf	NOTEST	1	1
ENSG00000106404	CLDN15	chr7:100875372-100882101	2.77046	4.72225	4.04198	4.91371	7.1703	5.91718	3.8449	6.00039	0.642113	OK	0.0018	0.00701159	0.0690277
ENSG00000177508	IRX3	chr16:54317215-54320675	5.93002	10.5365	10.4736	17.6117	24.8472	18.4512	8.98007	20.3034	1.17692	OK	0.0002	0.00101549	0.0192636
ENSG00000237419	RP11-885N19.6	chr9:141090382-141093775	0	0	0	0	0	0	0	0	0	NOTEST	1	1
ENSG00000237418	AC069257.6	chr3:195938357-196065374	0	0	0	0	0	0	0	0	0	NOTEST	1	1
ENSG00000249367	FABP5P12	chr4:159690289-159959912	0	0	0	0	0	0	0	0	0	NOTEST	1	1
ENSG00000187840	EIF4EBP1	chr8:37887858-37917883	114.027	71.643	74.487	124.133	79.5136	76.0741	86.719	93.2402	0.104603	OK	0.42965	0.591995
ENSG00000199363	SNORA63	chr3:183165395-183173801	0	0	0	0	0	0	0	0	0	NOTEST	1	1
ENSG00000199360	U6	chr6:111177619-111177725	0	0	0	0	0	0	0	0	0	NOTEST	1	1
ENSG00000199361	U1	chr5:40269659-40269821	0	0	0	0	0	0	0	0	0	NOTEST	1	1
ENSG00000199366	Y_RNA	chr18:21083472-21166862	0	0	0	0	0	0	0	0	0	NOTEST	1	1
ENSG00000257846	RP11-597A11.3	chr14:20078032-20152898	0	0	0.0461746	0	0.0495847	0	0.0153915	0.0165282	0.102795	NOTEST	1	1
ENSG00000199364	RNA5SP327	chr10:112404154-112599227	0	0	0	0	0	0	0	0	0	NOTEST	1	1
ENSG00000187847	OR7E25P	chr19:9314983-9315893	0	0	0	0	0	0	0	0	0	NOTEST	1	1
ENSG00000187848	P2RX2	chr12:133195365-133198972	0.043183	0.0651413	0	0.069259	0.102683	0.245728	0.0361081	0.139223	1.947	NOTEST	1	1
ENSG00000202515	VTRNA1-3	chr5:140105742-140105831	0	0	0	0	0	0	0	0	0	NOTEST	1	1
ENSG00000199368	U6	chr8:11197145-11332224	0	0	0	0	0	0	0	0	0	NOTEST	1	1
ENSG00000202517	SNORA64	chr3:39850404-40301812	0	0	0	0	0	0	0	0	0	NOTEST	1	1
ENSG00000264224	AC004655.1	chrX:24712035-25015103	0	0	0	0	0	0	0	0	0	NOTEST	1	1
ENSG00000123933	MXD4	chr4:2249158-2264021	10.4527	14.8779	16.871	9.42996	8.70988	7.78637	14.0672	8.64207	-0.702885	OK	0.0163	0.0446784	0.0957442
ENSG00000202512	RN7SKP230	chr5:109025066-109205326	0	0.391008	0	0	0	0	0.130336	0	#NAME?	NOTEST	1	1
ENSG00000202513	U6	chr10:74127097-74385899	0	0	0	0	0	0	0	0	0	NOTEST	1	1
ENSG00000140526	ABHD2	chr15:89630308-89745591	15.8886	16.408	10.9839	28.695	24.7891	24.9409	14.4268	26.1416	0.857594	OK	0.00835	0.0257351	0.00695759
ENSG00000140527	WDR93	chr15:90234027-90286869	0	0.0280792	0.101081	0	0.113262	0.0549998	0.0430535	0.0560873	0.381544	NOTEST	1	1
ENSG00000140525	FANCI	chr15:89787179-89878092	55.1484	55.8588	60.0173	56.7822	66.249	60.5529	57.0082	61.1947	0.102239	OK	0.7049	0.817744
ENSG00000140522	RLBP1	chr15:89753099-89764982	0	0	0	0	0	0	0	0	0	NOTEST	1	1
ENSG00000267979	AC092964.2	chr3:171757417-172119455	0	0	0	0	0	0	0	0	0	NOTEST	1	1
ENSG00000140521	POLG	chr15:89787179-89878092	38.6308	35.306	37.0555	21.8998	32.155	19.8685	36.9974	24.6411	-0.586356	OK	0.03795	0.0901787	0.0751251
ENSG00000246541	RP11-363G15.2	chr4:95038942-95128707	0	0	0	0	0	0	0	0	0	NOTEST	1	1
ENSG00000167107	ACSF2	chr17:48503518-48552206	2.58293	3.235	3.78119	2.69113	3.79926	3.77062	3.19971	3.42034	0.0961986	OK	0.7518	0.848966
ENSG00000167106	FAM102A	chr9:130696781-130742792	25.3375	24.5582	24.8101	22.1705	27.5369	25.8106	24.9019	25.1727	0.0156003	OK	0.93335	0.957948
ENSG00000167105	TMEM92	chr17:48348766-48358844	0.366148	0.664083	0.386108	0.330057	0.130138	0.0179615	0.472113	0.159386	-1.56661	NOTEST	1	1
ENSG00000167104	BPIFB6	chr20:31619453-31631853	0	0	0	0	0	0	0	0	0	NOTEST	1	1
ENSG00000167103	PIP5KL1	chr9:130683157-130693076	10.5871	7.43795	9.88621	8.72731	10.2567	12.1071	9.30376	10.3637	0.155653	OK	0.51835	0.672774
ENSG00000239503	MARK2P8	chr3:128444964-128533639	0	0	0.0603354	0.312767	0.259467	0.189341	0.0201118	0.253858	3.65791	NOTEST	1	1
ENSG00000167100	SAMD14	chr17:48172100-48207246	0.0257286	0	0	0	0.383333	0.0183969	0.00857621	0.13391	3.96478	NOTEST	1	1
ENSG00000240265	RP11-62G11.1	chr3:69219140-69591734	0	0	0	0	0	0	0	0	0	NOTEST	1	1
ENSG00000254055	RP11-17A4.4	chr8:57552459-57569024	0	0	0	0	0	0	0	0	0	NOTEST	1	1
ENSG00000207351	Y_RNA	chr3:183804578-183804691	0	0	0	0	0	0	0	0	0	NOTEST	1	1
ENSG00000166851	PLK1	chr16:23688976-23724821	103.844	104.854	95.0173	63.5781	66.252	58.6237	101.239	62.818	-0.68851	OK	5e-05	0.000287717	0.000911489
ENSG00000166856	GPR182	chr12:57388229-57392225	0.0373077	0	0	0	0	0	0.0124359	0	#NAME?	NOTEST	1	1
ENSG00000166855	CLPX	chr15:65440556-65477680	34.9275	23.8259	26.9549	32.9883	26.4871	28.8408	28.5694	29.4387	0.0432427	OK	0.84165	0.904453
ENSG00000207359	U6	chr8:90912948-90913052	0	0	0	0	0	0	0	0	0	NOTEST	1	1
ENSG00000163374	YY1AP1	chr1:155579338-155829191	31.974	29.7544	29.1137	59.3378	61.9687	59.9111	30.2807	60.4059	0.99629	OK	5e-05	0.000287717	1.4729e-05
ENSG00000163376	KBTBD8	chr3:67048726-67061634	0	0	0	0.297663	0.177773	0.481941	0	0.319126	inf	NOTEST	1	1
ENSG00000163377	FAM19A4	chr3:68780916-68981761	0	0	0	0	0	0	0	0	0	NOTEST	1	1
ENSG00000163378	EOGT	chr3:69024364-69129559	4.75372	5.23348	4.45569	4.57522	4.44434	6.13883	4.8143	5.0528	0.0697568	OK	0.83925	0.90301
ENSG00000255149	RP11-97I14.1	chr11:110747717-110747901	0	0	0	0	0	0	0	0	0	NOTEST	1	1
ENSG00000255148	RP4-791M13.4	chr1:144836156-145076186	0	0	0.251867	0	0	0	0.0839557	0	#NAME?	NOTEST	1	1
ENSG00000255143	RP11-805J14.3	chr11:69924407-70035634	0	0	0	0	0	0	0	0	0	NOTEST	1	1
ENSG00000255142	AP006621.6	chr11:777577-784297	0	0	0	0	0	0	0	0	0	NOTEST	1	1
ENSG00000255141	RP11-438N5.3	chr11:3875547-4114439	0	0	0	0	0	0	0	0	0	NOTEST	1	1
ENSG00000255140	OR5BN2P	chr11:55884114-55884732	0	0	0	0	0	0	0	0	0	NOTEST	1	1
ENSG00000255147	RP11-655M14.4	chr11:67516513-67524439	0	0	0	0	0	0	0	0	0	NOTEST	1	1
ENSG00000255146	RP11-659P15.1	chr11:57791352-57949088	0	0	0	0	0	0	0	0	0	NOTEST	1	1
ENSG00000255145	RP11-60I3.5	chr9:102648607-102668883	0	0	0.137277	0.355756	0.296966	0.435093	0.045759	0.362605	2.98627	NOTEST	1	1
ENSG00000255144	RP11-589N15.1	chr8:11753358-11754379	0	0	0	0	0	0	0	0	0	NOTEST	1	1
ENSG00000249830	RP11-121L11.3	chr5:3417265-3536208	0	0	0	0	0	0	0	0	0	NOTEST	1	1
ENSG00000227818	RP11-227F8.2	chr1:162008805-162009357	0	0	0	0	0	0	0	0	0	NOTEST	1	1
ENSG00000056586	RC3H2	chr9:125606834-125667620	18.1538	24.1991	19.2619	24.4768	36.3226	37.4213	20.5383	32.7402	0.67275	OK	0.00505	0.0169055	0.0812143
ENSG00000178882	FAM101A	chr12:124247041-124800570	0.0299143	0	0	0.031033	0	0	0.00997144	0.0103443	0.0529678	NOTEST	1	1
ENSG00000227815	RP11-195C7.3	chr1:176241618-176242538	0	0	0	0	0.0828425	0.0806759	0	0.0545061	inf	NOTEST	1	1
ENSG00000227817	ARHGAP42P1	chr2:131862419-132111282	0.0939084	0.0266378	0.150322	0.0649382	0.161144	0.0782452	0.0902893	0.101442	0.168032	NOTEST	1	1
ENSG00000227811	RP4-773A18.4	chr1:112025969-112310638	0.494103	0.122371	0.184131	0.149144	0.491774	0.287452	0.266868	0.309457	0.21361	NOTEST	1	1
ENSG00000227813	RP1-180M12.1	chr22:32149943-32303001	0	0	0	0	0	0	0	0	0	NOTEST	1	1
ENSG00000259507	RP11-719C20.1	chr15:98980390-99057611	0	0	0	0	0	0	0	0	0	NOTEST	1	1
ENSG00000128849	CGNL1	chr15:57668164-57842925	2.16232	2.44812	1.91809	1.07232	1.59678	1.48403	2.17618	1.38438	-0.652556	OK	0.00015	0.000786697	0.0231882
ENSG00000224027	RP1-231P7P.1	chr22:27959799-27969534	0	0	0	0	0	0	0	0	0	NOTEST	1	1
ENSG00000239333	RN7SL658P	chrX:16557261-16557562	0	0	0	0	0	0	0	0	0	NOTEST	1	1
ENSG00000225526	C3orf83	chr3:12525930-12705725	0.674307	0	0.270227	0	0.490464	0	0.314845	0.163488	-0.945454	NOTEST	1	1
ENSG00000225527	RP11-383B4.4	chr10:18429605-18948196	0	0	0	0	0	0.490261	0	0.16342	inf	NOTEST	1	1
ENSG00000241135	RP11-6F2.6	chr3:156799455-156840793	0	0	0	0	0	0	0	0	0	NOTEST	1	1
ENSG00000241134	RP5-1051J4.4	chr7:150413644-150487837	0	0	0	0	0	0	0	0	0	NOTEST	1	1
ENSG00000225522	RP11-203F10.1	chr1:204152133-204152665	0	0	0	0	0	0	0	0	0	NOTEST	1	1
ENSG00000225523	IGKV6D-21	chr2:90060376-90060995	0	0	0	0	0	0	0	0	0	NOTEST	1	1
ENSG00000225520	TTTY16	chrY:7567397-7569288	0	0	0	0	0	0	0	0	0	NOTEST	1	1
ENSG00000225521	AC005237.4	chr2:241938254-242041747	0	0	0	0.169953	0	0.13848	0	0.102811	inf	NOTEST	1	1
ENSG00000253460	IGKV2OR22-3	chr22:17402332-17403063	0	0	0	0	0	0	0	0	0	NOTEST	1	1
ENSG00000225528	RP3-370M22.8	chr22:40297085-40369725	0.154777	0.13165	0.0413056	0.0535308	0.0443384	0.0861914	0.109244	0.0613535	-0.832338	NOTEST	1	1
ENSG00000225529	BX088645.3	chr9:39722429-39817308	0	0	0	0	0	0	0	0	0	NOTEST	1	1
ENSG00000157005	SST	chr3:187386693-187388187	0	0	0	0	0	0.117492	0	0.0391639	inf	NOTEST	1	1
ENSG00000184014	DENND5A	chr11:9160371-9286937	46.3793	43.6564	36.7339	53.3434	62.6128	54.2019	42.2566	56.7193	0.424666	OK	0.0355	0.0854661	0.024728
ENSG00000264405	MIR3913-1	chr12:69978501-69978603	0	0	0	0	0	0	0	0	0	NOTEST	1	1
ENSG00000184012	TMPRSS2	chr21:42836477-42903043	0	0	0	0	0	0.0305951	0	0.0101984	inf	NOTEST	1	1
ENSG00000253464	IGHV3-29	chr14:106787367-106787804	0	0	0	0	0	0	0	0	0	NOTEST	1	1
ENSG00000253465	IGHVIV-44-1	chr14:106938444-106977000	0	0	0	0	0	0	0	0	0	NOTEST	1	1
ENSG00000179820	MYADM	chr19:54357834-54379691	51.4756	37.7517	37.9792	52.345	52.4564	53.0542	42.4022	52.6185	0.311432	OK	0.04105	0.0961253	0.152859
ENSG00000179826	MRGPRX3	chr11:18142501-18160027	0	0	0	0	0	0	0	0	0	NOTEST	1	1
ENSG00000162426	SLC45A1	chr1:8377885-8404227	0.69735	0.23519	0.372262	0.242899	0.217949	0.210964	0.434934	0.223937	-0.957702	NOTEST	1	1
ENSG00000213653	RPL22P22	chrX:81761882-81762261	0	0	0	0	0	0	0	0	0	NOTEST	1	1
ENSG00000267760	CTC-565M22.1	chr19:30710572-31204445	0	0	0	0	0	0	0	0	0	NOTEST	1	1
ENSG00000268204	CTD-3214H19.6	chr19:7694622-7712759	0.265802	0.677677	0.922675	0.459897	0.381863	0.297404	0.622051	0.379721	-0.712094	OK	0.766	0.857455
ENSG00000268205	CTC-444N24.11	chr19:57815672-57819930	2.31112	1.08793	1.42502	5.78011	3.23802	3.09693	1.60802	4.03835	1.32848	OK	5e-05	0.000287717	0.0923102
ENSG00000268206	AC061975.10	chr17:26603011-26644809	0	0	0	0	0	0	0	0	0	NOTEST	1	1
ENSG00000200829	Y_RNA	chr2:20680604-20680716	0	0	0	0	0	0	0	0	0	NOTEST	1	1
ENSG00000251317	RP11-669M16.3	chr4:14113591-14145216	0	0	0	0	0	0	0	0	0	NOTEST	1	1
ENSG00000268203	CTD-2396E7.9	chr19:6494329-6502859	0	0	0	0	0	0	0	0	0	NOTEST	1	1
ENSG00000200822	Y_RNA	chr2:223269703-223269814	0	0	0	0	0	0	0	0	0	NOTEST	1	1
ENSG00000200823	SNORD114-2	chr14:101403737-101426536	0	0	0	0	0	0	0	0	0	NOTEST	1	1
ENSG00000268208	AC008372.1	chr14:78174413-78236085	0	0	0	0	0	0	0	0	0	NOTEST	1	1
ENSG00000200827	U6	chr18:12093847-12129748	0	0	0	0	0	0	0	0	0	NOTEST	1	1
ENSG00000264903	AC122720.1	chr5:165586437-165586525	0	0	0	0	0	0	0	0	0	NOTEST	1	1
ENSG00000204118	NAP1L6	chrX:72345875-72347919	0	0	0	0	0	0	0	0	0	NOTEST	1	1
ENSG00000204119	LINC00684	chrX:72091858-72163653	0	0	0	0	0	0	0	0	0	NOTEST	1	1
ENSG00000213657	RP11-346D6.4	chr10:54148871-54149248	0	0	0	0	0	0	0	0	0	NOTEST	1	1
ENSG00000264902	MIR5701-1	chr15:22156765-22156847	0	0	0	0	0	0	0	0	0	NOTEST	1	1
ENSG00000204113	BMP2KL	chrX:73164158-73513409	0.0547888	0	0	0.0568505	0	0	0.0182629	0.0189502	0.053293	NOTEST	1	1
ENSG00000204110	RP1-153P14.8	chr6:37475123-37503392	0	0	0	0	0	0	0	0	0	NOTEST	1	1
ENSG00000204116	CHIC1	chrX:72783035-72906937	2.11303	2.35218	2.10486	3.02103	3.57407	3.68998	2.19002	3.42836	0.646574	OK	0.01405	0.0396366	0.0163711
ENSG00000204117	RP4-640H8.2	chr20:36305311-36311636	0	0	0	0	0	0	0	0	0	NOTEST	1	1
ENSG00000222611	AL355388.1	chr1:156041803-156051789	0	0	0	0	0	0	0	0	0	NOTEST	1	1
ENSG00000201196	Y_RNA	chr10:54612366-54612463	0	0	0	0	0	0	0	0	0	NOTEST	1	1
ENSG00000222610	U6	chr5:98190907-98262240	0	0	0	0	0	0	0	0	0	NOTEST	1	1
ENSG00000264907	RP11-453A12.2	chr17:60918461-60919006	0	0	0	0	0	0	0	0	0	NOTEST	1	1
ENSG00000137145	DENND4C	chr9:19230432-19374139	5.47225	5.18593	4.77015	6.63457	7.39765	8.35752	5.14277	7.46325	0.537257	OK	0.004	0.0138444	0.0294555
ENSG00000137142	IGFBPL1	chr9:38408990-38424444	0	0	0	0	0.0542876	0	0	0.0180959	inf	NOTEST	1	1
ENSG00000201198	U6	chr12:57637235-57824788	0	0	0	0	0	0	0	0	0	NOTEST	1	1
ENSG00000264906	MIR4494	chr12:47747536-47763718	0	0	0	0	0	0	0	0	0	NOTEST	1	1
ENSG00000259274	CTD-2501E16.2	chr15:60771376-61521518	0.258386	0	0	0	0	0	0.0861288	0	#NAME?	NOTEST	1	1
ENSG00000250623	RP11-317B7.3	chr4:2073644-2243891	0	0	0	0	0	0	0	0	0	NOTEST	1	1
ENSG00000257556	RP11-44N21.1	chr14:105559945-105565341	1.32072	2.21464	1.25519	3.62471	0.254888	1.40319	1.59685	1.76093	0.14111	OK	0.7813	0.866612
ENSG00000264904	AL139300.1	chr14:104019757-104181841	0	0	0	0	0	0	0	0	0	NOTEST	1	1
ENSG00000173976	RAX2	chr19:3769086-3772233	0	0	0	0	0.0426764	0.0237776	0	0.0221513	inf	NOTEST	1	1
ENSG00000233888	AC009960.2	chr2:203479575-203480252	0	0	0	0	0	0	0	0	0	NOTEST	1	1
ENSG00000233889	AL353698.1	chrX:56100756-56102014	0	0	0	0	0	0	0	0	0	NOTEST	1	1
ENSG00000252257	RN7SKP265	chr3:181670130-181728466	0	0	0	0	0	0	0	0	0	NOTEST	1	1
ENSG00000233882	RP11-309H21.2	chr1:191190288-191197597	0	0	0	0	0	0	0	0	0	NOTEST	1	1
ENSG00000233880	RP11-497J7.2	chrX:35779615-35780596	0	0	0	0	0	0	0	0	0	NOTEST	1	1
ENSG00000233887	ERVWE2	chrX:97102260-97104015	0	0	0	0	0.0307454	0	0	0.0102485	inf	NOTEST	1	1
ENSG00000233884	XXyac-YM21GA2.3	chr9:90463027-90468357	0	0	0	0	0	0	0	0	0	NOTEST	1	1
ENSG00000233885	YEATS2-AS1	chr3:183415605-183530413	0.13576	0.263252	0.18869	0.247416	0.257051	0.157677	0.195901	0.220715	0.172058	NOTEST	1	1
ENSG00000270375	REXO1L2P	chr8:86839130-86840877	0	0	0	0	0	0	0	0	0	NOTEST	1	1
ENSG00000270377	RP11-384L8.2	chr3:32280170-32411817	0	0	0	0	0	0	0	0	0	NOTEST	1	1
ENSG00000270371	RP11-417P24.1	chr14:106251841-106252168	0	0	0	0	0	0	0	0	0	NOTEST	1	1
ENSG00000270372	RP11-109M17.2	chr9:10948371-10948481	0	0	0	0	0	0	0	0	0	NOTEST	1	1
ENSG00000250629	RP11-122C5.3	chr5:38736156-38845931	0.16066	0.136349	0.128859	0	0	0.136004	0.141956	0.0453346	-1.64676	NOTEST	1	1
ENSG00000267158	RNU6-2	chr19:893483-893590	0	0	0	0	0	0	0	0	0	NOTEST	1	1
ENSG00000270378	RP11-108K3.5	chr15:51633825-51700210	0	0	0	0	0	0	0	0	0	NOTEST	1	1
ENSG00000100077	ADRBK2	chr22:25960815-26125259	0.0123558	0.101838	0.00494274	0	0.0423187	0.0256579	0.039712	0.0226589	-0.809501	NOTEST	1	1
ENSG00000270532	PEBP1P2	chr2:85568403-85568961	2.29603	2.50524	1.71014	0.852297	0.284458	1.24999	2.17047	0.795581	-1.44793	OK	0.0065	0.0209409	0.0210675
ENSG00000159123	DMRTC1	chrX:72091858-72163653	0	0	0	0	0	0	0	0	0	NOTEST	1	1
ENSG00000001561	ENPP4	chr6:46097729-46114436	0.012388	0	0	0	0	0.0205955	0.00412932	0.00686515	0.733386	NOTEST	1	1
ENSG00000159128	IFNGR2	chr21:34775201-34852318	25.5527	23.3384	22.6065	18.0496	16.851	18.3228	23.8326	17.7411	-0.425835	OK	0.02205	0.0571914	0.00895365
ENSG00000258450	RP11-649E7.7	chr14:50091891-50101948	0	0	0.244555	0	0.266372	0	0.0815183	0.0887907	0.123284	NOTEST	1	1
ENSG00000246334	PRR7-AS1	chr5:176829140-176883283	7.00074	4.50456	5.05732	2.95099	2.37537	2.63695	5.52087	2.65444	-1.05649	OK	0.3781	0.540997
ENSG00000122912	SLC25A16	chr10:70242520-70287231	36.0174	38.4682	36.8587	74.7604	66.1869	68.4052	37.1147	69.7842	0.910908	OK	5e-05	0.000287717	0.00375152
ENSG00000258451	RP11-903H12.3	chr14:21152258-21175279	0.0831305	0	0	0	0	0	0.0277102	0	#NAME?	NOTEST	1	1
ENSG00000258456	PTCD2P1	chr14:20992445-20993581	0	0	0	0	0	0	0	0	0	NOTEST	1	1
ENSG00000253259	RP11-737F9.2	chr8:131792546-132054672	0	0	0	0	0	0	0	0	0	NOTEST	1	1
ENSG00000253258	RP11-539E17.5	chr8:124191199-124222314	0	0.0842628	0	0	0	0.103587	0.0280876	0.0345291	0.297881	NOTEST	1	1
ENSG00000257976	RP11-388G3.1	chr14:25900398-25901440	0.0670454	0.285033	0.10738	0	0	0.112223	0.153153	0.0374076	-2.03357	NOTEST	1	1
ENSG00000253251	CTC-534A2.2	chr5:64885506-65167553	2.35229	2.67841	2.41489	6.42464	7.73134	5.54772	2.48186	6.5679	1.40401	OK	0.027	0.0677894	0.0211081
ENSG00000129038	LOXL1	chr15:74200423-74244478	6.56987	8.21237	8.83603	5.51133	4.74429	4.11234	7.87276	4.78932	-0.717048	OK	0.0205	0.0539709	0.025311
ENSG00000251310	RP11-706F1.1	chr4:190114253-190126031	0	0	0	0	0	0	0	0	0	NOTEST	1	1
ENSG00000253257	MTND4P7	chr8:12940869-13373167	0	0	0	0	0	0	0	0	0	NOTEST	1	1
ENSG00000154065	ANKRD29	chr18:21178889-21242849	4.57361	3.86755	3.47461	4.10208	3.33185	2.03021	3.97192	3.15471	-0.332329	OK	0.32755	0.488503
ENSG00000205240	OR7E36P	chr13:42005424-42006446	0	0	0	0.0713257	0	0	0	0.0237752	inf	NOTEST	1	1
ENSG00000205246	RPSAP58	chr19:23945745-24057503	50.6015	56.4188	59.6537	48.3726	37.1044	41.3832	55.558	42.2867	-0.39379	OK	0.00475	0.0160224	0.0368205
ENSG00000251311	RP11-249M12.2	chr5:116078686-116097905	0	0	0	0	0	0	0	0	0	NOTEST	1	1
ENSG00000264541	AL162381.1	chr6:5108652-5261172	0	0	0	0	0	0	0	0	0	NOTEST	1	1
ENSG00000263935	RP11-674N23.2	chr18:8688019-8688408	0	0	0	0	0	0	0	0	0	NOTEST	1	1
ENSG00000252258	SNORA70	chr18:3025431-3025564	0	0	0	0	0	0	0	0	0	NOTEST	1	1
ENSG00000117477	CCDC181	chr1:169337207-169429907	0.0670346	0	0.026821	0.0347627	0.0287572	0.0279287	0.0312852	0.0304829	-0.0374819	NOTEST	1	1
ENSG00000258399	MEG8	chr14:101361106-101402336	0	0	0	0	0	0	0	0	0	NOTEST	1	1
ENSG00000235897	TM4SF19-AS1	chr3:195938357-196065374	1.37108	0.712803	1.21962	1.79053	1.16286	1.83475	1.10117	1.59605	0.535467	OK	0.687	0.804776
ENSG00000232823	RP11-179H18.7	chr10:121442638-121443335	0	0	0	0	0	0	0	0	0	NOTEST	1	1
ENSG00000232821	AC003986.6	chr7:19060613-19157295	0.0737625	0.031381	0.206647	0.0382586	0.0316579	0.0307512	0.10393	0.0335559	-1.63098	NOTEST	1	1
ENSG00000232827	RP11-211N8.7	chr9:46826491-46833319	0	0	0	0	0	0	0	0	0	NOTEST	1	1
ENSG00000232825	RP5-896L10.1	chr1:99355805-99614408	0	0	0	0	0	0	0	0	0	NOTEST	1	1
ENSG00000232824	RP11-401A10.2	chr1:198126092-198291550	0	0	0	0	0	0	0	0	0	NOTEST	1	1
ENSG00000232829	GSTO3P	chr3:130546502-130547220	0	0	0.0889631	0.115289	0.0958697	0.186844	0.0296544	0.132667	2.1615	NOTEST	1	1
ENSG00000232828	AF196970.3	chrX:48553944-48595570	0	0	0	0	0.119346	0.124593	0	0.0813128	inf	NOTEST	1	1
ENSG00000235892	PKMP2	chrX:65717589-65719266	0	0	0	0	0	0	0	0	0	NOTEST	1	1
ENSG00000263932	MIR4448	chr3:183547172-183606237	0	0	0	0	0	0	0	0	0	NOTEST	1	1
ENSG00000120519	SLC10A7	chr4:147175126-147443123	2.80517	2.76129	3.96708	5.93731	6.02394	8.57671	3.17785	6.84598	1.10721	OK	0.0024	0.00894622	0.0348819
ENSG00000155330	C16orf87	chr16:46830518-46865323	12.6449	10.0241	9.67521	21.8036	18.3912	16.7171	10.7814	18.9706	0.815223	OK	5e-05	0.000287717	0.0146597
ENSG00000235890	TSPEAR-AS1	chr21:45917774-46131495	0.188463	0.0400797	0.0377191	0.23337	0.242859	0.0786687	0.0887538	0.184966	1.05938	NOTEST	1	1
ENSG00000037749	MFAP3	chr5:153369687-153825410	17.4199	14.7026	13.0062	17.9161	16.796	19.7913	15.0429	18.1678	0.2723	OK	0.22465	0.369651
ENSG00000170523	KRT83	chr12:52708084-52715182	0	0.0282661	0.0797612	0	0.0285047	0	0.0360091	0.00950156	-1.92213	NOTEST	1	1
ENSG00000170522	ELOVL6	chr4:110967001-111120355	1.13854	0.396153	0.76835	0.158759	0.431215	0.175123	0.76768	0.255032	-1.58983	OK	0.0049	0.0164761	0.125287
ENSG00000170525	PFKFB3	chr10:6186880-6277495	17.3556	15.0236	14.0685	23.3319	23.0986	24.284	15.4826	23.5715	0.6064	OK	5e-05	0.000287717	0.00779932
ENSG00000198558	HIST1H4L	chr6:27840925-27841289	0	0	0	0	0	0	0	0	0	NOTEST	1	1
ENSG00000227038	AC005077.12	chr7:75719748-75738097	0	0	0	0.078456	0.0216233	0.0209934	0	0.0403576	inf	NOTEST	1	1
ENSG00000237869	RP11-459O16.1	chr9:66342520-66343121	0	0	0	0	0	0	0	0	0	NOTEST	1	1
ENSG00000134551	PRH2	chr12:10977558-11324212	0	0	0.105325	0	0.227338	0.110907	0.0351084	0.112748	1.68321	NOTEST	1	1
ENSG00000198551	ZNF627	chr19:11670188-11729950	2.25816	2.06993	2.30569	2.26117	2.35895	2.07598	2.21126	2.23203	0.0134881	OK	0.94945	0.967924
ENSG00000198556	ZNF789	chr7:99070463-99101273	5.12896	7.6864	5.75989	4.11945	5.67288	6.72321	6.19175	5.50518	-0.169557	OK	0.6328	0.764447
ENSG00000198554	WDHD1	chr14:55405667-55493823	11.8758	13.7139	15.405	11.7442	23.14	22.8522	13.6649	19.2455	0.494044	OK	0.0434	0.100549	0.272408
ENSG00000198555	RP11-598D12.4	chr16:33775378-33790097	0	0	0	0	0	0	0	0	0	NOTEST	1	1
ENSG00000241907	CTB-46E9.1	chr5:149340299-149432386	0.399932	0	0	0.418121	0	0	0.133311	0.139374	0.0641649	NOTEST	1	1
ENSG00000241905	RP11-305O4.1	chr3:135678116-135678432	0	0	0	0	0	0	0	0	0	NOTEST	1	1
ENSG00000075223	SEMA3C	chr7:80371853-80551675	12.1712	13.0921	13.5878	10.2248	24.2408	26.3648	12.9503	20.2768	0.646842	OK	0.0223	0.0576989	0.284462
ENSG00000227035	RP11-3N2.8	chr7:63560682-63611099	0	0	0	0	0	0	0	0	0	NOTEST	1	1
ENSG00000138411	HECW2	chr2:197063976-197458416	1.42988	1.97349	2.67862	2.10432	4.94997	4.15116	2.02733	3.73515	0.881586	OK	0.03195	0.078112	0.170787
ENSG00000160714	UBE2Q1	chr1:154521052-154531504	44.3732	43.2809	36.8987	38.7939	39.5159	38.3817	41.5176	38.8972	-0.0940582	OK	0.60135	0.739866
ENSG00000160712	IL6R	chr1:154374803-154441926	3.32904	3.97642	4.52608	8.71513	14.0552	12.6485	3.94385	11.8063	1.58188	OK	5e-05	0.000287717	0.033966
ENSG00000160710	ADAR	chr1:154554537-154600475	61.873	69.8247	60.8612	36.3623	42.6342	43.378	64.1863	40.7915	-0.653996	OK	0.00015	0.000786697	0.00350223
ENSG00000096088	PGC	chr6:41704448-41721847	0	0	0	0	0.0410786	0.0399208	0	0.0269998	inf	NOTEST	1	1
ENSG00000136950	ARPC5L	chr9:127624408-127640003	84.6343	85.5521	84.2095	82.6946	66.1347	65.6182	84.7986	71.4825	-0.246451	OK	0.05825	0.127463	0.140159
ENSG00000215162	LINC00269	chrX:68399399-68429767	0	0	0	0	0	0	0	0	0	NOTEST	1	1
ENSG00000215165	RP11-403F21.3	chr9:38478467-38479347	0	0	0	0	0	0	0	0	0	NOTEST	1	1
ENSG00000083307	GRHL2	chr8:102473404-102681954	0.0572464	0.00931029	0.0229082	0	0.00936711	0.0090887	0.0298216	0.00615194	-2.27725	NOTEST	1	1
ENSG00000096080	MRPS18A	chr6:43612782-43655528	51.1703	45.9108	41.3914	66.262	50.865	54.8016	46.1575	57.3096	0.31221	OK	0.0253	0.0641685	0.122863
ENSG00000267458	CTC-425F1.4	chr19:13049391-13055303	8.6489	6.61124	5.62767	7.31495	7.02372	6.14904	6.9626	6.82923	-0.0279031	OK	0.9789	0.98552
ENSG00000258869	RP11-204N11.1	chr14:98215600-98230326	0	0	0	0	0	0	0	0	0	NOTEST	1	1
ENSG00000267459	AC006116.27	chr19:56732680-56904914	0	0	0	0	0	0	0	0	0	NOTEST	1	1
ENSG00000175467	SART1	chr11:65729159-65747299	40.0814	36.5548	37.2274	41.7582	37.462	40.9674	37.9546	40.0625	0.0779804	OK	0.58235	0.724718
ENSG00000237864	LINC00322	chr21:44742296-44751919	0.115455	0.490301	0.185052	0.599527	0.997379	1.55535	0.263603	1.05075	1.99498	OK	0.0453	0.104088	0.088979
ENSG00000258868	RP11-816J8.1	chr14:49524430-49544223	0	0	0	0	0	0	0	0	0	NOTEST	1	1
ENSG00000175463	TBC1D10C	chr11:67159175-67193078	0.18111	0.089014	0.0952608	0.257646	0.257873	0.246379	0.121795	0.253966	1.06018	NOTEST	1	1
ENSG00000105402	NAPA	chr19:47987538-48018497	46.5779	43.5009	42.3924	63.0803	56.3303	55.4228	44.157	58.2778	0.400302	OK	0.00655	0.0210637	0.013865
ENSG00000105401	CDC37	chr19:10501809-10580305	171.161	150.691	152.729	187.061	174.131	164.282	158.193	175.158	0.146968	OK	0.24765	0.397478
ENSG00000105404	RABAC1	chr19:42460832-42463542	114.657	129.177	124.634	74.328	73.3988	74.6347	122.822	74.1205	-0.728629	OK	5e-05	0.000287717	0.00731895
ENSG00000131459	GFPT2	chr5:179727689-179780387	9.81936	13.8528	13.2867	11.2946	11.3079	9.31666	12.3196	10.6397	-0.211495	OK	0.19295	0.329154
ENSG00000105409	ATP1A3	chr19:42470733-42501649	0.11434	0.015374	0.160618	0.0749306	0.0733643	0.0507577	0.0967773	0.0663509	-0.544553	NOTEST	1	1
ENSG00000135917	SLC19A3	chr2:228549925-228582728	0.0317004	0	0	0.486994	1.28713	0.674069	0.0105668	0.816064	6.27107	OK	0.21815	0.361608
ENSG00000258864	CTC-554D6.1	chr5:112043194-112258236	0	0	0	0	0	0	0	0	0	NOTEST	1	1
ENSG00000132185	FCRLA	chr1:161676761-161684142	0	0	0	0.0840893	0.17462	0.077496	0	0.112068	inf	NOTEST	1	1
ENSG00000108639	SYNGR2	chr17:76164638-76169608	84.5084	102.643	97.4521	48.9981	49.1026	50.9891	94.8678	49.6966	-0.932771	OK	5e-05	0.000287717	0.0129935
ENSG00000219314	RP1-273P12.1	chr6:17381597-17382351	0	0	0	0	0	0	0	0	0	NOTEST	1	1
ENSG00000132182	NUP210	chr3:13357736-13461809	46.7812	46.5513	49.3947	15.2356	17.2592	17.3168	47.5757	16.6039	-1.5187	OK	5e-05	0.000287717	2.09275e-05
ENSG00000267450	CTD-2231E14.6	chr19:16162738-16163499	0	0	0	0	0	0	0	0	0	NOTEST	1	1
ENSG00000237998	RP11-432J9.5	chr10:72575716-72640930	0	0.0706288	0.0665613	0.0862587	0.214786	0.0696838	0.04573	0.123576	1.43419	NOTEST	1	1
ENSG00000237999	RP11-394D2.1	chr9:103493521-103494637	0	0	0	0	0	0	0	0	0	NOTEST	1	1
ENSG00000222009	BTBD19	chr1:45274153-45281257	2.86183	2.50358	3.09764	8.45599	10.2322	9.31686	2.82102	9.33502	1.72644	OK	5e-05	0.000287717	0.00307717
ENSG00000237994	RP1-146A15.1	chrX:28605515-29974840	0	0	0	0	0	0	0	0	0	NOTEST	1	1
ENSG00000237997	RCC2P2	chrY:22148460-22149738	0	0	0	0	0	0	0	0	0	NOTEST	1	1
ENSG00000237990	CNTN4-AS1	chr3:2140496-3102829	0	0	0	0	0	0	0	0	0	NOTEST	1	1
ENSG00000237991	RPL35P1	chr1:237144636-237145008	23.2315	24.6129	19.8862	17.8175	11.8182	16.3041	22.5769	15.3132	-0.560065	OK	0.0241	0.0615464	0.0363473
ENSG00000237992	AC010096.2	chr2:19675210-19688611	0	0	0	0	0	0	0	0	0	NOTEST	1	1
ENSG00000105605	CACNG7	chr19:54412588-54447195	0	0	0	0.0230836	0.120522	0	0	0.0478687	inf	NOTEST	1	1
ENSG00000267453	AC004791.2	chr19:15962802-15975734	0	0	0	0	0	0	0	0	0	NOTEST	1	1
ENSG00000244249	RP11-441M10.1	chr3:158680023-159615155	0	0	0	0	0	0	0	0	0	NOTEST	1	1
ENSG00000199609	RNA5SP124	chr3:14436147-14436257	0	0	0	0	0	0	0	0	0	NOTEST	1	1
ENSG00000166333	ILK	chr11:6624871-6633898	70.3591	76.4015	70.5968	60.9352	66.9823	61.6124	72.4525	63.1766	-0.197644	OK	0.21985	0.363669
ENSG00000188029	CTSL3P	chr9:90387367-90401799	0	0	0	0	0	0	0	0	0	NOTEST	1	1
ENSG00000267456	RP11-49I11.3	chr18:33858697-33859082	0	0	0	0	0	0	0	0	0	NOTEST	1	1
ENSG00000225642	SNRPEP5	chr2:8741021-8763072	0	0	0	0	0	0	0	0	0	NOTEST	1	1
ENSG00000199601	U6	chrX:74422537-74422644	0	0	0	0	0	0	0	0	0	NOTEST	1	1
ENSG00000131981	LGALS3	chr14:55590827-55612126	180.553	194.471	204.324	210.619	189.151	200.127	193.116	199.966	0.0502867	OK	0.70135	0.81529
ENSG00000131982	UBE2L2	chr12:20514665-20837315	0	0	0	0	0	0	0	0	0	NOTEST	1	1
ENSG00000199605	RNY4P24	chr13:52951304-52980629	0	0	0	0	0	0	0	0	0	NOTEST	1	1
ENSG00000188026	RILPL1	chr12:123942187-124018265	4.62695	3.44225	3.81936	2.84481	2.72775	3.23104	3.96286	2.93453	-0.433409	OK	0.1075	0.208558	0.0818037
ENSG00000225640	RP5-1022P6.4	chr20:5488520-5490648	0	0	0	0	0	0	0	0	0	NOTEST	1	1
ENSG00000225647	AC005487.2	chr7:108238818-108254711	0	0	0	0.129157	0	0	0	0.0430522	inf	NOTEST	1	1
ENSG00000253287	RP11-281N10.1	chr8:72691839-72705110	0	0	0	0	0	0	0	0	0	NOTEST	1	1
ENSG00000240747	KRBOX1	chr3:42846243-43101703	0	0	0.133044	0	0	0	0.0443481	0	#NAME?	NOTEST	1	1
ENSG00000084652	TXLNA	chr1:32645286-32663886	32.3579	33.39	34.8847	37.6689	41.9383	39.493	33.5442	39.7001	0.243079	OK	0.0497	0.11208	0.0198679
ENSG00000214691	AC104654.1	chr2:42104213-42121179	0	0	0	0	0	0.115807	0	0.0386022	inf	NOTEST	1	1
ENSG00000214694	ARHGEF33	chr2:39103102-39202590	2.46456	4.3766	2.16519	2.52207	2.11391	1.92259	3.00212	2.18619	-0.457561	OK	0.47785	0.635378
ENSG00000214695	RP11-182L21.4	chr10:81620328-81621562	0	0	0	0.112684	0.0933507	0.0453725	0	0.0838025	inf	NOTEST	1	1
ENSG00000214696	AC007347.1	chr16:53737874-54155853	2.76325	2.67652	3.735	5.31142	3.79098	3.15155	3.05826	4.08465	0.417502	OK	0.4307	0.593032
ENSG00000172167	MTBP	chr8:121392999-121825513	7.44521	8.28208	10.4012	8.22488	10.5861	10.3673	8.70948	9.72611	0.159276	OK	0.60105	0.739668
ENSG00000230485	AC000077.2	chr22:19618272-19621097	0	0	0	0	0	0	0	0	0	NOTEST	1	1
ENSG00000172164	SNTB1	chr8:121392999-121825513	3.22618	4.01369	4.02737	2.68109	5.58122	5.70443	3.75575	4.65558	0.309861	OK	0.418	0.581273
ENSG00000270408	JAG1	chr20:10618331-10975572	0.179272	0.146929	0.264361	0.178187	0	0	0.196854	0.0593956	-1.7287	NOTEST	1	1
ENSG00000260591	RP11-817O13.6	chr15:75639295-75648087	0	0	0.350854	0	1.15317	0	0.116951	0.384389	1.71666	NOTEST	1	1
ENSG00000157224	CLDN12	chr7:89964536-90839905	15.7896	11.9275	10.6202	31.2841	24.8198	21.7447	12.7791	25.9495	1.02192	OK	5e-05	0.000287717	0.0243846
ENSG00000230483	AC124057.5	chr11:2425744-2444275	0	0	0	0	0	0	0	0	0	NOTEST	1	1
ENSG00000200796	U6	chr1:38862330-38862437	0	0	0	0	0	0	0	0	0	NOTEST	1	1
ENSG00000230480	AC093142.2	chr3:28390636-28579613	0	0	0	0	0	0	0	0	0	NOTEST	1	1
ENSG00000260592	CTA-363E6.6	chr16:19421817-19510435	0.268112	0.113822	0.107469	0.139262	0.347939	0.113126	0.163134	0.200109	0.294725	NOTEST	1	1
ENSG00000264229	RNU4ATAC	chr2:122095351-122407163	0	0	0	0	0	0	0	0	0	NOTEST	1	1
ENSG00000222299	AC009142.1	chr16:82660407-83841439	0	0	0	0	0	0	0	0	0	NOTEST	1	1
ENSG00000222298	AL031655.2	chr20:8112823-8949003	0	0	0	0	0	0	0	0	0	NOTEST	1	1
ENSG00000258392	RPA2P1	chr14:47308825-48144157	0	0	0	0	0	0	0	0	0	NOTEST	1	1
ENSG00000214342	ATP5F1P2	chr7:94367963-94368723	0	0	0	0	0	0	0	0	0	NOTEST	1	1
ENSG00000222297	U6	chr11:125439111-125551018	0	0	0	0	0	0	0	0	0	NOTEST	1	1
ENSG00000222296	Y_RNA	chr9:130577290-130617035	0	0	0	0	0	0	0	0	0	NOTEST	1	1
ENSG00000148386	LCN9	chr9:138555167-138558268	0	0	0	0	0	0	0	0	0	NOTEST	1	1
ENSG00000214347	CTB-180A7.8	chr19:6379579-6412415	0	0	0	0	0	0	0	0	0	NOTEST	1	1
ENSG00000148384	INPP5E	chr9:139323070-139334274	9.39402	9.2485	10.4796	18.5692	25.8131	25.3981	9.70739	23.2601	1.2607	OK	5e-05	0.000287717	0.0260986
ENSG00000264225	RN7SL730P	chr17:43513265-43568115	0	0	0	0	0	0	0	0	0	NOTEST	1	1
ENSG00000243790	RN7SL485P	chr15:72897523-72929260	0	0	0	0	0	0	0	0	0	NOTEST	1	1
ENSG00000020426	MNAT1	chr14:61201459-61550451	33.7553	33.3794	34.3472	41.7266	33.0238	37.265	33.8273	37.3385	0.142475	OK	0.55785	0.705544
ENSG00000233440	HMGA1P6	chr13:23708312-23708703	0	0	0	0	0	0	0	0	0	NOTEST	1	1
ENSG00000233441	CYP2AB1P	chr3:183613687-183628724	0	0	0	0	0	0	0	0	0	NOTEST	1	1
ENSG00000229155	RP11-528A4.2	chr3:193560348-193561813	0	0	0	0	0	0	0	0	0	NOTEST	1	1
ENSG00000229154	KCNQ5-AS1	chr6:73331519-73908574	0	0	0	0	0	0	0	0	0	NOTEST	1	1
ENSG00000101871	MID1	chrX:10413349-10851773	18.584	20.7928	20.1783	26.9555	42.7424	38.9979	19.8517	36.2319	0.868002	OK	5e-05	0.000287717	0.0724932
ENSG00000266012	MIR4764	chr22:33668846-34318829	0	0	0	0	0	0	0	0	0	NOTEST	1	1
ENSG00000138115	CYP2C8	chr10:96796529-96829254	0	0	0	0	0.074225	0	0	0.0247417	inf	NOTEST	1	1
ENSG00000138111	TMEM180	chr10:104221148-104236802	4.59333	5.21134	6.34494	2.05132	4.84698	1.83375	5.38321	2.91068	-0.887107	OK	0.00865	0.0265007	0.10855
ENSG00000172789	HOXC5	chr12:54375292-54449814	0.767056	1.43123	1.41596	1.43504	0.590214	1.71452	1.20475	1.24659	0.0492559	OK	0.9762	0.983922
ENSG00000172785	CBWD1	chr9:121040-188979	10.2999	12.3608	10.5555	9.41867	6.61314	7.39406	11.0721	7.80862	-0.503783	OK	0.01745	0.0472131	0.039843
ENSG00000138119	MYOF	chr10:95066185-95242074	58.7546	63.8224	56.3321	51.7783	68.2935	70.0118	59.6364	63.3612	0.0874078	OK	0.5019	0.658127
ENSG00000172780	RAB43	chr3:128806411-128880136	4.97336	5.21824	5.00013	2.39799	1.99391	2.54165	5.06391	2.31118	-1.13162	OK	0.0208	0.0546433	0.000815031
ENSG00000150201	FXYD4	chr10:43867089-43871783	0.502235	0.690591	0.794972	0.521508	0.693334	0.422098	0.662599	0.545647	-0.280169	OK	0.60235	0.7407
ENSG00000144724	PTPRG	chr3:61547242-62355005	5.82286	5.56957	5.24011	5.53664	6.49273	7.10694	5.54418	6.37877	0.202303	OK	0.257	0.408573
ENSG00000235027	AC068580.6	chr11:1753639-1785255	0.541734	0.470665	0.423927	2.55973	2.19073	1.92481	0.478775	2.22509	2.21644	OK	0.26835	0.421818
ENSG00000271544	AC006499.9	chr4:10239836-10239859	0	0	0	0	0	0	0	0	0	NOTEST	1	1
ENSG00000271547	RP11-579D7.8	chr12:49194358-49194869	0.19056	0.323333	0	0	0	0	0.171298	0	#NAME?	NOTEST	1	1
ENSG00000238673	snoU13	chr7:56168351-56168445	0	0	0	0	0	0	0	0	0	NOTEST	1	1
ENSG00000271543	RP11-692M12.5	chr11:47799638-47870107	0	0	0	0	0	4.45142	0	1.48381	inf	NOTEST	1	1
ENSG00000236119	AP000688.15	chr21:37402367-37498938	0	0	0	0	0	0	0	0	0	NOTEST	1	1
ENSG00000236118	LL22NC03-30E12.10	chr22:22509974-22510335	0	0	0	0	0	0	0	0	0	NOTEST	1	1
ENSG00000266699	AL512655.1	chr13:55380001-55380092	0	0	0	0	0	0	0	0	0	NOTEST	1	1
ENSG00000236111	RP11-630I5.1	chr1:46246948-46247629	0.387953	0.219602	0.310976	0.134318	0.111826	0.109051	0.306177	0.118398	-1.37072	NOTEST	1	1
ENSG00000236110	RP11-113A10.5	chr9:36021688-36022110	0	0	0	0	0	0	0	0	0	NOTEST	1	1
ENSG00000236117	RP4-754E20__A.5	chr22:43796336-43805687	0	0	0	0	0	0	0	0	0	NOTEST	1	1
ENSG00000236116	AC064853.2	chr2:228474805-228513322	0	0	0	0	0	0	0	0	0	NOTEST	1	1
ENSG00000236115	RP11-62C3.6	chr9:94967637-94972440	0	0	0	0	0	0	0	0	0	NOTEST	1	1
ENSG00000236114	RP11-517P14.7	chr10:44018703-44020665	0	0.0268522	0	0	0	0	0.00895074	0	#NAME?	NOTEST	1	1
ENSG00000196924	FLNA	chrX:153576891-153603006	435.093	466.342	454.373	268.849	177.062	183.097	451.936	209.669	-1.108	OK	5e-05	0.000287717	0.00956297
ENSG00000196927	AC009093.1	chr16:29259549-29261449	0	0.0835345	0.0523806	0.0339421	0	0.0272693	0.045305	0.0204038	-1.15083	NOTEST	1	1
ENSG00000224922	AL050303.7	chr21:15142252-15144061	0	0	0	0	0	0	0	0	0	NOTEST	1	1
ENSG00000224924	LINC00320	chr21:22114907-22175534	0	0	0	0	0	0	0	0	0	NOTEST	1	1
ENSG00000196923	PDLIM7	chr5:176910394-176938275	119.105	121.352	131.605	127.255	105.252	105.757	124.021	112.754	-0.137397	OK	0.3538	0.51743
ENSG00000196922	ZNF252P	chr8:146198974-146231432	7.88779	7.12834	7.14073	6.54608	7.11392	7.94845	7.38562	7.20282	-0.0361579	OK	0.88485	0.930474
ENSG00000184557	SOCS3	chr17:76352863-76356158	19.2823	11.3857	11.5281	74.29	81.8575	74.8826	14.0654	77.01	2.4529	OK	5e-05	0.000287717	6.26643e-05
ENSG00000232314	PSMC1P13	chr13:70274725-70713561	0	0	0	0	0	0	0	0	0	NOTEST	1	1
ENSG00000265579	RP11-713C5.1	chr18:70409548-70535381	0	0	0	0	0	0	0	0	0	NOTEST	1	1
ENSG00000260597	AC012531.25	chr12:54375292-54449814	1.98735	2.90795	3.19866	1.80639	1.93362	2.76914	2.69799	2.16972	-0.314376	OK	0.67195	0.793272
ENSG00000265573	AC004943.1	chr16:72699068-73093597	0	0	0	0	0	0	0	0	0	NOTEST	1	1
ENSG00000265572	AL391117.1	chr9:22953017-22953102	0	0	0	0	0	0	0	0	0	NOTEST	1	1
ENSG00000265575	MIR4784	chr2:132222472-132250316	0	0	0	0	0	0	0	0	0	NOTEST	1	1
ENSG00000265574	CTD-2095E4.1	chr17:30433348-30441144	0.476897	0.637184	0.218232	0.0707049	0.175883	0.285126	0.444105	0.177238	-1.32521	NOTEST	1	1
ENSG00000265577	RN7SL9P	chr5:69345349-69374349	0	0	0	0	0	0	0	0	0	NOTEST	1	1
ENSG00000173786	CNP	chr17:40118758-40217383	36.432	46.2215	45.1482	23.4549	27.9933	26.7943	42.6006	26.0809	-0.707881	OK	0.00415	0.0142829	0.0202273
ENSG00000117877	CD3EAP	chr19:45882891-45982086	24.8041	19.2167	18.4675	9.19699	9.90503	10.2369	20.8294	9.77965	-1.09077	OK	0.0366	0.0875323	0.0288144
ENSG00000233693	RP11-506O24.1	chr1:164524820-164868533	0	0	0	0	0.0270604	0.0262776	0	0.0177793	inf	NOTEST	1	1
ENSG00000233691	RP11-312J18.7	chr1:160901528-160924589	0	0	0	0	0	0	0	0	0	NOTEST	1	1
ENSG00000233690	EBAG9P1	chr10:101419262-101515891	0	0	0.137708	0	0.744753	0.872942	0.0459027	0.539232	3.55425	NOTEST	1	1
ENSG00000235029	RP5-1121A15.4	chr7:156786744-156803345	0	0.300264	0.285425	0.36984	0	0	0.19523	0.12328	-0.663234	NOTEST	1	1
ENSG00000233699	TTTY18	chrY:8551410-8551919	0	0	0	0	0	0	0	0	0	NOTEST	1	1
ENSG00000238183	RPS27P5	chr1:226969201-226969445	0	0	0	0	0	0	0	0	0	NOTEST	1	1
ENSG00000232124	AP001057.1	chr21:45621172-45622579	0	0	0	0	0	0	0	0	0	NOTEST	1	1
ENSG00000232125	DYTN	chr2:207516344-207583120	0	0	0	0	0	0	0	0	0	NOTEST	1	1
ENSG00000238186	RP11-656D10.6	chr1:40974412-40982846	0	0.163881	0	0	0	0	0.054627	0	#NAME?	NOTEST	1	1
ENSG00000203620	RP11-84A19.2	chr1:32307619-32410457	0	0	0	0	0	0	0	0	0	NOTEST	1	1
ENSG00000174255	ZNF80	chr3:113933159-113956425	0	0	0	0	0	0	0	0	0	NOTEST	1	1
ENSG00000232121	RP13-30A9.1	chr20:61265032-61267214	0	0	0	0	0	0	0	0	0	NOTEST	1	1
ENSG00000238188	RP5-875H3.2	chrX:129757349-130037208	0	0	0	0	0	0	0	0	0	NOTEST	1	1
ENSG00000238189	ENOX1-AS2	chr13:43787653-44361044	0	0	0	0	0	0	0	0	0	NOTEST	1	1
ENSG00000232128	AC097374.4	chr2:95533230-95613086	0	0	0	0	0	0	0	0	0	NOTEST	1	1
ENSG00000232129	AC011385.2	chr5:137887849-137888050	0	0	0	0	0	0	0	0	0	NOTEST	1	1
ENSG00000116473	RAP1A	chr1:112025969-112310638	46.1511	35.9532	35.4749	40.1527	26.4037	29.675	39.1931	32.0771	-0.289054	OK	0.2403	0.388815
ENSG00000112996	MRPS30	chr5:44809026-44820530	57.5513	46.2901	47.0248	73.2358	55.8214	63.3638	50.2887	64.1403	0.350997	OK	0.0074	0.0233216	0.0965167
ENSG00000112992	NNT	chr5:43575424-43707507	39.4757	41.2454	41.3871	32.8517	40.9568	41.0158	40.7028	38.2748	-0.0887324	OK	0.52365	0.676575
ENSG00000252590	RNU7-143P	chr7:23338357-23510086	0	0	0	0	0	0	0	0	0	NOTEST	1	1
ENSG00000116478	HDAC1	chr1:32757686-32799236	104.863	99.3705	98.0745	62.3624	62.3903	59.1307	100.769	61.2945	-0.717227	OK	5e-05	0.000287717	0.000449846
ENSG00000252593	U6	chr8:103540967-103550896	0	0	0	0	0	0	0	0	0	NOTEST	1	1
ENSG00000223656	HMGB3P10	chr1:100163797-100164734	0	0	0	0.163628	0.136474	0.133236	0	0.144446	inf	NOTEST	1	1
ENSG00000223657	AC020581.4	chr7:136370305-136866854	1.64431	1.39415	0	3.47791	2.22273	0	1.01282	1.90021	0.907782	OK	0.4923	0.649549
ENSG00000223655	RAB9AP3	chrY:28064469-28065042	0	0	0	0	0	0	0	0	0	NOTEST	1	1
ENSG00000223652	AC106786.1	chr5:122422942-122523745	0	0.231876	0.154714	0	0.333134	0.162231	0.128863	0.165122	0.357688	NOTEST	1	1
ENSG00000223653	RP11-131L23.1	chr1:85731930-86043933	0	0	0	0.302232	0	0	0	0.100744	inf	NOTEST	1	1
ENSG00000223650	UHRF2P1	chrX:73164158-73513409	0	0	0	0.105189	0	0	0	0.0350631	inf	NOTEST	1	1
ENSG00000223651	RP5-1121H13.1	chr20:40619779-40692609	0	0	0	0	0	0	0	0	0	NOTEST	1	1
ENSG00000252595	RN7SKP82	chr4:42894412-42894635	0	0	0	0	0	0	0	0	0	NOTEST	1	1
ENSG00000223658	AC011242.6	chr2:43864411-43995126	0.390794	0.129685	0.549821	0.180472	0.149544	0.127822	0.356767	0.152613	-1.22511	NOTEST	1	1
ENSG00000223659	RP5-857K21.5	chr1:536815-755214	0	0	0	0	0	0	0	0	0	HIDATA	1	1
ENSG00000099866	MADCAM1	chr19:489175-519654	0.109755	0.185035	0.174537	0.155907	0.439652	0.366046	0.156442	0.320535	1.03485	NOTEST	1	1
ENSG00000151150	ANK3	chr10:61788158-62493248	3.66549	3.32525	3.27016	2.11296	3.01805	3.28127	3.4203	2.8041	-0.286587	OK	0.34595	0.508517
ENSG00000099864	PALM	chr19:708952-748329	7.68427	11.1158	12.5902	6.86953	8.67684	8.12214	10.4634	7.88951	-0.407347	OK	0.0302	0.0745661	0.211586
ENSG00000270638	RP3-466P17.1	chr6:145822718-146058354	0.0820441	0.163734	0.198121	0.0798484	0.0660799	0.0681842	0.147966	0.0713708	-1.05186	NOTEST	1	1
ENSG00000270639	RP11-307I14.4	chr9:4768616-4769895	0	0	0	0	0	0	0	0	0	NOTEST	1	1
ENSG00000099860	GADD45B	chr19:2476119-2478257	18.886	12.7618	15.1564	214.632	181.101	162.754	15.6014	186.162	3.57681	OK	5e-05	0.000287717	0.00720867
ENSG00000270634	RP4-777G9.1	chr7:145813452-148118090	0	0	0	0	0	0	0	0	0	NOTEST	1	1
ENSG00000218991	CCNG1P1	chr6:133002728-133035188	0	0	0	0	0	0	0	0	0	NOTEST	1	1
ENSG00000218996	RP1-99E18.2	chr6:151186684-151549582	0.146169	0.496306	0.234406	1.67062	1.3924	0.988208	0.292294	1.35041	2.20791	OK	0.3619	0.524795
ENSG00000270632	RP11-340C20.3	chr13:100741268-101182686	0	0	0	0	0	0	0	0	0	NOTEST	1	1
ENSG00000021488	SLC7A9	chr19:33321414-33360672	0	0	0	0	0.0307163	0	0	0.0102388	inf	NOTEST	1	1
ENSG00000266780	MIR4444-1	chr3:75263626-75263700	0	0	0	0	0	0	0	0	0	NOTEST	1	1
ENSG00000266179	RP11-1113L8.6	chr17:19504172-19505569	0	0	0	0	0	0	0	0	0	NOTEST	1	1
ENSG00000269308	AL645608.2	chr1:818042-819983	0	0	0	0	0	0	0	0	0	NOTEST	1	1
ENSG00000106245	BUD31	chr7:98923520-99063954	110.464	100.681	102.289	156.894	115.796	118.461	104.478	130.384	0.319568	OK	0.39455	0.558265
ENSG00000106244	PDAP1	chr7:98923520-99063954	211.307	209.232	214.233	199.303	181.911	188.431	211.591	189.882	-0.156177	OK	0.58285	0.725227
ENSG00000072210	ALDH3A2	chr17:19551448-19580911	38.1345	53.1388	47.0461	27.2238	36.3266	33.5707	46.1065	32.3737	-0.510147	OK	0.00145	0.0058234	0.066959
ENSG00000162105	SHANK2	chr11:70313960-70963623	0.079713	0	0.041501	0	0.00711801	0.0264698	0.0404047	0.0111959	-1.85155	NOTEST	1	1
ENSG00000269302	AC110771.1	chr4:187111912-187112626	0	0	0	0	0	0	0	0	0	NOTEST	1	1
ENSG00000266171	RP11-769O8.1	chr18:721587-812547	0.0736342	0	0	0.0763786	0.0316208	0.030822	0.0245447	0.0462738	0.914781	NOTEST	1	1
ENSG00000266172	RP11-1109M24.11	chr17:21904123-21904694	0	0	0	0	0	0	0	0	0	NOTEST	1	1
ENSG00000266173	STRADA	chr17:61780191-61896677	13.6834	12.5728	15.6417	12.6061	14.1566	12.8177	13.966	13.1935	-0.0820935	OK	0.84655	0.908187
ENSG00000266174	MIR4666A	chr1:228649774-228649853	0	0	0	0	0	0	0	0	0	NOTEST	1	1
ENSG00000266175	AL080243.1	chr22:41456635-41456705	0	0	0	0	0	0	0	0	0	NOTEST	1	1
ENSG00000266176	RP11-855A2.5	chr17:65989995-65992547	0	0	0	0	0	0	0	0	0	NOTEST	1	1
ENSG00000252734	U6	chr19:54236234-54236337	0	0	0	0	0	0	0	0	0	NOTEST	1	1
ENSG00000212348	U6	chr8:74960911-74961019	0	0	0	0	0	0	0	0	0	NOTEST	1	1
ENSG00000100836	PABPN1	chr14:23743249-23795394	70.2885	78.1638	78.9444	68.1495	70.2209	62.5316	75.7989	66.9674	-0.178719	OK	0.28915	0.446018
ENSG00000212340	U6	chr3:64497430-64497533	0	0	0	0	0	0	0	0	0	NOTEST	1	1
ENSG00000212342	SNORA12	chr8:131064352-131455906	0	0	0	0	0	0	0	0	0	NOTEST	1	1
ENSG00000212344	U6	chr3:127770483-128127485	0	0	0	0	0	0	0	0	0	NOTEST	1	1
ENSG00000212345	U6	chr12:9776717-9776824	0	0	0	0	0	0	0	0	0	NOTEST	1	1
ENSG00000212347	SNORD77	chrX:45752346-45752414	0	0	0	0	0	0	0	0	0	NOTEST	1	1
ENSG00000236809	SNX25P1	chr1:211556144-211605878	0.359632	0.840457	0.21607	0.46669	0.465042	0.452759	0.472053	0.461497	-0.0326273	NOTEST	1	1
ENSG00000270535	RP11-251M8.1	chrY:27809046-27809373	0	0	0	0	0	0	0	0	0	NOTEST	1	1
ENSG00000236801	RP11-373A9.1	chr9:72658496-72873782	13.9657	14.0659	14.8954	8.17374	5.13101	6.69256	14.309	6.66577	-1.10208	OK	0.10465	0.204173	0.00766257
ENSG00000236800	RP11-534L6.2	chr10:49872243-49880469	0	0	0	0	0	0	0	0	0	NOTEST	1	1
ENSG00000236803	SDAD1P4	chr13:23755090-23899304	0	0	0	0	0	0	0	0	0	NOTEST	1	1
ENSG00000182242	TEX28P1	chrX:153461811-153482755	0	0	0	0	0	0	0	0	0	NOTEST	1	1
ENSG00000236804	RPS3AP12	chr1:119573838-119869926	0	0	0	0	0	0	0	0	0	NOTEST	1	1
ENSG00000236807	AC092066.6	chr19:45268404-45268721	0	0	0	0	0	0	0	0	0	NOTEST	1	1
ENSG00000236806	RP11-337C18.7	chr1:146646929-146767443	0	0.0816323	0	0	0.165721	0.0806896	0.0272108	0.082137	1.59385	NOTEST	1	1
ENSG00000153790	C7orf31	chr7:25174315-25219975	1.50376	1.78156	1.85227	0.953326	1.31429	1.25012	1.71253	1.17258	-0.546444	OK	0.1227	0.231697	0.0247669
ENSG00000228125	RP11-516A11.3	chrX:67262185-67653755	0	0	0	0	0	0	0	0	0	NOTEST	1	1
ENSG00000228124	RP1-122O8.7	chr6:90352217-90529442	0	0	0	0	0	0	0	0	0	NOTEST	1	1
ENSG00000228127	RP11-12L8.1	chr1:116461996-116468529	0	0	0	0	0	0	0	0	0	NOTEST	1	1
ENSG00000228126	LINC00568	chr1:150488232-150490508	0	0.135954	0	0	0.138883	0.406804	0.045318	0.181896	2.00496	NOTEST	1	1
ENSG00000228121	PHBP3	chr1:59465347-59466166	0.368698	0.469964	0.369208	0	0.158951	0.232152	0.402623	0.130368	-1.62684	NOTEST	1	1
ENSG00000228120	AP001631.10	chr21:44579175-44582387	0.0662357	0.112638	0	0.274956	0.512913	0.665137	0.0596247	0.484335	3.02202	NOTEST	1	1
ENSG00000228123	RP11-15B24.3	chr9:84887670-85179347	0	0	0	0	0	0	0	0	0	NOTEST	1	1
ENSG00000228122	MTND1P17	chr22:17357107-17357311	0	0	0	0	0	0	0	0	0	NOTEST	1	1
ENSG00000234409	AC006547.14	chr22:20135969-20138399	0.135711	0.0447666	0.0421388	0	0.108738	0	0.0742053	0.0362461	-1.0337	NOTEST	1	1
ENSG00000142765	SYTL1	chr1:27668512-27680421	0.242107	0.12434	0.458405	0.216195	0.309239	0.13723	0.274951	0.220888	-0.315858	NOTEST	1	1
ENSG00000250878	METTL21EP	chr13:103532448-103548383	0	0.0223538	0.105102	0	0.0225262	0.021871	0.0424852	0.014799	-1.52146	NOTEST	1	1
ENSG00000113643	RARS	chr5:167913449-167946304	72.8008	76.0295	72.0265	58.5986	44.5815	44.0115	73.6189	49.0639	-0.585415	OK	5e-05	0.000287717	0.0293386
ENSG00000113645	WWC1	chr5:167718655-167899308	53.2639	47.0115	49.3833	43.9459	48.8123	54.3996	49.8862	49.0526	-0.0243123	OK	0.89555	0.937086
ENSG00000266691	RP11-1109M24.15	chr17:21793030-21814739	0	0	0	0	0	0	0	0	0	NOTEST	1	1
ENSG00000113649	TCERG1	chr5:145826873-145891524	44.1581	44.8553	42.0893	37.425	42.4091	47.4699	43.7009	42.4347	-0.042419	OK	0.8031	0.880491
ENSG00000113648	H2AFY	chr5:134362614-134736986	195.158	193.039	201.638	143.728	130.607	146.549	196.612	140.295	-0.486887	OK	0.00815	0.0252309	0.0019548
ENSG00000169432	SCN9A	chr2:166813908-167232503	1.13976	0.463719	0.559011	0.706064	0.496597	0.493443	0.720831	0.565368	-0.35047	OK	0.2227	0.367392
ENSG00000169435	RASSF6	chr4:74437266-74486348	0.013353	0.0185898	0.166715	0	0.0410849	0.0181764	0.0662192	0.0197538	-1.74512	NOTEST	1	1
ENSG00000264769	RP11-498C9.12	chr17:79869814-79885590	0.811463	0.691207	0.785438	1.52849	2.68249	1.65261	0.762703	1.95453	1.35763	OK	0.42015	0.58294
ENSG00000169436	COL22A1	chr8:139600477-139926249	0	0	0	0.033853	0	0	0	0.0112843	inf	NOTEST	1	1
ENSG00000169439	SDC2	chr8:97505578-97624000	106.98	107.233	107.891	62.9088	74.506	77.2893	107.368	71.568	-0.585177	OK	0.00395	0.0136952	0.0145235
ENSG00000260419	RP11-1437A8.3	chr16:33202881-33264727	0	0	0	0	0	0	0	0	0	NOTEST	1	1
ENSG00000264765	RP11-92B11.4	chr17:16557217-16558101	0	0	0	0	0	0	0	0	0	NOTEST	1	1
ENSG00000264764	MIR4772	chr2:103035148-103069025	0	0	0	0	0	0	0	0	0	NOTEST	1	1
ENSG00000264763	MIR4295	chr10:114206755-114578503	0	0	0	0	0	0	0	0	0	NOTEST	1	1
ENSG00000264761	RN7SL43P	chr7:66445106-66445395	0	0	0	0	0	0	0	0	0	NOTEST	1	1
ENSG00000260418	RP3-406A7.7	chr6:136656851-136657225	4.25044	2.40175	4.56499	3.32846	2.80353	1.83434	3.73906	2.65544	-0.493724	OK	0.24025	0.388774
ENSG00000241229	RN7SL443P	chr20:42543491-42698256	0	0	0	0	0	0	0	0	0	NOTEST	1	1
ENSG00000189030	VHLL	chr1:156268414-156269428	0	0	0	0.144098	0.179241	0.116235	0	0.146525	inf	NOTEST	1	1
ENSG00000189037	DUSP21	chrX:44703248-44704130	0	0	0	0	0	0	0	0	0	NOTEST	1	1
ENSG00000262089	RP11-589P10.5	chr17:6757179-6922978	0.434979	0.737032	0.350854	1.82052	0.384457	1.13337	0.507622	1.11278	1.13235	OK	0.57795	0.721611
ENSG00000266690	MIR4274	chr4:7194264-7744554	0	0	0	0	0	0	0	0	0	NOTEST	1	1
ENSG00000111644	ACRBP	chr12:6747240-6756626	0.471295	0.169015	0.21191	0.86892	0.252961	0.286221	0.284073	0.469367	0.724455	NOTEST	1	1
ENSG00000111647	UHRF1BP1L	chr12:100422232-100536626	5.59601	8.11685	6.66123	10.5396	10.8391	11.1909	6.79136	10.8565	0.676789	OK	0.00175	0.00684697	0.0248383
ENSG00000111641	NOP2	chr12:6666028-6677857	130.684	106.176	116.906	92.3492	62.5886	73.0958	117.922	76.0112	-0.633551	OK	5e-05	0.000287717	0.0218083
ENSG00000111640	GAPDH	chr12:6643092-6647537	5166.29	4642.95	4555.55	4169.86	3215.64	3038.56	4788.26	3474.69	-0.46262	OK	0.00695	0.022109	0.0443972
ENSG00000111642	CHD4	chr12:6679248-6716642	88.1891	109.11	87.6151	67.4981	76.6542	68.3412	94.9714	70.8312	-0.423109	OK	0.0775	0.160669	0.0600058
ENSG00000267227	RP11-640I15.2	chr17:15602890-15652629	0	0	0	0	0	0	0	0	0	NOTEST	1	1
ENSG00000267226	RP11-126O1.5	chr18:56337711-56421709	0.412662	0.402602	0.457169	0	0.699348	0.203506	0.424144	0.300952	-0.495023	NOTEST	1	1
ENSG00000252096	SNORA31	chr20:4833001-4990939	0	0	0	0	0	0	0	0	0	NOTEST	1	1
ENSG00000267224	AC005498.4	chr19:57046667-57047132	0	0	0	0	0	0	0	0	0	NOTEST	1	1
ENSG00000267223	AC005597.1	chr19:30710572-31204445	0	0	0	0	0	0	0	0	0	NOTEST	1	1
ENSG00000243697	RP11-463O9.1	chr16:86559062-86559858	0	0	0	0.497738	0.330786	0.322132	0	0.383552	inf	NOTEST	1	1
ENSG00000103569	AQP9	chr15:58245621-58861151	0	0	0	0	0	0	0	0	0	NOTEST	1	1
ENSG00000260414	RP11-1437A8.2	chr16:33165672-33165796	0	0	0	0	0	0	0	0	0	NOTEST	1	1
ENSG00000142494	SLC47A1	chr17:19398697-19501235	5.19564	6.92338	6.42969	2.45281	3.59763	3.85213	6.1829	3.30085	-0.905445	OK	5e-05	0.000287717	0.0134999
ENSG00000260417	CTD-2542L18.1	chr16:85625871-85629326	0.0169736	0.014449	0.0271644	0.0176025	0.0290926	0.0141176	0.019529	0.0202709	0.053791	NOTEST	1	1
ENSG00000267228	IER3IP1	chr18:44632316-44702745	0	0	0	0	0	0	0	0	0	NOTEST	1	1
ENSG00000270447	RP11-569H17.1	chr2:59444842-59960531	0	0	0	0	0	0	0	0	0	NOTEST	1	1
ENSG00000250094	RP4-639F20.3	chr1:95448296-95538501	0	0	0	0	0	0	0	0	0	NOTEST	1	1
ENSG00000263934	SNORD3A	chr17:19091328-19092027	0.371159	0.429504	0.305663	4.20367	4.78773	3.79107	0.368775	4.26082	3.53032	OK	0.0003	0.00145683	0.00493471
ENSG00000263933	AL365502.1	chr9:140354403-140444986	0	0	0	0	0	0	0	0	0	NOTEST	1	1
ENSG00000114030	KPNA1	chr3:122140795-122233792	59.6412	58.1822	53.5996	53.1117	66.4111	63.845	57.141	61.1226	0.0971801	OK	0.61225	0.749053
ENSG00000263931	RP11-180P8.1	chr17:61012762-61044171	1.39622	0.676806	0.640454	3.52676	4.16298	3.90048	0.904495	3.86341	2.09469	OK	0.0005	0.00229246	0.000936068
ENSG00000263930	MIR4509-3	chr15:22675147-22675241	0	0	0	0	0	0	0	0	0	NOTEST	1	1
ENSG00000258292	RP11-536G4.1	chr12:96189122-96252617	0	0	0	0	0	0	0	0	0	NOTEST	1	1
ENSG00000260411	RP11-420N3.2	chr16:5289802-7763340	0	0	0	0	0	0	0	0	0	NOTEST	1	1
ENSG00000254014	RP11-363E6.1	chr8:82156390-82156573	0	0	0	0	0	0	0	0	0	NOTEST	1	1
ENSG00000263938	RP11-579O24.3	chr17:56833229-57058983	0	0	0	0	0	0	0	0	0	NOTEST	1	1
ENSG00000261687	RP11-473C18.3	chr15:43398422-43513481	0	0	0	0	0	0.17097	0	0.0569899	inf	NOTEST	1	1
ENSG00000261685	RP11-401P9.4	chr16:50679719-50683160	0.0170475	0.0435355	0.0272827	0	0.0146097	0	0.0292886	0.0048699	-2.58837	NOTEST	1	1
ENSG00000073331	ALPK1	chr4:113196782-113363776	0.867084	1.22497	1.31857	1.38361	2.77506	2.70294	1.13688	2.2872	1.00851	OK	0.01295	0.0370518	0.115871
ENSG00000261683	LINC00838	chr10:34048640-34061586	0	0	0	0.0209721	0.0173346	0	0	0.0127689	inf	NOTEST	1	1
ENSG00000261682	RP11-19N8.7	chr16:33140636-33145820	0	0	0	0	0	0	0	0	0	NOTEST	1	1
ENSG00000238260	RP11-46F15.2	chr1:3539753-3541307	0.551003	0.467788	0.331308	0	0.357635	0.581475	0.450033	0.313037	-0.523699	NOTEST	1	1
ENSG00000261466	RP11-23E10.2	chr16:33350763-33356875	0	0	0	0	0	0	0	0	0	NOTEST	1	1
ENSG00000156313	RPGR	chrX:37208527-38548169	4.97329	3.7578	4.08951	4.0097	3.95223	4.90313	4.27354	4.28836	0.00499422	OK	0.9922	0.993822
ENSG00000260412	RP11-438B23.2	chr9:27937614-27944495	0	0.00701427	0	0.00854229	0.00705509	0	0.00233809	0.00519913	1.15294	NOTEST	1	1
ENSG00000039537	C6	chr5:41142335-41261540	0	0	0	0	0	0	0	0	0	NOTEST	1	1
ENSG00000261689	AGGF1P4	chr16:34597782-34624955	0	0	0	0	0	0	0	0	0	NOTEST	1	1
ENSG00000270442	CTB-95D12.1	chr5:154870895-154873158	0	0.0228907	0	0.0557941	0.0230687	0	0.00763023	0.0262876	1.78458	NOTEST	1	1
ENSG00000266692	snoZ6	chr21:45770045-45862964	0	0	0	0	0	0	0	0	0	NOTEST	1	1
ENSG00000262332	RP11-517A5.7	chr16:16242784-16318118	0	0	0	0	0	0	0	0	0	NOTEST	1	1
ENSG00000262333	HNRNPA1P16	chr17:1963132-2284352	1.70772	1.84961	2.35172	0.856607	1.03358	1.13138	1.96968	1.00719	-0.967627	OK	0.6738	0.794572
ENSG00000109220	CHIC2	chr4:54243809-55164414	6.10625	5.22783	6.40945	26.9033	25.0016	26.156	5.91451	26.0203	2.13731	OK	5e-05	0.000287717	2.81332e-05
ENSG00000270440	RP11-19H6.1	chr16:5289802-7763340	0	0	0	0	0	0	0	0	0	NOTEST	1	1
ENSG00000262339	RP11-1197K16.2	chr17:80709939-81009686	0	0	0	0	0	0	0	0	0	NOTEST	1	1
ENSG00000225724	LL22NC03-80A10.11	chr22:22693925-22695567	0.0386758	0	0	0.0401214	0	0	0.0128919	0.0133738	0.0529397	NOTEST	1	1
ENSG00000012048	BRCA1	chr17:41196311-41322420	12.5177	18.6523	20.3092	22.9201	29.5136	26.2068	17.1597	26.2135	0.611287	OK	0.0057	0.0187002	0.0432038
ENSG00000225726	AC007000.10	chr7:76139744-77045717	0.207661	0	0	0	0	0	0.0692202	0	#NAME?	NOTEST	1	1
ENSG00000225727	RP11-71C5.2	chr13:45007654-45151283	0	0	0	0	0	0	0	0	0	NOTEST	1	1
ENSG00000225720	RP4-742C19.12	chr22:39487590-39488860	0	0	0	0	0.486862	0	0	0.162287	inf	NOTEST	1	1
ENSG00000225721	RP11-269F19.2	chr1:45205489-45244451	1.57683	0.847049	1.65529	2.10131	1.78436	1.08525	1.35972	1.65697	0.285236	OK	0.82775	0.896593
ENSG00000225722	RP11-706O15.8	chrX:3871096-3871602	0	0	0	0	0	0	0	0	0	NOTEST	1	1
ENSG00000225723	MTND6P15	chr1:238112513-238113034	0	0	0	0	0	0	0	0	0	NOTEST	1	1
ENSG00000264663	KRT8P34	chr17:37921197-38020441	0	0	0	0	0	0	0	0	0	NOTEST	1	1
ENSG00000225728	RP6-191P20.3	chrX:107182492-107182872	0	0	0	0	0	0	0	0	0	NOTEST	1	1
ENSG00000251164	HULC	chr6:8652369-8654079	0.164983	0	0	0	0	0	0.0549943	0	#NAME?	NOTEST	1	1
ENSG00000229654	RP1-60O19.2	chr6:107143409-107147869	0	0	0	0	0	0	0	0	0	NOTEST	1	1
ENSG00000263680	RP11-57A1.1	chr17:70319263-70636611	0.133089	0	0.106684	0	0	0	0.0799245	0	#NAME?	NOTEST	1	1
ENSG00000229656	RP11-462L8.1	chr10:33189246-33371030	0.403111	0.913588	1.02166	3.13519	2.65704	3.42735	0.779453	3.0732	1.97921	OK	0.30155	0.45945
ENSG00000229657	RP11-494K3.2	chr1:204797778-204991950	0	0	0	0	0	0	0	0	0	NOTEST	1	1
ENSG00000263685	AC010884.2	chr2:105552868-105719402	0	0	0	0	0	0	0	0	0	NOTEST	1	1
ENSG00000263684	RP11-628O18.1	chr17:11501747-11900827	0	0	0	0	0	0	0	0	0	NOTEST	1	1
ENSG00000229652	RP11-435P24.2	chr1:203322492-203322779	0	0	0	0	0	0	0	0	0	NOTEST	1	1
ENSG00000263686	AL391375.1	chrX:125866418-125866503	0	0	0	0	0	0	0	0	0	NOTEST	1	1
ENSG00000149716	ORAOV1	chr11:69455854-69490184	9.12231	8.1465	7.88332	17.1109	17.6713	20.916	8.38404	18.5661	1.14695	OK	0.00895	0.0272677	0.00829969
ENSG00000263688	RP11-386P4.1	chr18:30161490-30162791	0	0	0	0	0	0	0	0	0	NOTEST	1	1
ENSG00000259319	RP11-293M10.6	chr14:75890385-75940814	0.143003	0.255651	0.217409	0.430709	0.652325	0.695895	0.205354	0.592976	1.52986	OK	0.181	0.313298
ENSG00000229658	PABPC1P9	chr22:16904667-16906756	0	0	0	0	0	0	0	0	0	NOTEST	1	1
ENSG00000229659	RP11-345K20.2	chr10:75182016-75182454	0.253733	0.215147	1.01967	0	0	0.216967	0.496183	0.0723222	-2.77836	OK	0.1525	0.274311
ENSG00000184254	ALDH1A3	chr15:101389765-101626271	6.78552	12.3023	9.4703	3.81474	5.0269	5.10712	9.51937	4.64959	-1.03376	OK	0.00325	0.0115911	0.0838888
ENSG00000138942	RNF185	chr22:31556167-31602999	10.7538	9.37742	8.72784	17.5638	21.7623	22.1217	9.61969	20.4826	1.09034	OK	5e-05	0.000287717	0.00929861
ENSG00000221403	AC096633.1	chr1:199996729-200146552	0	0	0	0	0	0	0	0	0	NOTEST	1	1
ENSG00000221402	AL353664.1	chr10:121883643-121883738	0	0	0	0	0	0	0	0	0	NOTEST	1	1
ENSG00000221405	AC123768.2	chr15:32885656-32896179	0	0	0	0	0	0	0	0	0	NOTEST	1	1
[truncated: 55,147 more rows]

## Sheet: FDR<=0.05, p-value<=0.01
geneID	geneSymbol	Locus	FPKM_DMSO1	FPKM_DMSO2	FPKM_DMSO3	FPKM_NBT1	FPKM_NBT2	FPKM_NBT3	avgFPKM_DMSO	avgFPKM_NBT	log2FoldChange	DEG.STAT	pValue	FDR	T-test
ENSG00000153714	LURAP1L	chr9:12685438-12822130	1.26786	0.456702	0.544685	6.36389	6.3087	4.89073	0.756416	5.85444	2.95228	OK	5e-05	0.000287717	0.00243089
ENSG00000168291	PDHB	chr3:58413356-58419584	47.875	49.5874	46.5795	30.6951	28.4076	33.2959	48.014	30.7995	-0.640546	OK	5e-05	0.000287717	0.00119528
ENSG00000251079	BMS1P2	chr10:47186202-47243502	0.227343	0.245977	0.0581953	1.42155	1.3782	1.34109	0.177172	1.38028	2.96174	OK	0.00255	0.00942376	0.00076865
ENSG00000118640	VAMP8	chr2:85788684-85809154	53.914	62.9915	62.6738	40.0463	30.6183	33.9774	59.8598	34.8807	-0.77916	OK	5e-05	0.000287717	0.00359614
ENSG00000114978	MOB1A	chr2:74382164-74406025	41.1046	43.1515	39.7211	27.1181	24.927	26.2906	41.3257	26.1119	-0.662331	OK	0.00035	0.00167512	0.000525802
ENSG00000165300	SLITRK5	chr13:88324869-88331868	2.21473	1.92565	2.05825	0.543723	0.289474	0.351722	2.06621	0.394973	-2.38716	OK	5e-05	0.000287717	0.000129154
ENSG00000198792	TMEM184B	chr22:38615297-38669040	28.9307	34.6412	33.8045	18.1383	20.771	17.6606	32.4588	18.8566	-0.783538	OK	5e-05	0.000287717	0.00617071
ENSG00000175556	LONRF3	chrX:118108580-118156888	8.08922	7.48569	6.60011	17.0487	15.1691	18.5551	7.39168	16.9243	1.19512	OK	5e-05	0.000287717	0.00416424
ENSG00000124217	MOCS3	chr20:49575362-49577820	10.2614	8.75448	8.54604	13.3671	12.0623	12.5689	9.1873	12.6661	0.463258	OK	0.002	0.00763933	0.00837557
ENSG00000160087	UBE2J2	chr1:1189288-1209265	53.927	51.9703	54.0063	68.93	74.2881	73.9357	53.3012	72.3846	0.441514	OK	0.0021	0.00796021	0.00365833
ENSG00000036054	TBC1D23	chr3:99979843-100044095	9.6694	11.6191	9.942	14.4677	15.1367	13.4433	10.4102	14.3493	0.462983	OK	0.0011	0.0045854	0.00823051
ENSG00000198242	RPL23A	chr17:27046410-27070473	812.668	908.962	862.899	667.96	569.525	520.814	861.51	586.1	-0.55572	OK	0.0003	0.00145683	0.00910778
ENSG00000083635	NUFIP1	chr13:45513383-45657260	4.41351	3.85708	3.57196	5.48199	5.68065	6.14128	3.94752	5.76797	0.547118	OK	0.0051	0.0170228	0.00521518
ENSG00000129562	DAD1	chr14:23033804-23058175	125.23	146.862	140.553	106.777	83.1748	91.1981	137.548	93.7166	-0.553561	OK	5e-05	0.000287717	0.00987229
ENSG00000129566	TEP1	chr14:20833825-20881588	4.34964	4.48698	4.15944	2.01847	2.12858	2.77177	4.33202	2.30627	-0.909478	OK	0.0072	0.0227769	0.00642063
ENSG00000141232	TOB1	chr17:48939583-48987593	66.3465	56.675	54.1063	103.667	112.468	101.962	59.0426	106.032	0.844676	OK	5e-05	0.000287717	0.000747726
ENSG00000136754	ABI1	chr10:26986587-27150016	19.9169	18.9687	19.6006	27.9955	28.7753	31.603	19.4954	29.4579	0.595524	OK	0.00015	0.000786697	0.00857683
ENSG00000116017	ARID3A	chr19:925780-975939	8.68932	6.52375	6.35895	12.5428	15.0411	15.1554	7.19067	14.2464	0.986403	OK	0.00265	0.00973235	0.00360242
ENSG00000116016	EPAS1	chr2:46520805-46613836	51.0503	44.4322	43.7637	81.4063	96.3377	99.1881	46.4154	92.3107	0.991894	OK	5e-05	0.000287717	0.0066856
ENSG00000137409	MTCH1	chr6:36935916-36954074	139.808	142.808	147.282	182.808	179.878	173.137	143.3	178.608	0.317757	OK	0.01055	0.0312459	0.000845826
ENSG00000137404	NRM	chr6:30655823-30659197	24.2923	28.2919	26.2881	12.6822	12.3683	14.7204	26.2908	13.257	-0.987807	OK	5e-05	0.000287717	0.00144649
ENSG00000134278	SPIRE1	chr18:12438888-12725739	13.7516	11.8363	9.6601	24.5924	26.2935	21.3502	11.7493	24.0787	1.03518	OK	0.0002	0.00101549	0.00315357
ENSG00000134184	GSTM1	chr1:110210643-110252173	54.5241	51.9751	49.7606	30.4255	31.9437	32.1586	52.0866	31.5092	-0.725137	OK	5e-05	0.000287717	0.00160291
ENSG00000042753	AP2S1	chr19:47341392-47354249	93.5722	105.609	104.502	74.9101	68.8444	70.9826	101.228	71.579	-0.499998	OK	0.00055	0.00249371	0.00730281
ENSG00000105856	HBP1	chr7:106809405-107218906	20.9628	22.369	19.9511	81.6594	86.5819	75.3072	21.0943	81.1828	1.94432	OK	5e-05	0.000287717	0.00204299
ENSG00000180667	YOD1	chr1:207217193-207254369	10.4942	8.26973	8.62165	39.9098	38.5926	37.606	9.12853	38.7028	2.08398	OK	5e-05	0.000287717	6.69136e-06
ENSG00000188419	CHM	chrX:85116184-85302566	7.33588	7.77341	7.49291	13.354	13.378	14.2088	7.53407	13.6469	0.857077	OK	5e-05	0.000287717	0.00043333
ENSG00000135632	SMYD5	chr2:73441349-73454365	25.5652	24.2131	26.5282	18.4711	19.8514	18.9849	25.4355	19.1024	-0.413085	OK	0.0155	0.0429588	0.00284606
ENSG00000147155	EBP	chrX:48379545-48387104	190.761	226.821	215.166	142.903	114.48	107.273	210.916	121.552	-0.795093	OK	5e-05	0.000287717	0.00419399
ENSG00000146205	ANO7	chr2:242127923-242164792	1.03552	0.978732	1.18963	0.443783	0.383649	0.482504	1.06796	0.436645	-1.29032	OK	0.0008	0.00347015	0.00366215
ENSG00000164414	SLC35A1	chr6:88117700-88222054	6.86661	6.9828	7.58174	4.44055	4.45699	3.79311	7.14372	4.23022	-0.755943	OK	5e-05	0.000287717	0.000726081
ENSG00000100395	L3MBTL2	chr22:41601208-41636938	12.5588	10.9958	11.9647	7.72556	7.02499	7.11368	11.8398	7.28808	-0.700031	OK	5e-05	0.000287717	0.00337109
ENSG00000151292	CSNK1G3	chr5:122847792-122952739	15.665	12.7424	12.2089	26.5438	23.7945	23.6761	13.5388	24.6715	0.865747	OK	5e-05	0.000287717	0.001563
ENSG00000185158	LRRC37B	chr17:30334890-30380523	4.47009	3.61272	2.70843	12.7813	12.6033	12.3432	3.59708	12.5759	1.80577	OK	5e-05	0.000287717	0.0019826
ENSG00000106635	BCL7B	chr7:72950685-72972332	54.5457	54.0999	57.2635	73.7162	75.737	76.4454	55.303	75.2995	0.445283	OK	0.00105	0.00441044	0.000124471
ENSG00000106636	YKT6	chr7:44240566-44253893	106.106	107.856	113.755	91.9283	82.0637	86.2259	109.239	86.7393	-0.332731	OK	0.01685	0.0459095	0.00415107
ENSG00000178927	C17orf62	chr17:80347098-80408705	31.9272	35.8705	34.7724	23.2715	23.0766	24.3694	34.1901	23.5725	-0.536472	OK	0.01395	0.0393894	0.00685992
ENSG00000178921	PFAS	chr17:8130190-8173809	24.5014	22.1184	21.8655	13.1715	10.6253	11.4244	22.8285	11.7404	-0.959351	OK	5e-05	0.000287717	0.000635337
ENSG00000198721	ECI2	chr6:4021500-4157619	56.9498	57.6606	57.8076	32.0531	27.678	29.8073	57.4727	29.8461	-0.945331	OK	0.00145	0.0058234	0.00143083
ENSG00000122729	ACO1	chr9:32384617-32450834	12.7947	13.8828	14.2659	7.94059	8.09568	8.68401	13.6478	8.24009	-0.727935	OK	5e-05	0.000287717	0.00167754
ENSG00000241258	CRCP	chr7:65540784-65629998	18.0743	24.1525	19.6725	35.0804	33.6331	37.6215	20.6331	35.445	0.780622	OK	0.0019	0.00732588	0.00418049
ENSG00000130518	KIAA1683	chr19:18367905-18385319	0.194268	0.203748	0.0806256	0.792721	1.10753	0.851658	0.159547	0.917303	2.52341	OK	5e-05	0.000287717	0.00806497
ENSG00000164758	MED30	chr8:118532951-118552501	10.351	9.68151	12.8737	15.8862	17.9837	18.1987	10.9687	17.3562	0.662054	OK	0.0008	0.00347015	0.00769757
ENSG00000058085	LAMC2	chr1:183155372-183214035	0.311758	0.0758758	0.109944	0.858931	0.94168	0.614051	0.16586	0.804887	2.27882	OK	0.00025	0.00124011	0.00800795
ENSG00000198160	MIER1	chr1:67390577-67454302	14.3017	14.4633	12.4848	28.3016	33.2606	31.6392	13.7499	31.0671	1.17597	OK	5e-05	0.000287717	0.00251285
ENSG00000069998	CECR5	chr22:17618400-17646335	41.7855	40.1776	41.5718	27.1828	25.0015	25.5333	41.1783	25.9059	-0.668606	OK	5e-05	0.000287717	8.09317e-05
ENSG00000249780	RP11-352E6.2	chr4:12640709-12642633	144.89	154.052	123.027	76.3026	50.3187	49.0714	140.656	58.5642	-1.26408	OK	5e-05	0.000287717	0.00303863
ENSG00000116604	MEF2D	chr1:156433518-156470620	33.8135	28.8378	28.376	82.6698	106.558	94.8073	30.3424	94.6784	1.6417	OK	5e-05	0.000287717	0.00813856
ENSG00000113384	GOLPH3	chr5:32124809-32174456	67.6371	58.7401	56.5229	81.983	96.1966	93.9137	60.9667	90.6978	0.573045	OK	0.00015	0.000786697	0.0070466
ENSG00000073578	SDHA	chr5:218355-256815	169.44	185.573	179.801	142.299	149.833	143.451	178.271	145.194	-0.296091	OK	0.01755	0.0474273	0.00875704
ENSG00000089006	SNX5	chr20:17922240-18039832	54.0945	45.4668	52.6424	95.8914	87.6372	81.8889	50.7346	88.4725	0.80226	OK	0.0002	0.00101549	0.00265007
ENSG00000156500	FAM122C	chrX:133903595-133988640	4.26175	3.43271	4.53133	16.6241	17.8239	16.5674	4.07526	17.0051	2.06101	OK	5e-05	0.000287717	2.35048e-05
ENSG00000156504	FAM122B	chrX:133903595-133988640	32.4084	32.3959	33.408	23.7612	20.408	21.0334	32.7374	21.7342	-0.590975	OK	0.00505	0.0169055	0.00483639
ENSG00000019995	ZRANB1	chr10:126605711-126849739	6.96591	6.33797	5.48939	11.5691	11.0623	11.3259	6.26442	11.3191	0.853506	OK	0.0001	0.000544733	0.00359625
ENSG00000135776	ABCB10	chr1:229652328-229694442	7.87981	7.74899	8.17587	4.83763	4.63064	4.70392	7.93489	4.72406	-0.748182	OK	5e-05	0.000287717	0.00024067
ENSG00000147050	KDM6A	chrX:44732756-44971847	9.0235	7.10654	7.25889	23.5511	29.193	26.6592	7.79631	26.4678	1.76337	OK	5e-05	0.000287717	0.00342735
ENSG00000152990	GPR125	chr4:22346693-22517677	5.85758	5.38803	5.01105	3.52009	2.97536	2.89813	5.41889	3.13119	-0.791283	OK	5e-05	0.000287717	0.00224731
ENSG00000101098	RIMS4	chr20:43380448-43438979	3.92294	3.50738	3.87294	1.08867	0.793619	1.1077	3.76775	0.996662	-1.91853	OK	5e-05	0.000287717	0.000113035
ENSG00000112715	VEGFA	chr6:43737920-43754224	40.2669	33.0039	28.9935	121.326	118.812	110.821	34.0881	116.986	1.779	OK	5e-05	0.000287717	5.51295e-05
ENSG00000138463	DIRC2	chr3:122513641-122599986	11.1108	8.13618	8.12467	19.676	19.7418	21.3811	9.12389	20.2663	1.15136	OK	5e-05	0.000287717	0.00185428
ENSG00000126882	FAM78A	chr9:134133462-134151934	2.54763	2.86369	2.28695	0.379961	0.263711	0.244146	2.56609	0.295939	-3.1162	OK	5e-05	0.000287717	0.00349491
ENSG00000204923	FBXO48	chr2:68689485-68694390	0.634389	0.484111	0.43765	1.15707	1.33158	1.14696	0.518716	1.21187	1.22421	OK	5e-05	0.000287717	0.00119609
ENSG00000008441	NFIX	chr19:13106421-13209610	23.351	22.1005	21.2626	15.033	17.6295	17.7285	22.2381	16.797	-0.40483	OK	0.01315	0.0375095	0.009704
ENSG00000247596	TWF2	chr3:52255095-52273183	33.2144	30.3401	31.4585	20.7587	21.566	19.7018	31.671	20.6755	-0.61524	OK	5e-05	0.000287717	0.000856724
ENSG00000140526	ABHD2	chr15:89630308-89745591	15.8886	16.408	10.9839	28.695	24.7891	24.9409	14.4268	26.1416	0.857594	OK	0.00835	0.0257351	0.00695759
ENSG00000166851	PLK1	chr16:23688976-23724821	103.844	104.854	95.0173	63.5781	66.252	58.6237	101.239	62.818	-0.68851	OK	5e-05	0.000287717	0.000911489
ENSG00000163374	YY1AP1	chr1:155579338-155829191	31.974	29.7544	29.1137	59.3378	61.9687	59.9111	30.2807	60.4059	0.99629	OK	5e-05	0.000287717	1.4729e-05
ENSG00000122912	SLC25A16	chr10:70242520-70287231	36.0174	38.4682	36.8587	74.7604	66.1869	68.4052	37.1147	69.7842	0.910908	OK	5e-05	0.000287717	0.00375152
ENSG00000170525	PFKFB3	chr10:6186880-6277495	17.3556	15.0236	14.0685	23.3319	23.0986	24.284	15.4826	23.5715	0.6064	OK	5e-05	0.000287717	0.00779932
ENSG00000160710	ADAR	chr1:154554537-154600475	61.873	69.8247	60.8612	36.3623	42.6342	43.378	64.1863	40.7915	-0.653996	OK	0.00015	0.000786697	0.00350223
ENSG00000105404	RABAC1	chr19:42460832-42463542	114.657	129.177	124.634	74.328	73.3988	74.6347	122.822	74.1205	-0.728629	OK	5e-05	0.000287717	0.00731895
ENSG00000132182	NUP210	chr3:13357736-13461809	46.7812	46.5513	49.3947	15.2356	17.2592	17.3168	47.5757	16.6039	-1.5187	OK	5e-05	0.000287717	2.09275e-05
ENSG00000222009	BTBD19	chr1:45274153-45281257	2.86183	2.50358	3.09764	8.45599	10.2322	9.31686	2.82102	9.33502	1.72644	OK	5e-05	0.000287717	0.00307717
ENSG00000196924	FLNA	chrX:153576891-153603006	435.093	466.342	454.373	268.849	177.062	183.097	451.936	209.669	-1.108	OK	5e-05	0.000287717	0.00956297
ENSG00000184557	SOCS3	chr17:76352863-76356158	19.2823	11.3857	11.5281	74.29	81.8575	74.8826	14.0654	77.01	2.4529	OK	5e-05	0.000287717	6.26643e-05
ENSG00000116478	HDAC1	chr1:32757686-32799236	104.863	99.3705	98.0745	62.3624	62.3903	59.1307	100.769	61.2945	-0.717227	OK	5e-05	0.000287717	0.000449846
ENSG00000099860	GADD45B	chr19:2476119-2478257	18.886	12.7618	15.1564	214.632	181.101	162.754	15.6014	186.162	3.57681	OK	5e-05	0.000287717	0.00720867
ENSG00000113648	H2AFY	chr5:134362614-134736986	195.158	193.039	201.638	143.728	130.607	146.549	196.612	140.295	-0.486887	OK	0.00815	0.0252309	0.0019548
ENSG00000263934	SNORD3A	chr17:19091328-19092027	0.371159	0.429504	0.305663	4.20367	4.78773	3.79107	0.368775	4.26082	3.53032	OK	0.0003	0.00145683	0.00493471
ENSG00000263931	RP11-180P8.1	chr17:61012762-61044171	1.39622	0.676806	0.640454	3.52676	4.16298	3.90048	0.904495	3.86341	2.09469	OK	0.0005	0.00229246	0.000936068
ENSG00000109220	CHIC2	chr4:54243809-55164414	6.10625	5.22783	6.40945	26.9033	25.0016	26.156	5.91451	26.0203	2.13731	OK	5e-05	0.000287717	2.81332e-05
ENSG00000149716	ORAOV1	chr11:69455854-69490184	9.12231	8.1465	7.88332	17.1109	17.6713	20.916	8.38404	18.5661	1.14695	OK	0.00895	0.0272677	0.00829969
ENSG00000138942	RNF185	chr22:31556167-31602999	10.7538	9.37742	8.72784	17.5638	21.7623	22.1217	9.61969	20.4826	1.09034	OK	5e-05	0.000287717	0.00929861
ENSG00000138944	KIAA1644	chr22:44639546-44708731	11.0321	11.153	11.5023	6.8567	6.2099	6.43656	11.2292	6.50105	-0.788505	OK	5e-05	0.000287717	6.6514e-05
ENSG00000166526	ZNF3	chr7:99647389-99680171	17.897	16.0857	16.5077	31.9352	28.3457	29.3253	16.8301	29.8688	0.827591	OK	0.0002	0.00101549	0.00173863
ENSG00000184787	UBE2G2	chr21:46188954-46221934	38.6632	40.1811	43.6131	21.3755	21.6904	22.2377	40.8191	21.7679	-0.907045	OK	5e-05	0.000287717	0.00481895
ENSG00000168476	REEP4	chr8:21995532-21999464	46.1377	42.5468	41.5989	34.7896	30.3662	28.5201	43.4278	31.2253	-0.475903	OK	0.0006	0.00269433	0.00775892
ENSG00000112695	COX7A2	chr6:75947390-75960039	100.696	92.3974	98.0758	74.3301	60.7595	64.7671	97.0564	66.6189	-0.542892	OK	0.00015	0.000786697	0.00558219
ENSG00000182093	WRB	chr21:40752169-40817731	17.7679	19.1716	17.6372	10.8237	11.3419	13.1613	18.1922	11.7757	-0.627515	OK	0.00015	0.000786697	0.00272119
ENSG00000119514	GALNT12	chr9:101569980-101634697	3.99123	4.13119	4.47439	2.55961	2.53969	2.24598	4.19894	2.44843	-0.778169	OK	0.0007	0.00309367	0.000954098
ENSG00000165388	ZNF488	chr10:48355023-48373866	2.87602	4.33987	3.77781	0.494298	1.63541	0.517411	3.66457	0.882374	-2.05418	OK	5e-05	0.000287717	0.00841449
ENSG00000165688	PMPCA	chr9:139305109-139318213	69.3361	70.2854	69.1887	39.5711	37.5785	38.1731	69.6034	38.4409	-0.856516	OK	5e-05	0.000287717	1.24665e-05
ENSG00000006757	PNPLA4	chrX:7866287-7895780	10.4502	12.8047	10.8832	7.61699	6.1131	6.00935	11.3793	6.57981	-0.790297	OK	0.004	0.0138444	0.00753711
ENSG00000100483	METTL21D	chr14:50575349-50583318	2.86109	3.03019	4.43369	7.29443	7.54804	8.36004	3.44166	7.73417	1.16814	OK	5e-05	0.000287717	0.00346269
ENSG00000006282	SPATA20	chr17:48609903-48633213	20.0664	20.8045	22.8702	15.3231	11.306	13.1456	21.247	13.2583	-0.68037	OK	0.00025	0.00124011	0.00666161
ENSG00000164032	H2AFZ	chr4:100869242-101136662	495.227	469.091	462.599	249.69	168.088	154.011	475.639	190.596	-1.31935	OK	5e-05	0.000287717	0.00614509
ENSG00000164031	DNAJB14	chr4:100817404-100867883	4.9152	4.80766	4.74049	11.6578	12.8757	14.0334	4.82111	12.8556	1.41496	OK	5e-05	0.000287717	0.00696382
ENSG00000242125	SNHG3	chr1:28832454-28865812	40.9555	40.3502	42.7919	22.4636	16.444	17.1701	41.3659	18.6926	-1.14597	OK	5e-05	0.000287717	0.0029601
ENSG00000120063	GNA13	chr17:63006832-63052957	12.9925	12.7111	12.0396	35.4003	40.3335	37.0176	12.5811	37.5838	1.57886	OK	5e-05	0.000287717	0.00251226
ENSG00000167601	AXL	chr19:41725107-41767671	16.9088	13.6129	14.0301	28.5128	25.9666	25.8106	14.8506	26.7633	0.849737	OK	5e-05	0.000287717	0.00104923
ENSG00000173548	SNX33	chr15:75928479-75954642	8.48663	8.24359	7.99692	13.6436	13.0101	13.8046	8.24238	13.4861	0.710336	OK	0.00215	0.00812846	0.000216002
ENSG00000174010	KLHL15	chrX:24001836-24045303	5.99375	5.40429	5.30346	14.0945	15.3224	14.0219	5.56717	14.4796	1.379	OK	5e-05	0.000287717	0.000344696
ENSG00000174013	FBXO45	chr3:196281055-196315930	10.0689	8.94374	8.95221	12.4811	12.9612	13.639	9.32162	13.0271	0.482863	OK	0.00175	0.00684697	0.00188184
ENSG00000044090	CUL7	chr6:43005354-43042837	9.08605	9.32326	9.10171	3.54649	2.84471	3.85812	9.17034	3.41644	-1.42448	OK	5e-05	0.000287717	0.00160878
ENSG00000170222	ADPRM	chr17:10583653-10718481	3.74699	2.24652	2.78862	8.66185	8.07081	8.56362	2.92737	8.43209	1.52628	OK	0.0045	0.0153023	0.00232062
ENSG00000174903	RAB1B	chr11:66036003-66056641	107.937	116.495	113.419	85.9524	83.2524	78.1786	112.617	82.4612	-0.44964	OK	0.00215	0.00812846	0.000912996
ENSG00000183826	BTBD9	chr6:38136226-38607924	3.82504	3.50768	2.70087	12.5132	15.9304	12.495	3.34453	13.6462	2.02862	OK	5e-05	0.000287717	0.00791103
ENSG00000146281	PM20D2	chr6:89855768-89875284	7.97429	7.54908	7.87781	5.13652	4.67295	5.21548	7.80039	5.00832	-0.639221	OK	5e-05	0.000287717	0.000291944
ENSG00000145390	USP53	chr4:120113927-120216672	5.11791	4.46321	4.59626	16.2378	19.6461	19.6256	4.72579	18.5031	1.96914	OK	5e-05	0.000287717	0.00549964
ENSG00000139946	PELI2	chr14:56584531-56768244	1.25407	1.25663	2.92774	6.59628	4.86649	5.22781	1.81281	5.56353	1.61777	OK	0.00065	0.002896	0.00816748
ENSG00000053108	FSTL4	chr5:132496129-132948255	52.4794	49.8334	59.8886	31.0806	31.9598	37.3105	54.0671	33.4503	-0.692734	OK	0.00465	0.0157318	0.00719042
ENSG00000101442	ACTR5	chr20:37377084-37400834	11.5844	11.7148	11.9326	4.18419	3.4367	3.63199	11.744	3.75096	-1.64659	OK	5e-05	0.000287717	0.000110239
ENSG00000101444	AHCY	chr20:32782374-32899608	147.818	159.398	155.182	101.406	95.6873	96.2451	154.133	97.7794	-0.656571	OK	5e-05	0.000287717	0.000608865
ENSG00000172339	ALG14	chr1:95448296-95538501	19.0841	20.174	20.7185	13.7327	13.5739	13.4437	19.9922	13.5834	-0.55759	OK	0.00105	0.00441044	0.00455604
ENSG00000137814	HAUS2	chr15:42841007-42862192	24.2813	21.3646	21.6826	29.9086	32.2153	33.2546	22.4428	31.7928	0.502446	OK	0.01565	0.0432466	0.00234036
ENSG00000137815	RTF1	chr15:41700605-41775761	18.6485	20.0696	18.5767	10.9873	12.3266	12.6619	19.0983	11.9919	-0.671379	OK	5e-05	0.000287717	0.000554203
ENSG00000137817	PARP6	chr15:72533521-72671129	20.6918	17.1679	19.2111	30.5122	32.0445	29.7436	19.0236	30.7668	0.693583	OK	0.01755	0.0474273	0.00128538
ENSG00000259863	SH3RF3-AS1	chr2:109743782-109745386	1.70886	1.25104	1.33608	2.84465	2.832	3.08269	1.43199	2.91978	1.02784	OK	0.0001	0.000544733	0.0020945
ENSG00000144118	RALB	chr2:120997639-121052289	48.8098	50.4951	46.6108	38.752	36.8047	37.2909	48.6386	37.6159	-0.37076	OK	0.0075	0.0235621	0.00316452
ENSG00000224773	HSPA8P7	chrX:113818550-114144624	0.699842	0.649684	0.712901	0.329967	0.30024	0.397606	0.687476	0.342604	-1.00476	OK	0.0072	0.0227769	0.00110277
ENSG00000168394	TAP1	chr6:32808493-32827362	21.7133	27.2948	27.2842	11.9653	9.36928	9.00296	25.4308	10.1125	-1.33043	OK	5e-05	0.000287717	0.00549575
ENSG00000013523	ANGEL1	chr14:77253587-77292589	9.96352	9.4246	10.1864	4.04567	3.97152	4.73642	9.85817	4.2512	-1.21345	OK	5e-05	0.000287717	7.51857e-05
ENSG00000136840	ST6GALNAC4	chr9:130670164-130679317	60.4724	50.9855	49.7562	34.7489	28.1294	31.5169	53.7381	31.465	-0.772194	OK	5e-05	0.000287717	0.00917275
ENSG00000127993	RBM48	chr7:92158086-92167319	5.85664	5.75103	6.5568	11.3386	11.534	10.8514	6.05482	11.2413	0.892656	OK	5e-05	0.000287717	0.000121322
ENSG00000254244	PAICSP4	chr8:2792874-4852494	1.59891	1.72259	1.45083	0.774214	0.824576	0.890583	1.59078	0.829791	-0.938916	OK	0.0034	0.0120372	0.00439519
ENSG00000158604	TMED4	chr7:44617492-44621886	52.9699	57.098	60.5471	33.6651	32.4332	30.291	56.8717	32.1298	-0.823799	OK	5e-05	0.000287717	0.0027025
ENSG00000175213	ZNF408	chr11:46722367-46727462	12.9824	9.94323	10.635	21.2524	20.9382	21.1167	11.1869	21.1025	0.915603	OK	5e-05	0.000287717	0.00801518
ENSG00000132801	ZSWIM3	chr20:44486255-44507761	4.19652	3.55272	3.61707	7.14168	7.14037	6.0164	3.78877	6.76615	0.836604	OK	5e-05	0.000287717	0.00546786
ENSG00000172530	BANP	chr16:87982849-88110924	7.89787	7.70685	6.79827	31.6626	35.0254	30.4788	7.46766	32.3889	2.11677	OK	5e-05	0.000287717	0.00183636
ENSG00000172531	PPP1CA	chr11:67159175-67193078	82.3462	84.1886	89.9041	57.252	55.2704	56.1837	85.4796	56.2353	-0.604103	OK	5e-05	0.000287717	0.0040055
ENSG00000173660	UQCRH	chr1:46769302-46782448	590.147	566.294	536.463	402.265	304.528	306.05	564.302	337.614	-0.741091	OK	5e-05	0.000287717	0.00906774
ENSG00000136653	RASSF5	chr1:206680878-206785904	2.683	2.60685	2.57697	0.679065	0.567898	0.711267	2.62228	0.652743	-2.00623	OK	0.00195	0.00748604	8.00192e-06
ENSG00000070882	OSBPL3	chr7:24836157-25021253	25.1499	23.3031	24.0467	55.4881	62.0376	59.5347	24.1666	59.0201	1.28819	OK	5e-05	0.000287717	0.00162675
ENSG00000163993	S100P	chr4:6694795-6698897	68.8291	62.3392	60.7266	120.105	112.145	122.243	63.965	118.165	0.885443	OK	0.0003	0.00145683	0.00021339
ENSG00000171988	JMJD1C	chr10:64926980-65225722	7.40462	8.2754	8.70917	50.0776	58.6833	49.6073	8.12973	52.7894	2.69897	OK	5e-05	0.000287717	0.00383701
ENSG00000083812	ZNF324	chr19:58978422-58984945	3.62213	3.81036	3.94679	6.83379	8.00097	7.61561	3.7931	7.48346	0.980329	OK	5e-05	0.000287717	0.00559646
ENSG00000083817	ZNF416	chr19:58082933-58105145	2.06508	1.59787	1.45756	4.86251	4.18268	4.68814	1.70684	4.57778	1.42332	OK	5e-05	0.000287717	0.000498479
ENSG00000265399	RP13-270P17.2	chr18:3066804-3247275	0.992629	0.633462	0.908017	2.16967	2.25156	2.15738	0.844703	2.19287	1.37631	OK	5e-05	0.000287717	0.00403945
ENSG00000263563	UBBP4	chr17:21729600-21731762	3.43322	2.74663	3.50413	5.23834	4.89692	5.5034	3.22799	5.21288	0.691445	OK	0.0053	0.0175835	0.00365018
ENSG00000109618	SEPSECS	chr4:25121626-25162204	2.4787	2.54371	2.1588	4.89745	4.35246	4.82455	2.39374	4.69149	0.970779	OK	0.0001	0.000544733	0.000692064
ENSG00000149328	GLB1L2	chr11:134201767-134248235	9.58633	11.9626	12.8007	4.43692	2.84643	4.66959	11.4499	3.98431	-1.52293	OK	5e-05	0.000287717	0.0052903
ENSG00000105063	PPP6R1	chr19:55738006-55770363	28.6526	25.6814	28.7741	20.7908	18.2487	17.1121	27.7027	18.7172	-0.56566	OK	0.0001	0.000544733	0.00382856
ENSG00000070413	DGCR2	chr22:19023794-19112016	26.4377	25.8998	28.1508	13.1859	12.4195	11.8658	26.8295	12.4904	-1.103	OK	5e-05	0.000287717	0.000256854
ENSG00000118894	FAM86A	chr16:4932507-5147809	18.8986	16.6899	19.3846	8.98164	8.9278	9.75068	18.3244	9.22004	-0.990919	OK	0.0059	0.019273	0.00461474
ENSG00000233165	ADIRF-AS1	chr10:88695296-88784489	3.53141	3.2847	3.55852	11.7197	13.765	12.4544	3.45821	12.6464	1.87062	OK	5e-05	0.000287717	0.00361077
ENSG00000196453	ZNF777	chr7:149128453-149158214	7.50907	6.43855	7.45272	16.3309	17.355	16.5867	7.13345	16.7576	1.23214	OK	5e-05	0.000287717	3.5932e-05
ENSG00000197323	TRIM33	chr1:114935398-115053781	13.9195	14.8085	13.5734	17.8448	18.2552	19.4247	14.1005	18.5082	0.392426	OK	0.0166	0.0453447	0.0022871
ENSG00000213104	NPM1P46	chr2:198244424-198245616	8.81264	8.21705	8.08718	5.06263	3.83409	4.5216	8.37229	4.47277	-0.904453	OK	0.0001	0.000544733	0.00163224
ENSG00000152137	HSPB8	chr12:119616446-119658936	47.3247	43.2067	45.3049	220.007	204.885	188.575	45.2788	204.489	2.17511	OK	5e-05	0.000287717	0.00282876
ENSG00000106484	MEST	chr7:130126045-130148500	25.3732	21.723	22.3608	12.5837	9.34296	13.0263	23.1523	11.651	-0.990706	OK	5e-05	0.000287717	0.0020726
ENSG00000185947	ZNF267	chr16:31885078-31928668	4.67456	4.67048	4.19915	9.66492	11.9985	11.5032	4.51473	11.0555	1.29206	OK	5e-05	0.000287717	0.00896938
ENSG00000163510	CWC22	chr2:180809602-180871840	6.54151	7.53767	7.58965	11.9861	13.9784	13.4193	7.22294	13.1279	0.861978	OK	5e-05	0.000287717	0.00257037
ENSG00000163512	AZI2	chr3:28283074-28390618	25.8351	29.6562	31.2939	51.7286	56.1111	47.1132	28.9284	51.651	0.836308	OK	0.0011	0.0045854	0.00343568
ENSG00000106077	ABHD11	chr7:73150423-73153197	22.3041	22.4596	25.0221	34.484	36.7191	40.1268	23.2619	37.11	0.673835	OK	0.0003	0.00145683	0.00467343
ENSG00000125945	ZNF436	chr1:23685940-23698332	4.15551	3.52174	3.81764	8.62766	9.51312	7.7814	3.83163	8.64073	1.17319	OK	5e-05	0.000287717	0.00548229
ENSG00000008394	MGST1	chr12:16500075-16763528	82.3558	89.6705	87.9759	65.2085	52.1974	53.1093	86.6674	56.8384	-0.608623	OK	5e-05	0.000287717	0.00785447
ENSG00000155621	C9orf85	chr9:74526425-74600970	18.7435	17.2735	15.2434	32.6957	30.5961	31.8331	17.0868	31.7083	0.891979	OK	5e-05	0.000287717	0.000735373
ENSG00000182704	TSKU	chr11:76493294-76509198	64.6461	59.9434	61.8136	36.8628	31.5807	33.0702	62.1344	33.8379	-0.876752	OK	5e-05	0.000287717	0.000191409
ENSG00000196154	S100A4	chr1:153516088-153522612	392.748	343.106	359.798	148.343	120.354	112.932	365.217	127.21	-1.52155	OK	5e-05	0.000287717	0.000316599
ENSG00000128342	LIF	chr22:30635182-30642907	1.76098	1.09731	1.50068	3.87806	3.69526	3.45171	1.45299	3.67501	1.33872	OK	0.00045	0.00209151	0.00135325
ENSG00000104881	PPP1R13L	chr19:45882891-45982086	64.2703	50.8856	57.2546	109.898	123.078	112.921	57.4702	115.299	1.00449	OK	0.00145	0.0058234	0.000482424
ENSG00000160796	NBEAL2	chr3:46963215-47051193	11.5432	10.1515	12.9608	3.8079	3.62718	2.40097	11.5518	3.27868	-1.81694	OK	5e-05	0.000287717	0.00260487
ENSG00000135828	RNASEL	chr1:182542768-182558391	0.562211	0.745627	0.707776	0.159894	0.29265	0.296787	0.671871	0.249777	-1.42754	OK	5e-05	0.000287717	0.00479821
ENSG00000116161	CACYBP	chr1:174968299-174992561	215.485	165.189	165.008	441.628	433.374	355.588	181.894	410.197	1.17322	OK	5e-05	0.000287717	0.00409075
ENSG00000086544	ITPKC	chr19:41197433-41271294	4.71906	4.68451	4.72025	15.4554	19.0936	16.8986	4.70794	17.1492	1.86497	OK	5e-05	0.000287717	0.00714476
ENSG00000076067	RBMS2	chr12:56915712-56984745	16.8472	12.3011	12.9592	26.6099	28.5673	28.9711	14.0358	28.0495	0.998861	OK	5e-05	0.000287717	0.00315437
ENSG00000156398	SFXN2	chr10:104474294-104498952	5.9647	5.76728	7.5588	1.88136	2.55304	3.02846	6.43026	2.48762	-1.37011	OK	5e-05	0.000287717	0.00749469
ENSG00000168743	NPNT	chr4:106473776-106943635	56.0501	57.7358	55.8425	34.156	36.3148	35.6714	56.5428	35.3807	-0.676379	OK	5e-05	0.000287717	1.81204e-05
ENSG00000251003	RP11-152P17.2	chr8:105602960-107072752	4.12688	5.37897	4.27294	17.5727	23.4309	19.1607	4.59293	20.0548	2.12646	OK	5e-05	0.000287717	0.00973039
ENSG00000148841	ITPRIP	chr10:106071893-106098162	36.4747	21.7853	20.2688	134.661	114.9	115.401	26.1762	121.654	2.21646	OK	5e-05	0.000287717	0.00042969
ENSG00000188706	ZDHHC9	chrX:128937263-128977885	21.1178	23.168	24.0898	14.6762	14.0644	17.37	22.7918	15.3702	-0.568382	OK	5e-05	0.000287717	0.00555448
ENSG00000185633	NDUFA4L2	chr12:57623109-57634498	0.301218	0	0.102482	1.05959	0.742338	0.855457	0.134567	0.885795	2.71865	OK	0.00875	0.0267402	0.00426485
ENSG00000154803	FLCN	chr17:16945858-17140502	14.6431	11.3288	12.8068	36.2589	42.2614	45.1485	12.9262	41.223	1.67314	OK	0.0001	0.000544733	0.00411072
ENSG00000196792	STRN3	chr14:31343719-31562818	7.59537	10.0577	8.3842	18.9352	20.5281	20.9843	8.6791	20.1492	1.2151	OK	5e-05	0.000287717	0.000315481
ENSG00000100401	RANGAP1	chr22:41641614-41682255	91.1133	76.9858	76.1231	173.562	193.425	172.275	81.4074	179.754	1.14279	OK	5e-05	0.000287717	0.000532739
ENSG00000100403	ZC3H7B	chr22:41697525-41756151	17.4881	19.7583	19.7854	11.6928	13.429	13.6975	19.0106	12.9398	-0.554993	OK	5e-05	0.000287717	0.00397825
ENSG00000125434	SLC25A35	chr17:8191080-8198661	3.50338	4.06512	4.06245	1.86761	1.99121	2.18876	3.87698	2.01586	-0.943537	OK	0.0024	0.00894622	0.0032137
ENSG00000104964	AES	chr19:3052907-3063105	202.415	212.341	225.955	157.217	146.179	144.342	213.57	149.246	-0.517023	OK	0.0001	0.000544733	0.0029264
ENSG00000239264	TXNDC5	chr6:7727029-8102811	118.048	100.605	101.636	49.5518	54.902	51.5135	106.763	51.9891	-1.03813	OK	5e-05	0.000287717	0.00701876
ENSG00000106524	ANKMY2	chr7:16639400-16685442	11.1754	11.369	11.4905	19.4562	20.0293	18.2593	11.345	19.2483	0.762676	OK	5e-05	0.000287717	0.00346412
ENSG00000180917	FTSJD1	chr16:71315291-71323618	8.67532	6.80183	7.17552	11.3121	13.0208	13.2417	7.55089	12.5249	0.730077	OK	0.0015	0.00599699	0.00406086
ENSG00000156983	BRPF1	chr3:9773412-9789702	21.3957	19.2627	22.2704	29.5617	32.946	28.4683	20.9763	30.3253	0.531764	OK	0.0066	0.0211817	0.00679203
ENSG00000037474	NSUN2	chr5:6599351-6633404	116.841	112.804	107.368	83.0054	87.6023	84.8799	112.338	85.1625	-0.399551	OK	0.0026	0.00957743	0.00342794
ENSG00000123297	TSFM	chr12:58156116-58212487	52.5517	44.2098	45.8591	32.2496	23.1461	24.3802	47.5402	26.592	-0.838157	OK	0.0002	0.00101549	0.00560834
ENSG00000128965	CHAC1	chr15:41245159-41248710	6.66545	0.51916	0.507028	35.0586	30.6215	30.0812	2.56388	31.9204	3.63808	OK	5e-05	0.000287717	0.000485179
ENSG00000166049	PASD1	chrX:150732093-150845211	19.7044	16.2259	17.5744	44.8236	49.5463	42.5888	17.8349	45.6529	1.356	OK	5e-05	0.000287717	0.00136055
ENSG00000204019	CXorf61	chrX:115592848-115594164	9.12725	13.1957	9.49137	29.6923	28.3018	26.7825	10.6048	28.2589	1.41399	OK	5e-05	0.000287717	0.000764739
ENSG00000243317	C7orf73	chr7:135347243-135433594	43.7578	48.3042	46.9887	33.9086	33.5207	31.9393	46.3502	33.1229	-0.484749	OK	0.0005	0.00229246	0.00403686
ENSG00000011275	RNF216	chr7:5659677-5821370	27.3482	25.7463	27.6659	33.0591	34.102	34.668	26.9201	33.943	0.33443	OK	0.01075	0.0317556	0.000956428
ENSG00000178385	PLEKHM3	chr2:208693026-208890284	0.901766	1.04962	1.04558	1.70446	1.92586	2.10043	0.99899	1.91025	0.935219	OK	0.0002	0.00101549	0.00746752
ENSG00000171862	PTEN	chr10:89618917-89731687	32.7933	34.1968	29.7046	56.5926	59.3958	62.4223	32.2316	59.4703	0.883694	OK	0.0078	0.0243033	0.000300937
ENSG00000160058	BSDC1	chr1:32830703-32860332	21.2372	18.5304	19.4847	33.2887	30.0469	29.7961	19.7508	31.0439	0.652401	OK	5e-05	0.000287717	0.00187888
ENSG00000160050	CCDC28B	chr1:32665986-32674288	5.1585	5.7787	5.24176	2.58645	3.10043	2.02294	5.39299	2.56994	-1.06935	OK	0.0148	0.0413207	0.00304345
ENSG00000160051	IQCC	chr1:32665986-32674288	3.91173	4.01699	5.13383	8.57032	11.199	9.37341	4.35419	9.71423	1.1577	OK	5e-05	0.000287717	0.00904855
ENSG00000231721	AC058791.2	chr7:130626518-131181395	7.22211	4.10027	4.85121	20.3397	20.8525	18.7397	5.3912	19.9773	1.88968	OK	0.00505	0.0169055	0.000445777
ENSG00000147400	CETN2	chrX:151995516-151999321	28.1975	30.9688	32.0141	18.5825	15.8373	19.0727	30.3935	17.8308	-0.769386	OK	5e-05	0.000287717	0.00124654
ENSG00000237765	FAM200B	chr4:15606161-15739936	12.7563	13.3833	10.3213	20.0229	23.6307	22.1622	12.1537	21.9386	0.852077	OK	0.0124	0.0357414	0.00233385
ENSG00000172009	THOP1	chr19:2785457-2813599	66.7444	63.8477	66.2841	45.4002	36.4089	40.377	65.6254	40.7287	-0.688208	OK	5e-05	0.000287717	0.0059216
ENSG00000157429	ZNF19	chr16:71481499-71598992	0.523908	0.620008	0.578422	1.54237	1.81095	1.96595	0.574112	1.77309	1.62686	OK	0.00075	0.00328007	0.00799954
ENSG00000136141	LRCH1	chr13:47127302-47327175	3.04446	2.40911	2.29461	5.36936	5.15067	5.22619	2.58272	5.24874	1.02308	OK	5e-05	0.000287717	0.0048549
ENSG00000203706	SERTAD4-AS1	chr1:210404800-210419976	11.0101	7.38532	7.62578	17.4569	22.7202	21.1809	8.67373	20.4527	1.23757	OK	0.00195	0.00748604	0.00484147
ENSG00000116731	PRDM2	chr1:14026692-14151574	6.29073	6.60261	5.84099	15.136	16.8565	14.1537	6.24478	15.3821	1.30053	OK	5e-05	0.000287717	0.00465496
ENSG00000151746	BICD1	chr12:32257050-32536567	10.817	6.72875	7.32492	18.5374	18.5573	21.9693	8.29022	19.688	1.24784	OK	5e-05	0.000287717	0.00275382
ENSG00000064115	TM7SF3	chr12:27124518-27167367	35.8702	32.8555	34.1613	18.0884	20.523	18.2216	34.2957	18.9443	-0.85626	OK	0.0001	0.000544733	0.00021182
ENSG00000110497	AMBRA1	chr11:46417963-46615675	13.7101	12.0138	12.1798	18.0256	18.7377	21.3514	12.6346	19.3716	0.616565	OK	0.00945	0.0285021	0.00933696
ENSG00000111725	PRKAB1	chr12:119772516-120119435	10.0383	8.0343	7.88701	20.2849	19.5716	23.6456	8.6532	21.1674	1.29054	OK	5e-05	0.000287717	0.0027348
ENSG00000142599	RERE	chr1:8412456-8877702	5.06841	5.06958	4.77156	7.95431	7.80394	8.31022	4.96985	8.02282	0.690908	OK	0.0127	0.0364282	0.000184998
ENSG00000150907	FOXO1	chr13:41129803-41240734	3.27397	2.2537	2.1657	7.97652	9.57175	8.74934	2.56446	8.76587	1.77324	OK	5e-05	0.000287717	0.000604662
ENSG00000138867	GUCD1	chr22:24936405-25024972	45.3227	46.7345	46.4199	24.8562	24.3945	23.6277	46.159	24.2928	-0.926084	OK	0.0001	0.000544733	3.46102e-06
ENSG00000105771	SMG9	chr19:44235300-44259142	33.0097	29.3445	32.4204	62.8889	54.6823	56.7114	31.5915	58.0942	0.878855	OK	5e-05	0.000287717	0.00298785
ENSG00000181458	TMEM45A	chr3:100211462-100296288	20.1591	22.9277	22.6757	14.8757	17.2734	16.3862	21.9208	16.1784	-0.438232	OK	0.00765	0.0239154	0.00803559
ENSG00000182197	EXT1	chr8:118806728-119124092	13.0694	11.0128	9.84253	18.6192	20.9159	20.3784	11.3083	19.9711	0.82054	OK	0.00085	0.00365321	0.00246745
ENSG00000188130	MAPK12	chr22:50683611-50700254	18.1991	19.7754	21.5197	15.2541	13.0624	13.2931	19.8314	13.8699	-0.515832	OK	0.00365	0.0127886	0.00930331
ENSG00000015153	YAF2	chr12:42550905-42632151	15.9801	10.5423	12.2609	33.5108	28.541	30.0801	12.9278	30.7107	1.24827	OK	5e-05	0.000287717	0.0012608
ENSG00000051108	HERPUD1	chr16:56965959-56977798	102.093	37.4249	38.675	169.317	229.423	229.496	59.3976	209.412	1.81787	OK	5e-05	0.000287717	0.00694934
ENSG00000074201	CLNS1A	chr11:77225980-77348850	131.911	121.741	121.938	93.5704	79.9625	75.6773	125.197	83.0701	-0.591797	OK	5e-05	0.000287717	0.00492318
ENSG00000119383	PPP2R4	chr9:131857088-131911225	139.604	153.175	151.357	110.331	119.226	114.745	148.046	114.768	-0.367326	OK	0.0168	0.0458046	0.00506307
ENSG00000217094	PPIAP31	chr10:32477250-32477745	90.3306	80.0463	83.3597	57.6738	41.7391	43.3824	84.5789	47.5984	-0.829384	OK	5e-05	0.000287717	0.0063032
ENSG00000183741	CBX6	chr22:39257454-39268319	18.6441	14.7336	15.9013	7.03456	5.59821	5.59143	16.4263	6.07474	-1.43512	OK	5e-05	0.000287717	0.00569623
ENSG00000218510	LINC00339	chr1:22351680-22357716	4.90722	4.28526	5.04392	11.8928	11.0694	13.8979	4.74547	12.2867	1.37247	OK	5e-05	0.000287717	0.00831406
ENSG00000164172	MOCS2	chr5:52391508-52410956	32.6104	33.8585	33.7071	42.3269	46.6311	44.284	33.392	44.414	0.411513	OK	0.0037	0.0129354	0.00774862
ENSG00000198618	PPIAP22	chr21:20230096-20230594	192.08	190.521	176.605	115.553	80.6578	88.8631	186.402	95.0247	-0.972045	OK	5e-05	0.000287717	0.00525253
ENSG00000120149	MSX2	chr5:174151535-174157896	6.1721	7.90688	8.94202	15.4571	17.6806	16.4861	7.67367	16.5413	1.10808	OK	5e-05	0.000287717	0.00125495
ENSG00000160695	VPS11	chr11:118938402-118952688	12.9456	10.1353	11.7396	27.7012	28.4771	28.3716	11.6068	28.1833	1.27987	OK	5e-05	0.000287717	0.00117274
ENSG00000242485	MRPL20	chr1:1334901-1342693	174.241	148.231	157.359	115.123	79.3745	87.7906	159.944	94.0961	-0.765356	OK	5e-05	0.000287717	0.0099415
ENSG00000204580	DDR1	chr6:30844197-30867933	22.044	19.7483	23.4084	12.5555	11.3268	9.80881	21.7336	11.2304	-0.952517	OK	5e-05	0.000287717	0.0019268
ENSG00000124532	MRS2	chr6:24403152-24537435	16.196	15.6054	16.2988	10.3952	11.2315	10.7832	16.0334	10.8033	-0.569608	OK	0.0161	0.0442368	9.38623e-05
ENSG00000084207	GSTP1	chr11:67351065-67354131	1033.44	1153.11	1171.34	898.545	785.348	803.83	1119.3	829.241	-0.432729	OK	0.0006	0.00269433	0.00725617
ENSG00000126705	AHDC1	chr1:27860545-27930942	12.4276	13.2163	13.0638	7.75957	7.79185	6.8692	12.9026	7.47354	-0.787795	OK	5e-05	0.000287717	0.000201204
ENSG00000081320	STK17B	chr2:196998289-197041227	3.93676	3.11673	3.22579	6.54981	5.91202	5.53689	3.42643	5.99957	0.808154	OK	5e-05	0.000287717	0.00297334
ENSG00000174353	STAG3L3	chr7:72440226-72555749	7.39123	8.40944	7.97906	3.16334	3.63412	4.88567	7.92658	3.89438	-1.0253	OK	5e-05	0.000287717	0.00532688
ENSG00000175224	ATG13	chr11:46624410-46696368	43.1791	35.8009	39.2148	67.5819	57.677	59.9911	39.3983	61.75	0.648307	OK	0.0043	0.0147228	0.00509026
ENSG00000231025	RP11-175O19.4	chr10:98752206-98755716	1.53543	1.13658	1.25535	3.54809	2.81759	3.41468	1.30912	3.26012	1.31633	OK	5e-05	0.000287717	0.00441981
ENSG00000128271	ADORA2A	chr22:24666785-24924358	0.350804	0.252559	0.508415	1.23023	1.33033	1.14639	0.370593	1.23565	1.73736	OK	0.01085	0.0319916	0.00111949
ENSG00000115998	C2orf42	chr2:70377011-70475792	5.86508	5.6934	4.12306	16.13	13.8404	13.7952	5.22718	14.5885	1.48073	OK	0.00175	0.00684697	0.000946325
ENSG00000066230	SLC9A3	chr5:473424-524447	0.408903	0.65268	0.679463	5.11919	5.74849	5.15716	0.580349	5.34161	3.20228	OK	5e-05	0.000287717	0.000431804
ENSG00000173141	MRP63	chr13:21750783-21753223	10.388	10.9644	9.70293	6.97665	7.95596	7.8152	10.3518	7.58261	-0.449113	OK	0.0042	0.0144331	0.00475982
ENSG00000101986	ABCD1	chrX:152990322-153051187	30.1285	33.144	34.0965	18.7531	15.9443	15.3555	32.4563	16.6843	-0.960008	OK	5e-05	0.000287717	0.000631489
ENSG00000213185	FAM24B	chr10:124591664-124639157	4.91689	3.08112	2.98279	11.6894	14.4369	14.6989	3.66026	13.6084	1.89448	OK	5e-05	0.000287717	0.00186973
ENSG00000102984	ZNF821	chr16:71879893-71962913	0.911596	0.76327	0.435136	2.99835	2.84933	3.39588	0.703334	3.08119	2.1312	OK	0.0012	0.00494402	0.000429278
ENSG00000117450	PRDX1	chr1:45959537-45988719	1322.02	1277.3	1277.52	742.386	541.691	543.264	1292.28	609.114	-1.08514	OK	5e-05	0.000287717	0.00711044
ENSG00000143384	MCL1	chr1:150547031-150552066	72.1585	60.7823	56.9137	171.649	213.126	179.668	63.2848	188.148	1.57194	OK	5e-05	0.000287717	0.00529729
ENSG00000025770	NCAPH2	chr22:50946644-50961901	25.867	27.0384	31.6461	44.7871	44.2141	47.0459	28.1839	45.349	0.686203	OK	5e-05	0.000287717	0.00355493
ENSG00000166411	IDH3A	chr15:78370149-78538030	53.1245	45.5328	48.1783	34.3916	25.6792	26.9511	48.9452	29.0073	-0.754752	OK	5e-05	0.000287717	0.00532542
ENSG00000115762	PLEKHB2	chr2:131862419-132111282	28.8707	24.3632	23.3987	49.2642	46.632	47.8215	25.5442	47.9059	0.907207	OK	5e-05	0.000287717	0.00173582
ENSG00000185787	MORF4L1	chr15:79051544-79190475	368.134	345.931	340	267.26	258.364	248.921	351.355	258.182	-0.444542	OK	0.013	0.0371882	0.00171983
ENSG00000154319	FAM167A	chr8:11197145-11332224	0.722719	1.26165	1.32677	3.06686	3.92133	4.13587	1.10371	3.70802	1.74828	OK	5e-05	0.000287717	0.00493922
ENSG00000185252	ZNF74	chr22:20748404-20762745	5.39558	4.93578	5.67308	3.63113	3.0068	3.18939	5.33481	3.27577	-0.703602	OK	0.0001	0.000544733	0.00208211
ENSG00000256269	HMBS	chr11:118955575-118964259	40.8637	43.9442	39.756	31.9254	29.3399	31.7153	41.5213	30.9936	-0.421883	OK	0.00475	0.0160224	0.00365054
ENSG00000197608	ZNF841	chr19:52534631-52599018	4.06692	4.54573	4.15999	6.39273	7.14184	6.93742	4.25755	6.824	0.680594	OK	0.0028	0.0101637	0.00131097
ENSG00000183955	SETD8	chr12:123868319-123893905	38.2196	31.4092	33.9769	56.774	57.1313	56.1155	34.5352	56.6736	0.714608	OK	5e-05	0.000287717	0.00694722
ENSG00000198000	NOL8	chr9:95059639-95432547	23.9456	21.79	24.1909	42.8041	43.5597	40.4465	23.3088	42.2701	0.85876	OK	5e-05	0.000287717	0.000126252
ENSG00000123989	CHPF	chr2:220403668-220415317	23.6355	20.5771	22.5376	12.773	11.3797	10.9459	22.2501	11.6995	-0.927357	OK	5e-05	0.000287717	0.00133334
ENSG00000123983	ACSL3	chr2:223725651-223809357	74.4123	67.0057	63.4585	134.891	141.722	129.396	68.2921	135.337	0.98676	OK	5e-05	0.000287717	0.000163215
ENSG00000184922	FMNL1	chr17:43268297-43394414	43.2345	40.2479	40.8429	62.2641	64.3648	64.8281	41.4418	63.819	0.6229	OK	0.00805	0.0249942	5.78812e-05
ENSG00000163923	RPL39L	chr3:186838735-186898696	58.6845	59.6535	57.319	48.0934	41.86	44.9654	58.5523	44.973	-0.380669	OK	0.00815	0.0252309	0.00968616
ENSG00000237330	RNF223	chr1:1007125-1009687	1.71003	1.35031	2.78744	23.1955	28.0487	27.2738	1.94926	26.1727	3.74706	OK	5e-05	0.000287717	0.00212999
ENSG00000095397	DFNB31	chr9:117164359-117267730	38.0275	30.3276	32.1484	80.2773	82.8053	72.6397	33.5012	78.5741	1.22984	OK	5e-05	0.000287717	0.000440047
ENSG00000165806	CASP7	chr10:115438941-115490662	32.5974	35.4832	36.1949	46.405	45.7438	44.8147	34.7585	45.6545	0.393392	OK	0.01015	0.0302751	0.00427791
ENSG00000165802	NSMF	chr9:140342021-140353786	44.5787	47.7141	47.1268	31.7943	31.3064	33.0121	46.4732	32.0376	-0.536632	OK	0.00025	0.00124011	0.000876666
ENSG00000260727	SLC7A5P1	chr16:29624424-29624961	5.42215	5.04609	4.3502	9.63708	10.779	10.3815	4.93948	10.2659	1.05542	OK	5e-05	0.000287717	0.000322076
ENSG00000127663	KDM4B	chr19:4969124-5153606	10.5888	10.2444	11.0757	7.31414	6.85056	7.03891	10.6363	7.06787	-0.589651	OK	0.0002	0.00101549	0.00079935
ENSG00000127666	TICAM1	chr19:4815943-4831716	29.2102	22.5209	22.4988	96.5676	111.547	92.015	24.7433	100.043	2.01551	OK	5e-05	0.000287717	0.00258944
ENSG00000070961	ATP2B1	chr12:89954905-90106367	24.8595	19.9345	21.3832	34.9659	32.9857	32.9716	22.0591	33.6411	0.608851	OK	0.00095	0.00403187	0.00696842
ENSG00000157500	APPL1	chr3:57261764-57326710	8.90077	8.25669	8.74772	5.95462	5.21148	6.31021	8.63506	5.82544	-0.56784	OK	0.0009	0.00384013	0.00369041
ENSG00000117616	C1orf63	chr1:25568727-25756683	22.9672	24.2852	27.3644	44.2219	42.3041	37.7567	24.8722	41.4276	0.736054	OK	0.0056	0.0184291	0.00324805
ENSG00000110048	OSBP	chr11:59341870-59383617	25.2674	25.3087	22.4379	34.2823	38.9433	38.7011	24.338	37.3089	0.616309	OK	5e-05	0.000287717	0.00364506
ENSG00000079739	PGM1	chr1:63906440-64125916	35.5534	32.6909	31.6348	22.8635	17.3498	20.185	33.293	20.1328	-0.725674	OK	0.00025	0.00124011	0.00355297
ENSG00000197063	MAFG	chr17:79869814-79885590	31.0823	28.5822	32.3992	62.2967	77.416	67.4454	30.6879	69.0527	1.17003	OK	5e-05	0.000287717	0.00963053
ENSG00000197062	RP5-874C20.3	chr6:28234787-28245974	5.42875	3.97299	4.46317	11.664	10.6894	10.8477	4.62164	11.067	1.25979	OK	5e-05	0.000287717	0.00045381
ENSG00000067992	PDK3	chrX:24483337-24557954	5.29365	6.19684	6.07683	3.20383	3.95245	4.00109	5.85577	3.71912	-0.654896	OK	0.0009	0.00384013	0.00519679
ENSG00000196715	VKORC1L1	chr7:65338253-65424550	17.5995	17.8232	17.1565	13.3878	13.313	12.9369	17.5264	13.2126	-0.407621	OK	0.01435	0.0403116	0.000115764
ENSG00000197043	ANXA6	chr5:150480272-150537443	81.1791	78.1486	76.9001	54.4317	49.0718	47.8597	78.7426	50.4544	-0.642164	OK	5e-05	0.000287717	0.000728753
ENSG00000203814	HIST2H2BF	chr1:149754226-149783928	1.47821	2.1742	1.78849	5.17318	5.26095	4.28859	1.81363	4.90758	1.43613	OK	5e-05	0.000287717	0.00213476
ENSG00000180992	MRPL14	chr6:44081193-44123256	86.1611	74.4568	80.1071	60.8115	49.2858	49.0198	80.2417	53.039	-0.597297	OK	0.0003	0.00145683	0.00650102
ENSG00000140284	SLC27A2	chr15:50150434-50528592	34.0127	40.0811	34.5727	21.2347	21.0451	24.0297	36.2222	22.1032	-0.712619	OK	5e-05	0.000287717	0.00781129
ENSG00000260920	RP1-228H13.5	chr1:40929990-40932436	1.25875	1.26039	1.02712	0.691163	0.613784	0.82192	1.18208	0.708956	-0.737566	OK	0.007	0.0222458	0.0098808
ENSG00000161265	U2AF1L4	chr19:36230057-36245420	7.25938	5.9253	6.06524	16.107	15.9636	15.7469	6.41664	15.9392	1.31269	OK	0.0032	0.0114384	0.00116586
ENSG00000114315	HES1	chr3:193853933-193856521	11.6744	12.1528	12.0397	88.6071	92.4651	81.126	11.9557	87.3994	2.86993	OK	5e-05	0.000287717	0.00190873
ENSG00000167972	ABCA3	chr16:2325881-2476700	10.6964	10.3331	10.3897	3.84308	2.87723	3.4728	10.4731	3.3977	-1.62405	OK	5e-05	0.000287717	0.000403706
ENSG00000125821	DTD1	chr20:18568536-18744561	25.3363	24.6809	21.6161	15.7351	12.0024	13.7035	23.8778	13.8137	-0.78957	OK	5e-05	0.000287717	0.00311327
ENSG00000125827	TMX4	chr20:7957994-8000476	6.81713	6.99805	7.43984	4.45171	4.12927	4.20717	7.08501	4.26272	-0.732996	OK	5e-05	0.000287717	0.000839819
ENSG00000178307	TMEM11	chr17:21100592-21133348	33.9665	37.1863	33.9145	49.0764	47.6777	43.6853	35.0224	46.8131	0.418635	OK	0.0032	0.0114384	0.00571633
ENSG00000198909	MAP3K3	chr17:61699774-61778532	10.5072	10.1511	10.3567	6.02745	6.81324	7.00769	10.3383	6.61613	-0.643945	OK	0.0031	0.0111234	0.00315664
ENSG00000161013	MGAT4B	chr5:179224596-179334859	107.59	105.565	113.86	65.1298	47.404	49.0178	109.005	53.8505	-1.01736	OK	0.0179	0.0482667	0.00415227
ENSG00000125170	DOK4	chr16:57462080-57521239	62.0604	67.6464	68.9469	36.607	34.3438	33.4441	66.2179	34.7983	-0.928205	OK	0.00025	0.00124011	0.0013007
ENSG00000175505	CLCF1	chr11:67118247-67141648	9.51677	8.36179	8.78665	31.3961	33.3291	26.5351	8.88841	30.4201	1.77503	OK	5e-05	0.000287717	0.00739753
ENSG00000183856	IQGAP3	chr1:156495196-156542396	21.5338	19.2113	20.8542	34.2373	34.8819	31.9397	20.5331	33.6863	0.714212	OK	5e-05	0.000287717	0.0004349
ENSG00000124225	PMEPA1	chr20:56223447-56286592	68.012	48.7898	53.8616	162.542	167.816	178.513	56.8878	169.624	1.57615	OK	5e-05	0.000287717	0.000141665
ENSG00000124224	PPP4R1L	chr20:56806187-56884495	5.04378	4.68223	4.4056	9.72964	11.3682	10.5705	4.71053	10.5561	1.16412	OK	5e-05	0.000287717	0.0026809
ENSG00000124222	STX16	chr20:57226327-57294294	51.0118	44.9511	50.2053	81.7861	84.1648	83.3852	48.7227	83.112	0.770463	OK	0.00045	0.00209151	0.00112176
ENSG00000179163	FUCA1	chr1:24171566-24194784	4.84343	5.09461	5.29703	3.21401	2.86476	3.08264	5.07836	3.0538	-0.733754	OK	0.00015	0.000786697	0.000364409
ENSG00000047365	ARAP2	chr4:35949842-36275842	0.970445	0.941935	0.782467	2.79042	2.63833	3.26369	0.898282	2.89748	1.68956	OK	0.00025	0.00124011	0.00515487
ENSG00000031003	FAM13B	chr5:137150021-137387650	12.4392	14.1937	13.0022	26.8578	30.7609	33.267	13.2117	30.2952	1.19727	OK	5e-05	0.000287717	0.00795692
ENSG00000083642	PDS5B	chr13:33160563-33352157	13.2442	11.288	13.1418	18.3298	21.2008	21.3827	12.558	20.3044	0.693188	OK	0.002	0.00763933	0.00471413
ENSG00000147383	NSDHL	chrX:151999510-152038273	31.6463	34.4215	30.5018	15.9091	13.1452	13.0427	32.1899	14.0323	-1.19785	OK	5e-05	0.000287717	0.000338168
ENSG00000147382	FAM58A	chrX:152853376-152869808	30.7065	30.7037	27.1777	18.5351	12.4493	14.431	29.5293	15.1385	-0.963926	OK	5e-05	0.000287717	0.00426829
ENSG00000136720	HS6ST1	chr2:128994289-129076151	13.5477	15.512	16.111	4.34053	3.06682	3.4448	15.0569	3.61738	-2.05741	OK	5e-05	0.000287717	0.00109195
ENSG00000141198	TOM1L1	chr17:52976747-53241646	30.0251	22.7232	23.6622	47.5973	45.9874	45.631	25.4702	46.4052	0.865479	OK	0.0002	0.00101549	0.00830577
ENSG00000121749	TBC1D15	chr12:72233486-72320629	14.6746	19.2378	17.2724	42.178	38.264	39.7666	17.0616	40.0695	1.23175	OK	5e-05	0.000287717	0.000217409
ENSG00000146592	CREB5	chr7:28338939-28865511	8.86606	7.88631	9.77057	71.8352	88.882	82.6041	8.84098	81.1071	3.19755	OK	5e-05	0.000287717	0.00432882
ENSG00000181104	F2R	chr5:75699073-76031606	9.04118	10.4887	8.96686	5.71691	6.33822	5.74084	9.4989	5.93199	-0.679245	OK	5e-05	0.000287717	0.00999855
ENSG00000075624	ACTB	chr7:5566781-5603415	3478.86	3729.75	3576.39	1950.68	1820.35	1766.57	3595	1845.87	-0.961692	OK	5e-05	0.000287717	7.62685e-05
ENSG00000132589	FLOT2	chr17:27206352-27224697	39.0009	43.2092	44.2981	25.963	31.1894	31.2377	42.1694	29.4633	-0.517275	OK	0.0002	0.00101549	0.00605305
ENSG00000226137	BAIAP2-AS1	chr17:79002932-79008501	2.2149	2.84498	2.69221	0.599331	0.709531	0.835202	2.58403	0.714688	-1.85424	OK	5e-05	0.000287717	0.00528882
ENSG00000187624	C17orf97	chr17:254325-273510	2.14203	2.51029	2.6205	4.56867	4.90326	4.40812	2.42427	4.62668	0.932427	OK	0.0001	0.000544733	0.000429083
ENSG00000135604	STX11	chr6:144471662-144509507	5.12333	3.34521	3.68797	12.0324	12.11	11.6802	4.05217	11.9409	1.55914	OK	5e-05	0.000287717	0.00315816
ENSG00000114554	PLXNA1	chr3:126707436-126756235	20.1429	20.4668	20.9709	9.91916	7.06288	7.8171	20.5269	8.26638	-1.31219	OK	5e-05	0.000287717	0.00282593
ENSG00000165730	STOX1	chr10:70587297-70655188	0.759843	0.814898	0.638444	1.12292	1.35144	1.20128	0.737728	1.22521	0.731873	OK	0.00635	0.0205283	0.00545425
ENSG00000164463	CREBRF	chr5:172483354-172566291	1.61319	0.647692	0.776407	10.5807	14.8067	13.131	1.01243	12.8395	3.66469	OK	5e-05	0.000287717	0.00770952
ENSG00000181924	COA4	chr11:73583711-73638790	73.2596	82.1776	77.7795	50.334	39.6565	40.4079	77.7389	43.4661	-0.838745	OK	5e-05	0.000287717	0.00183507
ENSG00000205903	ZNF316	chr7:6676952-6694242	15.4489	13.8909	13.916	18.7468	18.7969	17.7489	14.4186	18.4309	0.354192	OK	0.01355	0.0384714	0.00467441
ENSG00000185128	TBC1D3F	chr17:36283970-36294915	0.87887	0.57512	0.836416	2.0839	2.49608	2.30998	0.763469	2.29665	1.58889	OK	5e-05	0.000287717	0.000698901
ENSG00000106397	PLOD3	chr7:100849257-100867471	89.0057	87.1992	90.7155	131.953	147.807	132.463	88.9735	137.408	0.627016	OK	0.0016	0.0063474	0.00928451
ENSG00000106392	C1GALT1	chr7:7196564-7288251	19.0481	18.6568	15.1407	43.2054	39.1398	39.8635	17.6152	40.7362	1.20949	OK	5e-05	0.000287717	0.00019567
ENSG00000111596	CNOT2	chr12:70132460-70748773	31.3894	27.7862	28.5057	42.6876	41.1036	40.1906	29.2271	41.3273	0.499787	OK	0.0159	0.0438158	0.00149278
ENSG00000157978	LDLRAP1	chr1:25870070-25895377	14.9561	15.6847	17.8614	7.35099	9.12297	9.99335	16.1674	8.82243	-0.873837	OK	5e-05	0.000287717	0.00342205
ENSG00000205485	AC004980.7	chr7:76139744-77045717	8.08811	6.5567	6.09528	14.6275	15.5193	14.6971	6.91337	14.948	1.11249	OK	0.0045	0.0153023	0.00154113
ENSG00000129187	DCTD	chr4:183811212-183839089	21.4282	23.2167	22.9358	17.2257	15.0789	15.2179	22.5269	15.8408	-0.508	OK	0.00265	0.00973235	0.00200698
ENSG00000128585	MKLN1	chr7:130626518-131181395	38.5497	36.5288	34.2319	74.5214	78.1115	73.7485	36.4368	75.4605	1.05033	OK	5e-05	0.000287717	3.01234e-05
ENSG00000120756	PLS1	chr3:142315228-142432506	3.99189	3.68778	3.4086	1.6632	1.76803	2.297	3.69609	1.90941	-0.952873	OK	0.0027	0.00986141	0.00249843
ENSG00000176973	FAM89B	chr11:65337900-65341669	16.3711	15.301	14.6473	11.141	8.85699	8.45411	15.4398	9.48402	-0.703084	OK	0.00555	0.018291	0.00681304
ENSG00000246067	RP11-113K21.5	chr11:82783107-82818003	7.03757	8.40006	5.69563	13.0751	14.1446	12.3898	7.04442	13.2031	0.906329	OK	0.0001	0.000544733	0.00453579
ENSG00000241878	PISD	chr22:31795508-32058418	15.4519	12.7763	11.2177	25.1552	25.8931	24.8421	13.1486	25.2968	0.944043	OK	0.0104	0.0309282	0.00726576
ENSG00000131746	TNS4	chr17:38632079-38657849	10.225	11.464	13.6535	23.0232	18.8932	21.0185	11.7809	20.9783	0.832453	OK	0.00085	0.00365321	0.0045105
ENSG00000177733	HNRNPA0	chr5:137087074-137090039	97.9589	92.307	90.4943	123.38	140.758	130.817	93.5867	131.652	0.49235	OK	5e-05	0.000287717	0.00803898
ENSG00000177732	SOX12	chr20:300956-335512	12.0943	10.703	11.0009	5.96646	3.87667	3.25651	11.2661	4.36655	-1.36742	OK	5e-05	0.000287717	0.0049814
ENSG00000240583	AQP1	chr7:30692199-30965131	5.37639	5.11762	5.92467	8.54666	8.44069	7.49972	5.47289	8.16236	0.576682	OK	0.00325	0.0115911	0.00389764
ENSG00000259820	AC083843.1	chr8:135804262-135810515	1.09155	0.91388	1.04075	1.50915	1.32439	1.33783	1.01539	1.39046	0.453522	OK	0.01725	0.0467832	0.00952157
ENSG00000137996	RTCA	chr1:100731762-100758325	23.4077	18.3806	17.4531	44.9267	34.3607	39.0058	19.7472	39.4311	0.997688	OK	5e-05	0.000287717	0.00919325
ENSG00000146540	C7orf50	chr7:1036621-1177896	88.3486	84.6762	89.0006	63.5316	57.1692	55.1111	87.3418	58.604	-0.575674	OK	0.0001	0.000544733	0.00198845
ENSG00000136026	CKAP4	chr12:106631654-106740793	92.0975	109.848	108.238	61.4944	48.6949	51.4785	103.394	53.8893	-0.940088	OK	5e-05	0.000287717	0.00309974
ENSG00000141013	GAS8	chr16:90071272-90114181	30.2824	21.5594	23.9335	43.4811	48.8714	40.5699	25.2584	44.3075	0.810785	OK	0.0004	0.00188944	0.00597664
ENSG00000116586	LAMTOR2	chr1:156024542-156028301	62.8774	52.1256	61.722	39.0505	33.3	32.7166	58.9083	35.0224	-0.750195	OK	5e-05	0.000287717	0.00723214
ENSG00000089053	ANAPC5	chr12:121746047-121837699	102.681	107.814	105.929	63.9313	55.8438	58.7266	105.475	59.5006	-0.825921	OK	5e-05	0.000287717	0.00024158
ENSG00000110172	CHORDC1	chr11:89934327-89956532	151.367	128.06	110.687	435.8	540.925	454.566	130.038	477.097	1.87535	OK	5e-05	0.000287717	0.00422311
ENSG00000143303	RRNAD1	chr1:156691682-156706752	11.2709	10.4765	9.57715	27.0014	30.716	29.6966	10.4415	29.138	1.48057	OK	0.0002	0.00101549	0.000939293
ENSG00000131263	RLIM	chrX:73805051-73834452	16.8051	17.3875	16.7715	28.5934	30.4586	32.6289	16.988	30.5603	0.847139	OK	5e-05	0.000287717	0.00609423
ENSG00000184545	DUSP8	chr11:1575273-1620414	6.18624	8.97564	8.38778	32.594	39.2574	37.495	7.84989	36.4488	2.21513	OK	5e-05	0.000287717	0.00156592
ENSG00000115275	MOGS	chr2:74688183-74692537	31.9228	35.7963	34.7361	21.2886	18.4505	17.7568	34.1517	19.1653	-0.833463	OK	5e-05	0.000287717	0.000708099
ENSG00000165672	PRDX3	chr10:120927214-120938345	124.241	123.748	116.787	69.9043	54.8868	53.1093	121.592	59.3001	-1.03594	OK	5e-05	0.000287717	0.00244302
ENSG00000154930	ACSS1	chr20:24986867-25039616	2.89625	3.22381	3.31977	1.25952	0.97925	0.996306	3.14661	1.07836	-1.54496	OK	5e-05	0.000287717	0.000355568
ENSG00000164237	CMBL	chr5:10275986-10308138	50.6735	47.9709	46.0508	23.9267	20.9928	20.8051	48.2318	21.9082	-1.13851	OK	5e-05	0.000287717	0.000156312
ENSG00000100714	MTHFD1	chr14:64854748-65009955	99.7499	110.221	109.787	72.9768	70.3269	78.8953	106.586	74.0663	-0.525127	OK	0.0019	0.00732588	0.00217692
ENSG00000197579	TOPORS	chr9:32540541-32573160	5.60439	6.02246	5.49247	12.4524	14.2953	12.8782	5.70644	13.2087	1.21082	OK	5e-05	0.000287717	0.0031815
ENSG00000151348	EXT2	chr11:44117098-44266979	30.773	33.9578	33.0437	19.1212	20.0154	21.8359	32.5915	20.3241	-0.681302	OK	5e-05	0.000287717	0.000669955
ENSG00000058673	ZC3H11A	chr1:203764781-203823252	45.1395	37.9829	37.1227	67.7036	76.9092	69.5477	40.0817	71.3868	0.832715	OK	5e-05	0.000287717	0.00122443
ENSG00000143549	TPM3	chr1:154127783-154167124	448.839	421.395	438.858	296.312	254.156	271.622	436.364	274.03	-0.671199	OK	5e-05	0.000287717	0.000803936
ENSG00000158201	ABHD3	chr18:19230857-19284766	15.6055	16.1206	17.0471	32.6277	33.7059	30.3475	16.2578	32.227	0.987143	OK	5e-05	0.000287717	0.00114376
ENSG00000130332	LSM7	chr19:2321519-2328615	108.092	92.8662	102.708	71.9468	54.6413	49.5908	101.222	58.7263	-0.785443	OK	5e-05	0.000287717	0.00935954
ENSG00000005073	HOXA11	chr7:27221128-27233067	26.1535	21.0215	20.8253	58.9387	66.9171	60.3993	22.6668	62.085	1.45367	OK	5e-05	0.000287717	0.000356893
ENSG00000075218	GTSE1	chr22:46692637-46726707	28.1691	28.0442	28.5209	20.5588	20.8831	20.3898	28.2447	20.6106	-0.454598	OK	0.00405	0.0140053	3.00719e-06
ENSG00000131467	PSME3	chr17:40950809-40995774	138.727	123.492	120.865	92.259	84.512	85.923	127.694	87.5646	-0.544275	OK	0.0014	0.00565682	0.00955334
ENSG00000065613	SLK	chr10:105726958-105788991	13.2655	14.1914	15.2899	21.022	23.9062	24.0571	14.2489	22.9951	0.690473	OK	5e-05	0.000287717	0.00352648
ENSG00000171443	ZNF524	chr19:56102745-56114504	3.54976	4.16862	3.25943	7.62112	7.60107	8.31834	3.65927	7.84684	1.10055	OK	0.0017	0.00668418	0.000330936
ENSG00000188070	C11orf95	chr11:63527363-63536113	3.30605	2.98905	2.8172	2.11211	1.8849	1.6672	3.03743	1.88807	-0.685939	OK	0.0007	0.00309367	0.00408982
ENSG00000105438	KDELR1	chr19:48885826-48894810	97.7979	107.011	105.037	70.4242	62.4154	64.3734	103.282	65.7377	-0.651796	OK	5e-05	0.000287717	0.00059018
ENSG00000071462	WBSCR22	chr7:73096600-73134002	148.474	143.345	146.409	113.021	101.589	105.786	146.076	106.798	-0.451832	OK	0.0037	0.0129354	0.00245545
ENSG00000119953	SMNDC1	chr10:112052797-112064709	42.1031	34.7484	33.1264	63.9251	62.4181	62.8226	36.6593	63.0553	0.782438	OK	5e-05	0.000287717	0.00933232
ENSG00000116288	PARK7	chr1:8014350-8045565	323.226	354.148	356.948	260.847	232.126	228.73	344.774	240.568	-0.519208	OK	0.00015	0.000786697	0.0021998
ENSG00000116285	ERRFI1	chr1:8064463-8086368	26.8607	22.6579	22.2639	75.7125	82.1507	73.4188	23.9275	77.094	1.68795	OK	5e-05	0.000287717	0.000290847
ENSG00000100263	RHBDD3	chr22:29655840-29696515	18.6132	20.8419	21.0961	45.9802	48.5541	47.1593	20.1837	47.2312	1.22655	OK	0.0157	0.0433697	1.57769e-05
ENSG00000106299	WASL	chr7:123321988-123389121	17.5946	14.6131	14.6827	22.8507	24.2675	22.7471	15.6302	23.2884	0.57528	OK	5e-05	0.000287717	0.00646814
ENSG00000261654	RP11-96K19.4	chr1:111478990-111484975	0.152311	0.0405248	0.0990153	0.444197	0.66041	0.545818	0.0972837	0.550142	2.49953	OK	5e-05	0.000287717	0.00760569
ENSG00000228175	GEMIN8P4	chr1:90459151-90459880	2.28061	1.38377	1.74045	8.79643	9.75144	7.4002	1.80161	8.64936	2.26331	OK	5e-05	0.000287717	0.0046961
ENSG00000065150	IPO5	chr13:98605911-98676551	126.154	122.927	115.088	94.2224	86.2105	93.9422	121.39	91.4583	-0.408459	OK	0.00185	0.00716083	0.00246138
ENSG00000065154	OAT	chr10:126085871-126107545	32.9412	37.1226	36.4089	18.6876	18.0453	18.397	35.4909	18.3766	-0.949576	OK	5e-05	0.000287717	0.00491692
ENSG00000078967	UBE2D4	chr7:43966036-44058774	17.5905	18.2801	18.6393	10.2164	9.36795	10.5953	18.17	10.0599	-0.852942	OK	0.0003	0.00145683	8.34991e-05
ENSG00000114395	CYB561D2	chr3:50384760-50397041	21.7465	23.4421	26.4416	14.6193	14.1105	12.5408	23.8768	13.7569	-0.795457	OK	0.00725	0.0229078	0.00840226
ENSG00000158773	USF1	chr1:161009040-161015767	19.4064	18.5585	20.4755	14.0945	12.3878	10.6924	19.4801	12.3916	-0.652644	OK	0.0002	0.00101549	0.00697227
ENSG00000160326	SLC2A6	chr9:136336216-136344259	14.8851	19.0056	17.7747	7.92355	10.0194	9.41417	17.2218	9.11904	-0.917285	OK	5e-05	0.000287717	0.00990711
ENSG00000164002	EXO5	chr1:40974412-40982846	10.7061	9.30298	9.41618	4.94857	4.96459	6.92084	9.80843	5.61133	-0.805678	OK	0.00035	0.00167512	0.00856961
ENSG00000171603	CLSTN1	chr1:9711789-9884584	83.4887	82.7193	80.6125	51.4543	52.4321	52.8165	82.2735	52.2343	-0.65543	OK	5e-05	0.000287717	0.000102802
ENSG00000171606	ZNF274	chr19:58694395-58724928	4.97234	4.14603	5.59623	10.3986	11.94	11.9176	4.90487	11.4187	1.21911	OK	5e-05	0.000287717	0.000709523
ENSG00000160588	MPZL3	chr11:118097408-118123065	1.51034	1.0361	1.20853	3.4066	2.70131	2.71915	1.25166	2.94236	1.23313	OK	5e-05	0.000287717	0.00639694
ENSG00000166987	MBD6	chr12:57914492-57941114	8.91205	10.2669	9.39767	15.9569	19.2582	18.3384	9.52555	17.8512	0.906144	OK	0.0003	0.00145683	0.00676068
ENSG00000178409	BEND3	chr6:107386385-107436473	2.60625	2.75814	2.52582	1.22846	0.683791	0.739592	2.63007	0.883948	-1.57307	OK	5e-05	0.000287717	0.00444334
ENSG00000178401	DNAJC22	chr12:49740699-49751309	15.8951	15.51	16.3311	8.92052	7.86568	8.78492	15.9121	8.52371	-0.90057	OK	5e-05	0.000287717	0.000109333
ENSG00000249328	RP11-26J3.1	chr8:80681606-80783994	0.201837	0.0245384	0.0461538	0.837405	0.76676	0.696506	0.0908431	0.76689	3.07757	OK	0.00065	0.002896	0.000942528
ENSG00000255090	RP11-820L6.1	chr11:122026129-122293579	3.1499	10.2518	6.85286	21.8602	25.5787	26.9314	6.75153	24.7901	1.87648	OK	5e-05	0.000287717	0.00285907
ENSG00000173575	CHD2	chr15:93425936-93571237	72.9423	59.4556	62.0272	196.71	235.296	216.894	64.8084	216.3	1.73878	OK	5e-05	0.000287717	0.00227625
ENSG00000170266	GLB1	chr3:33038099-33138722	24.494	23.9397	24.5739	16.6954	14.4878	17.4026	24.3359	16.1953	-0.587512	OK	0.0004	0.00188944	0.00874969
ENSG00000134222	PSRC1	chr1:109822177-109825808	29.5342	27.9567	27.958	14.0851	10.1223	12.2725	28.483	12.16	-1.22796	OK	5e-05	0.000287717	0.00137665
ENSG00000131051	RBM39	chr20:34291530-34330234	195.565	186.604	183.905	376.91	403.185	359.243	188.691	379.779	1.00913	OK	5e-05	0.000287717	0.00261869
ENSG00000022976	ZNF839	chr14:102783713-102829253	5.10177	4.53152	5.63528	7.6354	9.20773	8.83866	5.08952	8.5606	0.750182	OK	0.0113	0.0330736	0.00567664
ENSG00000048405	ZNF800	chr7:126986843-127071978	8.42724	9.77356	8.33044	14.2795	16.9427	16.9812	8.84375	16.0678	0.861441	OK	5e-05	0.000287717	0.00553372
ENSG00000132507	EIF5A	chr17:7210317-7232712	632.948	561.761	577.937	447.269	374.899	380.285	590.882	400.818	-0.559923	OK	5e-05	0.000287717	0.00397556
ENSG00000105197	TIMM50	chr19:39971051-39984422	112.353	101.215	107.739	89.1303	76.6411	76.4508	107.102	80.7407	-0.407623	OK	0.0067	0.0214465	0.00895159
ENSG00000078237	C12orf5	chr12:4430370-4462338	17.5091	16.248	15.8709	13.4119	11.3549	12.6058	16.5427	12.4575	-0.409175	OK	0.01005	0.0300331	0.00688107
ENSG00000172301	COPRS	chr17:30178882-30186356	66.0461	69.5697	69.3199	51.9713	44.5265	51.4039	68.3119	49.3006	-0.470533	OK	0.0021	0.00796021	0.0065402
ENSG00000112378	PERP	chr6:138411922-138428648	195.127	180.876	178.427	155.2	134.222	133.492	184.81	140.971	-0.390639	OK	0.0011	0.0045854	0.00957496
ENSG00000101474	APMAP	chr20:24943560-24973615	42.2166	52.3602	51.2735	24.1839	17.9982	18.5888	48.6168	20.2569	-1.26304	OK	5e-05	0.000287717	0.00341379
ENSG00000182963	GJC1	chr17:42875815-42908184	10.748	8.72522	9.27871	22.2235	21.804	20.4619	9.58397	21.4965	1.16541	OK	5e-05	0.000287717	0.000134015
ENSG00000140941	MAP1LC3B	chr16:87117167-87438385	37.4768	33.6588	32.9426	90.6448	84.8277	76.4511	34.6927	83.9745	1.27532	OK	5e-05	0.000287717	0.00349489
ENSG00000140943	MBTPS1	chr16:84087367-84150511	33.0124	31.6383	33.5025	21.6165	22.6915	22.4922	32.7177	22.2667	-0.555183	OK	0.00035	0.00167512	0.000327853
ENSG00000153179	RASSF3	chr12:65004292-65091347	18.5136	17.7013	15.7289	25.3073	24.351	25.6861	17.3146	25.1148	0.53655	OK	0.00045	0.00209151	0.00399863
ENSG00000149573	MPZL2	chr11:118124117-118135251	4.80285	3.69939	4.01912	1.52374	0.709448	0.705417	4.17378	0.979535	-2.09119	OK	5e-05	0.000287717	0.0019298
ENSG00000184470	TXNRD2	chr22:19863039-20004331	118.873	102.318	107.058	162.243	182.672	192.839	109.417	179.251	0.712151	OK	0.0001	0.000544733	0.00583503
ENSG00000242802	AP5Z1	chr7:4815252-4833943	20.4761	17.9285	19.0859	59.461	57.3293	51.0821	19.1635	55.9574	1.54597	OK	5e-05	0.000287717	0.00259267
ENSG00000158636	C11orf30	chr11:76155966-76264069	10.469	9.22972	12.3637	20.1337	21.1137	22.3321	10.6875	21.1932	0.987679	OK	0.00025	0.00124011	0.00117959
ENSG00000159322	ADPGK	chr15:73043709-73090540	41.9761	40.8812	39.0415	24.4469	21.6795	22.2273	40.6329	22.7846	-0.834592	OK	5e-05	0.000287717	0.000120555
ENSG00000126070	AGO3	chr1:36396318-36522063	5.73537	4.57113	4.51681	8.93795	9.42233	10.3803	4.9411	9.58019	0.955221	OK	5e-05	0.000287717	0.00135663
ENSG00000011132	APBA3	chr19:3750816-3761697	11.665	8.43207	12.7081	20.3987	22.3987	21.6263	10.9351	21.4745	0.973666	OK	5e-05	0.000287717	0.0064027
ENSG00000170677	SOCS6	chr18:67956136-67997436	7.29437	5.0172	5.04916	15.1935	14.658	13.1898	5.78691	14.3471	1.3099	OK	5e-05	0.000287717	0.00110749
ENSG00000198130	HIBCH	chr2:190744334-191236391	4.82082	4.54102	3.46017	8.3202	9.27236	8.02589	4.274	8.53949	0.998561	OK	0.00055	0.00249371	0.00165666
ENSG00000197119	SLC25A29	chr14:100673743-100772884	72.2811	68.9226	78.481	47.0338	39.284	42.6117	73.2282	42.9765	-0.768852	OK	0.00435	0.0148716	0.0013244
ENSG00000171016	PYGO1	chr15:55831087-55881145	6.00396	6.14993	5.33626	10.3719	11.816	10.7214	5.83005	10.9698	0.911954	OK	5e-05	0.000287717	0.00150482
ENSG00000083454	P2RX5	chr17:3566195-3599698	30.983	26.8479	31.3338	15.7986	10.5921	14.9902	29.7216	13.7936	-1.10751	OK	0.0117	0.0340504	0.00191787
ENSG00000241360	PDXP	chr22:38030660-38062941	16.8676	15.2896	17.1289	8.93064	8.05259	8.22548	16.4287	8.40291	-0.967259	OK	5e-05	0.000287717	0.00140182
ENSG00000172893	DHCR7	chr11:71139238-71163914	45.5741	48.0852	44.9559	26.5414	24.6388	22.8398	46.2051	24.6733	-0.905098	OK	5e-05	0.000287717	0.000124184
ENSG00000141098	GFOD2	chr16:67708433-67753324	10.2478	9.61745	10.6205	7.08421	7.65147	7.37086	10.1619	7.36885	-0.463662	OK	0.0068	0.0217142	0.00305349
ENSG00000172890	NADSYN1	chr11:71164154-71235153	14.1279	13.9402	13.6698	9.19274	8.00027	7.97781	13.9126	8.39028	-0.729605	OK	0.0017	0.00668418	0.00258948
ENSG00000067369	TP53BP1	chr15:43699406-43802926	22.3961	23.1448	21.5895	28.1922	28.7421	29.9692	22.3768	28.9679	0.372449	OK	0.0163	0.0446784	0.000756892
ENSG00000116670	MAD2L2	chr1:11734536-11751707	66.1543	72.3003	75.1751	50.0363	53.0131	55.1657	71.2099	52.7384	-0.433224	OK	0.0011	0.0045854	0.00790685
ENSG00000107864	CPEB3	chr10:93806448-94050844	1.39745	0.964101	0.938762	5.81652	7.70823	6.65978	1.1001	6.72818	2.61257	OK	5e-05	0.000287717	0.00621669
ENSG00000146833	TRIM4	chr7:99473609-99517223	7.64219	6.69467	6.69222	10.6307	12.4432	11.2597	7.00969	11.4445	0.707236	OK	0.00015	0.000786697	0.00421423
ENSG00000146830	GIGYF1	chr7:100277129-100287071	16.4769	16.3093	17.562	22.5461	25.2024	23.1409	16.7828	23.6298	0.493629	OK	0.00645	0.0207883	0.00522015
ENSG00000146834	MEPCE	chr7:99998448-100031741	55.7171	58.832	62.7311	91.9226	84.573	87.7575	59.0934	88.0844	0.575889	OK	5e-05	0.000287717	0.000600177
ENSG00000181026	AEN	chr15:89164526-89175513	22.3245	23.2362	23.3417	86.6799	80.2988	87.1593	22.9674	84.7127	1.88299	OK	5e-05	0.000287717	0.00104257
ENSG00000180777	ANKRD30B	chr18:14728270-14852737	0.279797	0.409319	0.634297	1.13757	1.47665	1.68145	0.441138	1.43189	1.69862	OK	5e-05	0.000287717	0.00955076
ENSG00000111229	ARPC3	chr12:110810704-110888227	167.8	171.372	173.61	131.989	117.554	111.684	170.927	120.409	-0.505444	OK	0.00225	0.00845236	0.00966749
ENSG00000025156	HSF2	chr6:122720690-122754264	5.26453	4.32574	4.20919	8.2149	7.90494	7.70321	4.59982	7.94102	0.787746	OK	5e-05	0.000287717	0.00381932
ENSG00000164548	TRA2A	chr7:23544398-23571660	44.1172	38.957	48.2715	116.046	131.687	109.595	43.7819	119.109	1.44388	OK	5e-05	0.000287717	0.00299703
ENSG00000227036	LINC00511	chr17:70319263-70636611	1.24396	0.601948	0.686197	5.33749	6.99686	5.84698	0.844035	6.06044	2.84405	OK	5e-05	0.000287717	0.00367079
ENSG00000164542	KIAA0895	chr7:36363829-36493400	15.0229	14.9554	11.861	31.0671	40.2743	35.3434	13.9464	35.5616	1.35042	OK	0.0025	0.00927341	0.00772962
ENSG00000181163	NPM1	chr5:170814119-170838141	2318.6	2085.49	2270.18	1384.73	1075.26	1107.08	2224.76	1189.02	-0.903873	OK	0.00265	0.00973235	0.00154888
ENSG00000251136	RP11-37B2.1	chr8:90621637-90769955	1.84627	1.65456	2.78578	9.10745	11.0301	10.342	2.09554	10.1598	2.27749	OK	5e-05	0.000287717	0.000693142
ENSG00000113812	ACTR8	chr3:53901092-53916296	9.24374	8.6419	10.2788	6.49532	4.87842	5.17744	9.38815	5.51706	-0.766941	OK	0.00345	0.0121898	0.00496379
ENSG00000104859	CLASRP	chr19:45542297-45574214	32.0565	30.026	27.6328	45.8458	42.887	44.0379	29.9051	44.2569	0.565511	OK	0.0037	0.0129354	0.00135693
ENSG00000104853	CLPTM1	chr19:45457841-45496599	53.4348	59.0168	58.1173	43.2736	36.1843	37.9443	56.8563	39.1341	-0.538895	OK	0.0002	0.00101549	0.00341386
ENSG00000102931	ARL2BP	chr16:57279009-57287516	35.0087	39.1046	38.3517	21.7068	18.9785	19.8196	37.4883	20.1683	-0.894352	OK	5e-05	0.000287717	0.000745093
ENSG00000102934	PLLP	chr16:57290003-57318599	41.2428	37.7808	37.7341	21.0332	17.2286	16.8453	38.9192	18.3691	-1.0832	OK	5e-05	0.000287717	0.000350623
ENSG00000059758	CDK17	chr12:96672038-96794338	9.32717	6.84886	7.28483	16.5472	16.4526	18.5599	7.82029	17.1865	1.13599	OK	5e-05	0.000287717	0.000845863
ENSG00000228519	RP11-298C3.2	chrX:25663838-25664444	13.6326	12.7908	11.966	7.60391	7.20622	6.91026	12.7965	7.24013	-0.821657	OK	0.0004	0.00188944	0.00287762
ENSG00000233830	AC073150.4	chr7:27497781-27498468	15.2794	15.2902	13.2897	8.61111	8.39232	8.97868	14.6198	8.6607	-0.755366	OK	0.0004	0.00188944	0.00879299
ENSG00000187514	PTMA	chr2:232571516-232578251	980.147	867.297	909.185	488.346	387.346	371.688	918.876	415.793	-1.144	OK	5e-05	0.000287717	0.000544696
ENSG00000125912	NCLN	chr19:3185560-3209573	78.5201	68.0171	72.9373	44.4377	34.7265	30.9341	73.1581	36.6995	-0.995259	OK	5e-05	0.000287717	0.00254419
ENSG00000158864	NDUFS2	chr1:161159537-161184185	59.7225	56.5273	51.6061	41.2397	33.8957	35.3218	55.952	36.8191	-0.603735	OK	5e-05	0.000287717	0.00424025
ENSG00000155368	DBI	chr2:120124496-120130126	384.005	440.388	409.476	177.227	161.493	165.065	411.29	167.928	-1.29231	OK	5e-05	0.000287717	0.0024831
ENSG00000160294	MCM3AP	chr21:47649130-47706211	38.7496	38.8674	38.953	24.6579	20.0992	21.7144	38.8567	22.1572	-0.810389	OK	0.00025	0.00124011	0.00624506
ENSG00000198301	SDAD1	chr4:76831808-76928641	12.7916	12.3989	11.0102	15.7713	14.8424	16.4933	12.0669	15.7024	0.379925	OK	0.01555	0.0430599	0.00757362
ENSG00000171223	JUNB	chr19:12873816-12985765	65.4246	46.1674	48.8072	242.965	215.114	193.848	53.4664	217.309	2.02304	OK	5e-05	0.000287717	0.00282943
ENSG00000248124	RRN3P1	chr16:21807950-21831731	0.42068	0.393662	0.589444	1.33344	1.55943	1.3898	0.467929	1.42756	1.60919	OK	0.0001	0.000544733	0.00049254
ENSG00000148335	NTMT1	chr9:132371162-132398209	113.202	111.286	112.204	172.781	172.591	177.712	112.23	174.361	0.635615	OK	5e-05	0.000287717	0.000236818
ENSG00000148334	PTGES2	chr9:130882971-130891481	75.303	74.5199	74.5412	57.4558	51.0061	53.5167	74.788	53.9928	-0.470039	OK	0.0006	0.00269433	0.00719005
ENSG00000135870	RC3H1	chr1:173900351-173991435	2.37086	2.55777	2.18881	7.4055	9.19457	7.53792	2.37248	8.046	1.76188	OK	5e-05	0.000287717	0.00840062
ENSG00000148484	RSU1	chr10:16632609-16859527	27.3024	23.8851	25.2584	15.2142	10.9336	13.1501	25.482	13.0993	-0.959987	OK	5e-05	0.000287717	0.00174429
ENSG00000173269	MMRN2	chr10:88695296-88784489	2.29163	1.76656	1.43598	5.62537	7.0879	7.48024	1.83139	6.73117	1.87792	OK	0.0004	0.00188944	0.00565157
ENSG00000035499	DEPDC1B	chr5:59892738-59996017	14.9808	16.9059	16.5148	9.45975	11.222	9.03624	16.1338	9.90599	-0.703715	OK	5e-05	0.000287717	0.00234002
ENSG00000145506	NKD2	chr5:1008943-1039058	56.4043	56.4946	73.3336	148.394	166.675	179.172	62.0775	164.747	1.40811	OK	5e-05	0.000287717	0.00139788
ENSG00000170903	MSANTD4	chr11:105866349-105893130	7.48586	7.73711	8.29652	12.4409	14.4455	13.3229	7.83983	13.4031	0.773673	OK	0.00155	0.00616902	0.0047523
ENSG00000174282	ZBTB4	chr17:7362684-7387582	18.4296	19.1901	19.1637	25.5144	27.6755	28.2347	18.9278	27.1415	0.519996	OK	5e-05	0.000287717	0.00625059
ENSG00000073712	FERMT2	chr14:53323985-53419153	49.2715	52.3613	50.3839	72.4221	74.6113	72.3921	50.6722	73.1418	0.529502	OK	5e-05	0.000287717	5.75743e-05
ENSG00000143222	UFC1	chr1:161122565-161129139	56.6533	62.0853	60.8387	46.292	41.1461	37.6038	59.8591	41.6806	-0.522193	OK	0.0002	0.00101549	0.00608819
ENSG00000111696	NT5DC3	chr12:104164230-104234975	2.70979	2.38135	2.68855	3.40393	3.76306	3.72459	2.59323	3.63053	0.485427	OK	0.0038	0.0132385	0.00267896
ENSG00000139641	ESYT1	chr12:56511942-56538455	53.7537	52.9938	54.5292	22.3161	19.8641	22.9278	53.7589	21.7027	-1.30863	OK	5e-05	0.000287717	0.00010742
ENSG00000139645	ANKRD52	chr12:56623832-56652175	32.852	36.6588	35.1738	17.0091	16.6623	17.196	34.8949	16.9558	-1.04124	OK	5e-05	0.000287717	0.00326699
ENSG00000186480	INSIG1	chr7:155089485-155101945	47.5492	61.4801	54.4468	19.1434	25.3623	22.701	54.492	22.4022	-1.2824	OK	5e-05	0.000287717	0.00694366
ENSG00000112640	PPP2R5D	chr6:42952236-42981706	31.5885	35.7821	31.7688	18.4866	22.4774	22.4071	33.0465	21.1237	-0.645632	OK	0.0003	0.00145683	0.00331198
ENSG00000180257	ZNF816	chr19:53430387-53541151	3.18393	2.64318	2.88376	4.55518	5.50965	4.7956	2.90362	4.95348	0.770588	OK	0.01545	0.0428351	0.00743947
ENSG00000238266	LINC00707	chr10:6821559-6884868	12.641	14.3524	13.8319	17.3464	19.3912	18.8215	13.6084	18.5197	0.444562	OK	0.0013	0.00530118	0.00383692
ENSG00000074590	NUAK1	chr12:106457117-106533811	7.84472	5.96047	6.4515	10.1694	12.3557	12.4538	6.75223	11.6596	0.788088	OK	5e-05	0.000287717	0.00766253
ENSG00000126602	TRAP1	chr16:3661728-3767598	182.09	170.026	177.777	116.164	104.39	114.086	176.631	111.547	-0.663089	OK	5e-05	0.000287717	0.000211885
ENSG00000104957	CCDC130	chr19:13842573-13874110	12.8986	11.0277	12.7296	24.0944	28.2078	27.8797	12.2186	26.7273	1.12924	OK	5e-05	0.000287717	0.00288282
ENSG00000166900	STX3	chr11:59480295-59573354	23.7215	16.2556	16.7085	72.8543	86.2665	69.2421	18.8952	76.121	2.01028	OK	5e-05	0.000287717	0.00270047
ENSG00000166902	MRPL16	chr11:59573607-59578345	80.4002	76.7668	72.7551	53.0047	39.9381	37.9906	76.6407	43.6445	-0.812312	OK	5e-05	0.000287717	0.00936399
ENSG00000169105	CHST14	chr15:40763159-40765353	14.3369	16.5845	15.2174	6.94094	5.58758	5.65729	15.3796	6.06194	-1.34317	OK	5e-05	0.000287717	0.000602033
ENSG00000166016	ABTB2	chr11:34172534-34379555	13.4026	13.5141	13.4514	29.2005	35.0283	32.9263	13.4561	32.385	1.26707	OK	5e-05	0.000287717	0.0079888
ENSG00000122042	UBL3	chr13:30338507-30424821	7.29024	6.63294	6.52949	10.2531	11.7575	11.5406	6.81756	11.1837	0.714072	OK	5e-05	0.000287717	0.00383347
ENSG00000134108	ARL8B	chr3:5163904-5229014	38.0314	34.0371	33.5742	55.9013	60.9193	58.7441	35.2142	58.5216	0.73281	OK	5e-05	0.000287717	0.000328481
ENSG00000169629	RGPD8	chr2:113127668-113192065	1.08617	0.968385	0.967448	2.40137	2.66899	2.83572	1.00734	2.63536	1.38746	OK	5e-05	0.000287717	0.00327064
ENSG00000125898	FAM110A	chr20:814357-838106	3.61793	4.01378	4.37112	5.46488	5.99844	5.80691	4.00094	5.75675	0.524914	OK	0.0064	0.020648	0.00390826
ENSG00000178605	GTPBP6	chrX:220024-230886	14.4949	14.3039	15.8995	10.6032	9.31286	8.92189	14.8995	9.61265	-0.632252	OK	0.00025	0.00124011	0.00178402
ENSG00000128165	ADM2	chr22:50919984-50924869	2.08727	0.336622	0.294566	12.6149	8.77453	9.97797	0.906151	10.4558	3.52841	OK	5e-05	0.000287717	0.00491021
ENSG00000172071	EIF2AK3	chr2:88838237-88931337	11.9791	13.0746	10.0137	31.2377	40.1149	34.4285	11.6891	35.2604	1.59288	OK	5e-05	0.000287717	0.00673426
ENSG00000146433	TMEM181	chr6:158957467-159056460	6.70922	6.34483	6.67625	5.2729	4.77387	5.08187	6.57677	5.04288	-0.383131	OK	0.01265	0.0363371	0.0014453
ENSG00000196839	ADA	chr20:43160425-43280874	9.4353	8.91998	9.81765	5.36002	4.40156	5.3268	9.39098	5.02946	-0.900873	OK	0.0012	0.00494402	0.000517525
ENSG00000100347	SAMM50	chr22:44319618-44565106	31.5603	32.0471	34.8979	21.3652	19.4895	21.1566	32.8351	20.6704	-0.667671	OK	0.00025	0.00124011	0.00158675
ENSG00000173039	RELA	chr11:65421066-65430565	39.2642	39.1975	39.8323	59.543	60.1285	64.5582	39.4313	61.4099	0.63913	OK	5e-05	0.000287717	0.00460602
ENSG00000174564	IL20RB	chr3:136581049-136729927	2.67888	2.16413	1.4636	12.894	13.4523	10.5105	2.1022	12.2856	2.54699	OK	5e-05	0.000287717	0.00337878
ENSG00000116741	RGS2	chr1:192778168-192781403	43.2601	37.0274	38.6569	171.325	140.062	136.634	39.6481	149.34	1.91328	OK	5e-05	0.000287717	0.00851248
ENSG00000116747	TROVE2	chr1:192984888-193060907	14.2124	10.7898	11.632	20.3271	23.4075	21.6777	12.2114	21.8041	0.836372	OK	0.0048	0.0161774	0.00230996
ENSG00000107372	ZFAND5	chr9:74966340-74980163	100.958	86.3069	83.0196	164.234	151.962	146.904	90.0948	154.366	0.776843	OK	5e-05	0.000287717	0.00106222
ENSG00000113719	ERGIC1	chr5:172261277-172379688	154.049	145.212	147.829	102.153	99.2011	103.494	149.03	101.616	-0.552471	OK	5e-05	0.000287717	0.000623648
ENSG00000111716	LDHB	chr12:21788275-21928515	908.38	889.94	859.451	585.598	475.383	483.226	885.923	514.736	-0.78335	OK	5e-05	0.000287717	0.00394851
ENSG00000228782	MRPL45P2	chr17:45527933-45569858	4.40733	5.90696	4.364	10.7413	10.8165	11.5012	4.89276	11.0197	1.17136	OK	0.00015	0.000786697	0.00202902
ENSG00000169692	AGPAT2	chr9:139567594-139581875	85.5471	92.7962	97.6206	64.3313	53.8526	60.7675	91.988	59.6505	-0.624911	OK	5e-05	0.000287717	0.00242246
ENSG00000105708	ZNF14	chr19:19821279-19843906	1.95217	1.74734	1.9004	3.00557	3.41586	3.33238	1.86663	3.25127	0.800564	OK	5e-05	0.000287717	0.00246407
ENSG00000186831	KRT17P2	chr17:18330174-18379234	0.461835	0.441866	0.636384	2.45605	1.88621	2.29836	0.513362	2.21354	2.10831	OK	5e-05	0.000287717	0.00501207
ENSG00000154153	FAM134B	chr5:16473146-16630078	11.4285	10.1715	10.9344	39.5587	32.8945	38.4908	10.8448	36.9813	1.76979	OK	5e-05	0.000287717	0.00506032
ENSG00000164124	TMEM144	chr4:159045625-159176563	0.860014	0.927512	0.767192	0.33582	0.415508	0.559202	0.851573	0.436843	-0.963014	OK	0.0139	0.039283	0.00874362
ENSG00000100664	EIF5	chr14:103799880-103811362	259.769	211.652	200.418	440.453	478.879	450.089	223.946	456.474	1.02738	OK	5e-05	0.000287717	0.00097349
ENSG00000125618	PAX8	chr2:113969098-114036527	0.935117	0.64674	1.10324	3.72194	3.68904	3.06488	0.895032	3.49196	1.96402	OK	5e-05	0.000287717	0.00118441
ENSG00000254986	DPP3	chr11:66234215-66313709	29.7023	32.9749	32.6407	18.9463	18.899	21.615	31.7727	19.8201	-0.68082	OK	0.00035	0.00167512	0.00105509
ENSG00000179091	CYC1	chr8:145149929-145152428	178.101	180.454	181.483	137.454	118.814	125.822	180.013	127.363	-0.499151	OK	5e-05	0.000287717	0.00873227
ENSG00000173638	SLC19A1	chr21:46825051-46964325	25.4535	19.5362	22.7835	12.8386	8.88076	10.0595	22.5911	10.5929	-1.09265	OK	0.00345	0.0121898	0.00641273
ENSG00000174365	SNHG11	chr20:37075220-37079564	11.4986	10.854	12.9171	20.2059	18.8074	18.4855	11.7565	19.1663	0.705107	OK	5e-05	0.000287717	0.000855413
ENSG00000130684	ZNF337	chr20:25593570-25677477	5.62742	4.6214	4.9761	8.32627	8.51145	7.49065	5.07498	8.10946	0.676205	OK	0.00105	0.00441044	0.00216936
ENSG00000206560	ANKRD28	chr3:15708742-15901278	24.1053	20.485	18.3648	41.7056	46.7308	48.514	20.985	45.6501	1.12126	OK	5e-05	0.000287717	0.000867391
ENSG00000078808	SDF4	chr1:1152287-1167411	122.501	122.173	127.22	93.9264	98.3524	100.473	123.965	97.584	-0.345215	OK	0.01055	0.0312459	0.000545923
ENSG00000189410	SH2D5	chr1:21046224-21059330	2.80534	1.80722	1.71888	4.45969	5.96952	6.12962	2.11048	5.51961	1.387	OK	0.0001	0.000544733	0.00880204
ENSG00000176454	LPCAT4	chr15:34651105-34659479	24.9204	19.2145	20.2487	8.33964	4.98062	4.10869	21.4612	5.80965	-1.88521	OK	5e-05	0.000287717	0.00273588
ENSG00000131845	ZNF304	chr19:57862215-57871266	2.92354	2.85669	3.33107	4.09022	4.48048	3.87496	3.0371	4.14855	0.449915	OK	0.00885	0.0269992	0.00926361
ENSG00000131844	MCCC2	chr5:70883114-70954531	33.6111	36.7811	36.4034	17.6058	22.2761	23.1856	35.5985	21.0225	-0.75988	OK	5e-05	0.000287717	0.0042376
ENSG00000137942	FNBP1L	chr1:93913687-94020218	24.6062	26.7897	26.406	37.7466	42.4329	44.2313	25.934	41.4702	0.677234	OK	5e-05	0.000287717	0.0089412
ENSG00000217576	RP11-64P12.8	chr13:52741843-52871963	0.805015	0.756576	0.684429	1.98274	1.89718	2.05058	0.748673	1.97683	1.40078	OK	5e-05	0.000287717	4.01629e-05
ENSG00000100065	CARD10	chr22:37886399-37915549	67.4607	70.3452	75.0551	47.4285	49.1927	53.4171	70.9537	50.0128	-0.50458	OK	0.0171	0.0464397	0.00214657
ENSG00000104763	ASAH1	chr8:17913933-17953903	29.3681	31.5203	31.888	25.0837	23.0077	22.6543	30.9255	23.5819	-0.391116	OK	0.014	0.0395096	0.00255633
ENSG00000124102	PI3	chr20:43803516-43805185	2.01801	2.23979	2.48985	0.322635	0.403586	0.393977	2.24922	0.3734	-2.59063	OK	0.01485	0.0414385	0.00412991
ENSG00000169554	ZEB2	chr2:145145567-145282147	7.90026	5.61497	6.14747	19.2188	22.9032	22.4622	6.55423	21.5281	1.71572	OK	5e-05	0.000287717	0.00107443
ENSG00000151151	IPMK	chr10:59951277-60027694	4.79828	4.83602	4.84903	14.7918	18.4731	18.1079	4.82778	17.1243	1.82661	OK	5e-05	0.000287717	0.00893828
ENSG00000032444	PNPLA6	chr19:7587511-7626650	24.3861	20.319	22.4261	8.53917	7.51611	6.30667	22.3771	7.45398	-1.58594	OK	5e-05	0.000287717	0.00132023
ENSG00000183496	MEX3B	chr15:82334118-82338482	2.23668	1.00648	0.896822	4.49631	6.02913	5.23963	1.37999	5.25502	1.92904	OK	5e-05	0.000287717	0.00328617
ENSG00000263899	RP11-214C8.5	chr17:62116509-62119203	1.88727	2.17332	2.82516	5.29633	6.11058	6.59707	2.29525	6.00133	1.38663	OK	5e-05	0.000287717	0.00199905
ENSG00000163565	IFI16	chr1:158969757-159024945	0.504007	1.07646	0.969735	2.40382	1.89617	2.52285	0.850066	2.27428	1.41976	OK	5e-05	0.000287717	0.00556264
ENSG00000118705	RPN2	chr20:35729628-35870022	294.619	272.323	273.947	169.949	119.85	126.648	280.296	138.816	-1.01378	OK	5e-05	0.000287717	0.00486381
ENSG00000182771	GRID1	chr10:87359311-88126250	4.0316	3.85364	3.97199	2.49679	1.97817	2.00515	3.95241	2.16004	-0.871677	OK	5e-05	0.000287717	0.00514225
ENSG00000101079	NDRG3	chr20:35280168-35374533	23.7998	26.1803	27.2503	15.5761	18.0051	18.7685	25.7435	17.4499	-0.560989	OK	5e-05	0.000287717	0.00413485
ENSG00000155096	AZIN1	chr8:103838584-103990104	47.6626	39.166	33.6657	145.004	152.948	135.757	40.1648	144.57	1.84776	OK	5e-05	0.000287717	0.000108332
ENSG00000155097	ATP6V1C1	chr8:104032414-104085279	33.1858	26.8552	25.4109	56.9676	67.9875	56.5852	28.484	60.5134	1.0871	OK	5e-05	0.000287717	0.00356146
ENSG00000231259	AC125232.1	chr2:87257799-87303536	2.14252	1.96712	1.68899	3.83059	4.27772	3.469	1.93287	3.8591	0.997517	OK	5e-05	0.000287717	0.00470183
ENSG00000183690	EFHC2	chrX:44007127-44202923	0.914041	0.903582	0.638083	0.180623	0.149526	0.0363206	0.818569	0.122157	-2.74437	OK	0.00125	0.00512484	0.00689545
ENSG00000171004	HS6ST2	chrX:131760037-132095423	21.8309	19.7131	20.9645	11.7726	9.74423	9.98973	20.8362	10.5022	-0.988402	OK	5e-05	0.000287717	0.000312612
ENSG00000176692	FOXC2	chr16:86598750-86602539	19.0187	14.2003	16.9696	39.9681	45.8195	37.08	16.7295	40.9559	1.29167	OK	5e-05	0.000287717	0.0033199
ENSG00000230615	RP5-1198O20.4	chr1:44509599-44570647	8.31635	7.88762	6.23621	19.1928	17.1785	20.8088	7.48006	19.0601	1.34943	OK	5e-05	0.000287717	0.00171534
ENSG00000146112	PPP1R18	chr6:30644165-30655672	33.4606	30.6214	31.0214	85.6661	91.3902	78.6326	31.7011	85.2296	1.42682	OK	5e-05	0.000287717	0.0031693
ENSG00000198382	UVRAG	chr11:75514475-75854239	8.45931	7.24811	6.16256	18.0092	18.2766	18.1034	7.28999	18.1297	1.31437	OK	5e-05	0.000287717	0.00335287
ENSG00000167291	TBC1D16	chr17:77906141-78009647	7.02459	7.02802	6.68659	3.54281	3.87613	3.44331	6.91307	3.62075	-0.933037	OK	0.00205	0.00780225	5.23766e-05
ENSG00000136527	TRA2B	chr3:185633693-185655924	120.865	114.757	116.331	164.54	174.806	174.322	117.318	171.223	0.545455	OK	0.00035	0.00167512	0.000643752
ENSG00000172757	CFL1	chr11:65590492-65641063	881.081	922.415	908.679	570.471	509.421	527.702	904.059	535.864	-0.754548	OK	5e-05	0.000287717	0.000176509
ENSG00000173402	DAG1	chr3:49506145-49573048	128.487	138.776	140.195	38.3774	46.7184	43.8484	135.819	42.9814	-1.65991	OK	5e-05	0.000287717	8.78279e-05
ENSG00000116133	DHCR24	chr1:55315305-55354523	185.512	176.265	159.673	73.3228	56.3439	57.9309	173.817	62.5326	-1.47489	OK	5e-05	0.000287717	0.000481444
ENSG00000070950	RAD18	chr3:8661085-9005457	11.2203	11.4573	11.4117	18.879	17.9207	18.62	11.3631	18.4732	0.701082	OK	0.0003	0.00145683	0.00090822
ENSG00000089154	GCN1L1	chr12:120565006-120632513	49.3492	46.6974	40.0088	15.71	12.7781	16.5641	45.3518	15.0174	-1.59453	OK	5e-05	0.000287717	0.00339968
ENSG00000134317	GRHL1	chr2:10085340-10142411	1.72203	1.87452	1.01379	6.10891	6.38603	5.83973	1.53678	6.11156	1.99163	OK	5e-05	0.000287717	0.000421489
ENSG00000103249	CLCN7	chr16:1494934-1525581	32.3895	33.2935	35.1636	54.9927	58.0553	59.9827	33.6155	57.6769	0.778865	OK	0.00045	0.00209151	0.000553962
ENSG00000049759	NEDD4L	chr18:55711598-56068772	11.5705	8.20448	9.30857	43.2452	52.0481	52.4294	9.69451	49.2409	2.34462	OK	5e-05	0.000287717	0.00288355
ENSG00000139531	SUOX	chr12:56390963-56400425	10.589	8.7839	10.191	3.60817	2.62297	2.82685	9.85462	3.01933	-1.70657	OK	5e-05	0.000287717	0.00139952
ENSG00000169951	ZNF764	chr16:30535324-30569819	5.08114	4.10527	4.30486	11.187	14.1325	12.9578	4.49709	12.7591	1.50446	OK	5e-05	0.000287717	0.00576248
ENSG00000260942	RP11-27M15.1	chr2:241522116-241526116	1.24904	1.32297	1.22025	0.722942	0.696882	0.567586	1.26409	0.66247	-0.932169	OK	0.0001	0.000544733	0.0010309
ENSG00000164379	FOXQ1	chr6:1312674-1314992	38.8137	44.4013	49.0466	74.1578	84.9493	75.8486	44.0872	78.3186	0.828994	OK	5e-05	0.000287717	0.00166174
ENSG00000108306	FBXL20	chr17:37415383-37607539	3.3177	3.17018	3.38014	8.62185	10.1588	9.93084	3.28934	9.57049	1.5408	OK	0.00075	0.00328007	0.00514895
ENSG00000113916	BCL6	chr3:187416046-187463515	7.15241	4.60294	4.92091	21.0026	25.5511	25.9645	5.55875	24.1727	2.12055	OK	5e-05	0.000287717	0.0019912
ENSG00000174840	PDE12	chr3:57542002-57547684	9.13528	7.78752	7.22595	11.5832	12.4618	12.1044	8.04958	12.0498	0.582022	OK	5e-05	0.000287717	0.00954728
ENSG00000225899	FRG2B	chr10:135437398-135440299	0	0	0	0.426083	0.492921	0.558731	0	0.492578	inf	OK	5e-05	0.000287717	0.00598912
ENSG00000225892	RP11-384K6.2	chr4:119512927-119555914	2.3809	2.22792	1.93796	4.23329	4.89862	4.45399	2.18226	4.52864	1.05325	OK	0.00045	0.00209151	0.0011094
ENSG00000152022	LIX1L	chr1:145475981-145516076	11.129	11.1279	11.2891	6.23996	5.83152	6.14485	11.182	6.07211	-0.880905	OK	0.0007	0.00309367	8.50652e-05
ENSG00000169189	NSMCE1	chr16:27236311-27301813	27.3329	26.0985	28.1364	21.218	21.9075	18.9938	27.1893	20.7064	-0.392958	OK	0.01445	0.0405282	0.00550592
ENSG00000153774	CFDP1	chr16:75327595-75499395	36.832	37.2548	40.112	51.2354	58.8529	57.6149	38.0662	55.9011	0.554363	OK	0.0046	0.0155825	0.00826346
ENSG00000183309	ZNF623	chr8:144718182-144735900	7.1323	7.78643	7.41074	14.5786	13.9796	14.1945	7.44315	14.2509	0.937069	OK	5e-05	0.000287717	1.29556e-05
ENSG00000127418	FGFRL1	chr4:1003723-1020685	32.5833	34.0866	35.3179	24.3457	25.1803	26.226	33.9959	25.2507	-0.42904	OK	0.0009	0.00384013	0.0013867
ENSG00000125812	GZF1	chr20:23342786-23353700	7.29976	5.98982	7.0571	14.3255	16.8708	16.3312	6.78223	15.8425	1.22397	OK	5e-05	0.000287717	0.00188819
ENSG00000125814	NAPB	chr20:23355158-23402125	2.62678	2.29603	2.61958	4.57232	5.09831	4.29266	2.51413	4.65443	0.888546	OK	0.00025	0.00124011	0.00473332
ENSG00000159216	RUNX1	chr21:36160097-37357047	8.5653	6.95615	8.97083	29.219	36.4001	33.719	8.16409	33.1127	2.02002	OK	5e-05	0.000287717	0.0041682
ENSG00000159217	IGF2BP1	chr17:47072627-47133012	11.1198	9.01576	8.77834	38.1024	41.5508	31.9257	9.63796	37.193	1.94823	OK	5e-05	0.000287717	0.00709906
ENSG00000169738	DCXR	chr17:79993011-79995608	60.4213	58.928	61.5676	43.0753	38.0842	39.6989	60.3057	40.2861	-0.58201	OK	0.0001	0.000544733	0.0012072
ENSG00000198482	ZNF808	chr19:53030904-53090427	1.95652	1.32453	1.21588	3.92603	4.46115	3.83878	1.49897	4.07532	1.44294	OK	0.0004	0.00188944	0.00117303
ENSG00000177683	THAP5	chr7:108110865-108215294	10.6231	12.2927	11.0729	21.6045	25.562	25.9353	11.3295	24.3673	1.10486	OK	5e-05	0.000287717	0.00590124
ENSG00000167553	TUBA1C	chr12:49578578-49667114	800.281	697.602	669.819	457.384	365.262	333.83	722.567	385.492	-0.906431	OK	5e-05	0.000287717	0.00347879
ENSG00000176087	SLC35A4	chr5:139781398-139973337	56.6664	62.9418	63.0778	34.5829	39.5339	37.4715	60.8953	37.1961	-0.711181	OK	0.01325	0.0377407	0.00134976
ENSG00000146701	MDH2	chr7:75677368-75696826	198.834	204.88	216.016	144.862	150.302	153.222	206.577	149.462	-0.466899	OK	0.01365	0.0386795	0.00232627
ENSG00000138041	SMEK2	chr2:55774427-55846015	24.7044	25.3091	24.8443	34.6683	37.3807	36.9025	24.9526	36.3172	0.541462	OK	0.0001	0.000544733	0.00390234
ENSG00000249026	CTNNAP1	chr5:114725339-114728067	0.219017	0.205061	0.297958	0.567869	0.619645	0.565055	0.240679	0.58419	1.27933	OK	0.0011	0.0045854	0.00131345
ENSG00000175105	ZNF654	chr3:88101093-88217879	1.39937	1.49661	1.61012	4.10147	4.32931	4.41223	1.50204	4.281	1.51103	OK	5e-05	0.000287717	5.03028e-05
ENSG00000117036	ETV3	chr1:157090982-157108266	6.2035	4.8467	4.83775	9.77449	10.2229	10.1665	5.29598	10.0547	0.924894	OK	5e-05	0.000287717	0.00530385
ENSG00000075618	FSCN1	chr7:5632438-5646286	337.857	343.519	347.157	171.826	167.972	159.66	342.844	166.486	-1.04215	OK	5e-05	0.000287717	5.26427e-06
ENSG00000134291	TMEM106C	chr12:48357351-48362661	262.397	308.239	305.087	177.309	194.472	203.406	291.908	191.729	-0.606444	OK	5e-05	0.000287717	0.00918864
ENSG00000143149	ALDH9A1	chr1:165631452-165679205	30.9916	29.2778	29.7461	23.2261	20.5073	23.6309	30.0052	22.4548	-0.41819	OK	0.0043	0.0147228	0.00634457
ENSG00000184304	PRKD1	chr14:30045686-30766249	0.532474	0.320063	0.413522	1.55055	1.50172	1.3924	0.42202	1.48156	1.81173	OK	5e-05	0.000287717	0.000248523
ENSG00000189306	RRP7A	chr22:42896584-42915808	17.9258	14.8816	16.5255	26.0292	27.0022	25.0357	16.4443	26.0223	0.662165	OK	0.0002	0.00101549	0.0016032
ENSG00000102786	INTS6	chr13:51909908-52126500	13.0116	12.4241	11.233	20.3917	23.3095	21.7169	12.2229	21.806	0.835141	OK	5e-05	0.000287717	0.00148763
ENSG00000119669	IRF2BPL	chr14:77490887-77495034	15.3914	11.9725	12.7742	21.4263	23.7633	21.7583	13.3794	22.316	0.738064	OK	5e-05	0.000287717	0.00311169
ENSG00000119661	DNAL1	chr14:74111577-74164463	10.1754	8.4519	8.93461	19.2237	17.3952	18.618	9.18729	18.4123	1.00296	OK	0.0001	0.000544733	0.000245556
ENSG00000147130	ZMYM3	chrX:70459473-70474996	9.19873	8.77252	8.15248	3.41033	3.94094	4.88341	8.70791	4.07822	-1.09439	OK	5e-05	0.000287717	0.00148422
ENSG00000153989	NUS1	chr6:117996664-118031803	15.1393	13.1301	13.1584	9.72096	9.06491	8.67312	13.8093	9.153	-0.593322	OK	5e-05	0.000287717	0.00955204
ENSG00000168818	STX18	chr4:4349866-4639631	14.6726	12.6437	13.7684	24.456	20.7825	21.2539	13.6949	22.1641	0.69459	OK	5e-05	0.000287717	0.00749187
ENSG00000106348	IMPDH1	chr7:128032330-128050306	116.991	126.233	125.63	56.0814	44.8803	44.6077	122.951	48.5231	-1.34134	OK	5e-05	0.000287717	0.000144296
ENSG00000205937	RNPS1	chr16:2303116-2323419	157.817	143.936	151.338	126.485	109.454	115.647	151.03	117.196	-0.36592	OK	0.0096	0.0288834	0.00691159
ENSG00000158042	MRPL17	chr11:6702012-6704632	110.531	119.449	123.078	65.2614	62.1798	63.9127	117.686	63.7846	-0.883659	OK	5e-05	0.000287717	0.00320607
ENSG00000001461	NIPAL3	chr1:24634045-24799466	13.0193	11.7069	11.2889	16.7242	18.4148	18.6679	12.005	17.9356	0.579185	OK	0.00145	0.0058234	0.00196308
ENSG00000120784	ZFP30	chr19:37988062-38210691	4.78916	3.54646	4.20195	6.74032	7.88802	8.16829	4.17919	7.59888	0.862563	OK	0.01515	0.0421501	0.0042431
ENSG00000170776	AKAP13	chr15:85923801-86293512	25.9233	23.0958	20.0337	47.668	54.8065	59.3703	23.0176	53.9483	1.22884	OK	5e-05	0.000287717	0.00419868
ENSG00000175183	CSRP2	chr12:77252494-77274132	23.6276	34.4926	32.6384	48.6248	58.3518	58.1084	30.2529	55.0283	0.863102	OK	5e-05	0.000287717	0.00595698
ENSG00000078668	VDAC3	chr8:42249141-42263415	125.156	138.722	131.705	73.0075	62.8386	61.9518	131.861	65.9326	-0.999953	OK	5e-05	0.000287717	0.000251226
ENSG00000177764	ZCCHC3	chr20:277736-280965	6.06398	6.70535	6.86576	10.0165	11.0767	10.0976	6.54503	10.397	0.667689	OK	0.00025	0.00124011	0.00121704
ENSG00000265681	RPL17	chr18:47008027-47018906	769.308	826.915	819.49	534.475	488.583	473.779	805.238	498.946	-0.690532	OK	5e-05	0.000287717	0.000284674
ENSG00000144597	EAF1	chr3:15422781-15485576	9.94149	8.77763	9.23156	16.7276	18.9837	16.9111	9.31689	17.5408	0.912794	OK	5e-05	0.000287717	0.00248167
ENSG00000188986	NELFB	chr9:140149624-140167998	61.5807	62.9055	61.5386	41.4515	36.357	39.2046	62.0083	39.0044	-0.668825	OK	5e-05	0.000287717	0.00213474
ENSG00000099968	BCL2L13	chr22:18111620-18213388	38.4122	37.2016	36.1804	58.6802	59.3735	64.5953	37.2647	60.883	0.708228	OK	5e-05	0.000287717	0.00300715
ENSG00000197933	ZNF823	chr19:11832079-11849824	2.93322	2.33205	2.65908	1.16775	0.817491	0.989301	2.64145	0.991515	-1.41362	OK	5e-05	0.000287717	0.00291661
ENSG00000197935	ZNF311	chr6:28962561-28973093	1.32753	1.1604	1.16362	3.16409	2.87787	3.06961	1.21718	3.03719	1.31919	OK	5e-05	0.000287717	0.000153349
ENSG00000180530	NRIP1	chr21:16333555-16437321	4.78488	3.48836	3.19051	9.72668	11.9252	11.1468	3.82125	10.9329	1.51656	OK	5e-05	0.000287717	0.00125368
ENSG00000064042	LIMCH1	chr4:41361623-41702061	80.218	99.1687	93.7427	129.191	151.548	148.595	91.0431	143.111	0.652514	OK	0.00055	0.00249371	0.00508495
ENSG00000189114	BLOC1S3	chr19:45574757-45808541	8.6671	7.7909	8.39607	15.2711	15.778	15.168	8.28469	15.4057	0.894947	OK	0.0051	0.0170228	4.92273e-05
ENSG00000166352	C11orf74	chr11:36532258-36694823	9.66284	8.75009	8.73104	5.96186	5.32817	4.62134	9.04799	5.30379	-0.770574	OK	0.0057	0.0187002	0.0019865
ENSG00000115207	GTF3C2	chr2:27548715-27593353	42.143	40.8839	38.4577	23.4168	25.0492	23.0652	40.4949	23.8437	-0.764128	OK	5e-05	0.000287717	0.000686321
ENSG00000186395	KRT10	chr17:38974368-38992522	24.3037	26.0872	23.7711	39.8785	37.3385	34.8381	24.7207	37.3517	0.595455	OK	5e-05	0.000287717	0.00502772
ENSG00000165113	GKAP1	chr9:86354335-86444431	2.42925	2.17748	1.76512	10.3245	13.7599	11.2643	2.12395	11.7829	2.47187	OK	5e-05	0.000287717	0.00916726
ENSG00000183615	FAM167B	chr1:32712833-32714457	1.15541	1.37505	1.97417	3.51784	3.58202	3.74364	1.50155	3.6145	1.26735	OK	5e-05	0.000287717	0.00915154
ENSG00000164244	PRRC1	chr5:126853300-126890781	31.8387	35.3911	32.7297	20.0006	17.5709	22.1168	33.3199	19.8961	-0.743897	OK	5e-05	0.000287717	0.00161934
ENSG00000107771	CCSER2	chr10:86088341-86278273	9.18967	9.1265	8.24279	12.8674	12.9616	13.9993	8.85299	13.2761	0.584597	OK	0.0031	0.0111234	0.000840664
ENSG00000176619	LMNB2	chr19:2389768-2456994	72.7409	79.9589	74.5195	35.0069	33.7525	36.0063	75.7398	34.9219	-1.11692	OK	5e-05	0.000287717	0.00140306
ENSG00000124209	RAB22A	chr20:56884751-56942563	10.2492	10.7193	9.79805	14.11	16.3309	15.5631	10.2555	15.3347	0.580394	OK	0.00845	0.0259679	0.00819981
ENSG00000205763	RP9P	chr7:32535037-33102409	8.25994	7.05356	8.17055	27.1327	32.5945	25.6615	7.82802	28.4629	1.86236	OK	0.0118	0.034285	0.00855076
ENSG00000166833	NAV2	chr11:19372270-20143144	8.9905	6.20421	7.20144	18.2533	23.1297	19.9307	7.46538	20.4379	1.45296	OK	5e-05	0.000287717	0.00346482
ENSG00000255963	PPIAL4A	chr1:147954634-147955419	5.37687	5.23302	5.01272	2.23305	2.4456	2.13542	5.20754	2.27136	-1.19705	OK	0.00015	0.000786697	3.58779e-05
ENSG00000158234	FAIM	chr3:138327447-138352218	39.7744	43.7284	41.0113	27.98	23.4658	27.0958	41.5047	26.1805	-0.664782	OK	5e-05	0.000287717	0.00119837
ENSG00000198890	PRMT6	chr1:107599266-107601916	18.4851	16.8043	17.209	8.58409	9.73067	9.96093	17.4995	9.42523	-0.892712	OK	5e-05	0.000287717	0.000305737
ENSG00000130348	QRSL1	chr6:107077452-107116292	4.87376	3.94314	4.20572	6.79226	6.07822	6.57925	4.34087	6.48324	0.578731	OK	0.00215	0.00812846	0.00441435
ENSG00000130340	SNX9	chr6:158244295-158366109	16.6843	14.3095	14.2997	26.0741	26.0119	28.6495	15.0979	26.9119	0.833898	OK	5e-05	0.000287717	0.000576613
ENSG00000174132	FAM174A	chr5:99871008-99922445	11.6662	9.70362	10.4858	14.6015	14.7776	15.7089	10.6185	15.0293	0.5012	OK	0.0125	0.0359711	0.00526584
ENSG00000048649	RSF1	chr11:77371040-77532063	9.41162	8.85336	9.24843	20.9982	19.1431	17.557	9.17113	19.2328	1.06839	OK	0.0024	0.00894622	0.00823819
ENSG00000147548	WHSC1L1	chr8:38082735-38239790	26.2081	21.4859	24.9737	46.5052	55.531	50.0968	24.2225	50.711	1.06595	OK	5e-05	0.000287717	0.00273704
ENSG00000099308	MAST3	chr19:18169804-18262498	2.27538	2.48136	2.74813	0.939095	0.879053	1.17472	2.50162	0.997623	-1.3263	OK	5e-05	0.000287717	0.00150388
ENSG00000103005	USB1	chr16:58028571-58055522	43.2302	38.9901	39.9321	24.0161	22.3427	25.7294	40.7174	24.0294	-0.760847	OK	0.00035	0.00167512	0.000700398
ENSG00000173546	CSPG4	chr15:75966662-76005189	13.3818	12.9194	14.6658	32.547	28.7872	27.3199	13.6557	29.5514	1.11373	OK	5e-05	0.000287717	0.0052235
ENSG00000076662	ICAM3	chr19:10444451-10450499	8.13893	6.75979	7.13925	3.16477	3.58811	3.82337	7.34599	3.52542	-1.05916	OK	0.0006	0.00269433	0.00433497
ENSG00000196943	NOP9	chr14:24769067-24787242	18.4148	18.915	18.0213	9.23548	7.97047	8.9713	18.4504	8.72575	-1.0803	OK	5e-05	0.000287717	8.38353e-05
ENSG00000100239	PPP6R2	chr22:50781732-50883514	19.1353	18.011	19.6974	12.2549	11.4544	11.6571	18.9479	11.7888	-0.684619	OK	0.0002	0.00101549	0.00118286
ENSG00000197019	SERTAD1	chr19:40927498-40931932	7.16719	7.45762	7.29217	31.1507	33.0809	25.8383	7.30566	30.0233	2.039	OK	5e-05	0.000287717	0.00888486
ENSG00000143476	DTL	chr1:212208918-212280742	22.5045	20.8244	26.7487	51.3201	58.6069	52.2745	23.3592	54.0671	1.21076	OK	5e-05	0.000287717	0.000611258
ENSG00000143479	DYRK3	chr1:206807993-206857764	6.34474	4.91038	5.24724	10.3084	9.07905	9.49967	5.50078	9.62904	0.807756	OK	5e-05	0.000287717	0.00209236
ENSG00000156374	PCGF6	chr10:105062552-105110891	11.2535	8.00432	8.85903	19.1098	16.8321	16.66	9.37227	17.534	0.903682	OK	5e-05	0.000287717	0.00330258
ENSG00000183077	AFMID	chr17:76183397-76203782	21.1264	19.283	23.9282	14.7258	12.9102	11.1556	21.4458	12.9306	-0.729914	OK	0.00085	0.00365321	0.00884275
ENSG00000114054	PCCB	chr3:135969147-136471220	55.6064	62.0089	61.2856	36.6952	42.1028	42.8345	59.6336	40.5442	-0.556631	OK	0.0013	0.00530118	0.00244094
ENSG00000068001	HYAL2	chr3:50355220-50365682	38.981	40.7831	42.6114	11.807	11.087	11.0218	40.7919	11.3052	-1.85129	OK	5e-05	0.000287717	0.000729996
ENSG00000187498	COL4A1	chr13:110801317-111165374	79.4368	77.2786	85.7021	43.7217	33.7357	34.6005	80.8058	37.3526	-1.11325	OK	5e-05	0.000287717	0.000571372
ENSG00000149269	PAK1	chr11:77032751-77188074	5.85406	6.24217	6.00105	3.27691	3.69874	3.69852	6.03243	3.55805	-0.761651	OK	0.007	0.0222458	0.00021547
ENSG00000187239	FNBP1	chr9:132649465-132805473	22.6999	26.4754	25.8477	31.6919	35.5745	35.5772	25.0077	34.2812	0.455047	OK	0.01105	0.0324432	0.00619113
ENSG00000235172	CTB-114C7.3	chr5:169758432-169760883	0.328397	0.224439	0.282073	1.86245	2.05148	1.99108	0.278303	1.96833	2.82225	OK	5e-05	0.000287717	9.70901e-05
ENSG00000165097	KDM1B	chr6:18155559-18224084	9.9471	9.87814	10.4966	5.00676	6.0207	6.54608	10.1073	5.85784	-0.786954	OK	5e-05	0.000287717	0.00468626
ENSG00000104368	PLAT	chr8:42032235-42065242	3.66841	3.28129	3.79146	1.07191	1.11245	0.575522	3.58038	0.919961	-1.96047	OK	5e-05	0.000287717	0.000349979
ENSG00000121350	PYROXD1	chr12:21590548-21654603	9.09889	7.90547	8.83712	23.44	28.5474	28.8879	8.61383	26.9584	1.64601	OK	5e-05	0.000287717	0.00716528
ENSG00000132912	DCTN4	chr5:150088001-150138671	19.5891	17.1055	16.9171	32.6208	29.8926	33.6118	17.8705	32.0417	0.842368	OK	5e-05	0.000287717	0.000737702
ENSG00000160310	PRMT2	chr21:48055078-48085036	31.5082	29.5361	31.902	17.8795	20.7425	18.6955	30.9821	19.1058	-0.697423	OK	5e-05	0.000287717	0.000507759
ENSG00000256018	HIST1H3G	chr6:26271145-26271612	2.01908	1.52213	0.900946	11.4395	13.2918	11.0926	1.48072	11.9413	3.01159	OK	5e-05	0.000287717	0.00105029
ENSG00000161955	TNFSF13	chr17:7452207-7464925	0.859881	0.474262	0.708641	1.4441	1.63584	1.4361	0.680928	1.50535	1.14452	OK	0.0005	0.00229246	0.00639027
ENSG00000171388	APLN	chrX:128779239-128788933	0.924428	0.853106	0.776299	0.330796	0.0773674	0.0375522	0.851278	0.148572	-2.51847	OK	0.0138	0.0390489	0.00741289
ENSG00000135930	EIF4E2	chr2:233412778-233547491	63.9333	62.1922	61.4109	28.9871	22.3037	18.3608	62.5121	23.2172	-1.42894	OK	5e-05	0.000287717	0.00427697
ENSG00000248049	RP11-453E17.1	chr4:68566997-68995598	2.75192	2.32462	2.1301	5.70383	6.57879	5.79528	2.40221	6.02597	1.32683	OK	5e-05	0.000287717	0.000838566
ENSG00000163832	ELP6	chr3:47537129-47555251	44.1342	49.6566	47.3644	34.2006	31.809	33.9448	47.0517	33.3181	-0.49794	OK	0.0035	0.0123528	0.00532481
ENSG00000095794	CREM	chr10:35386933-35501886	84.5958	53.4321	55.0209	168.193	143.161	139.113	64.3496	150.155	1.22245	OK	5e-05	0.000287717	0.00336895
ENSG00000122547	EEPD1	chr7:36192757-36341152	10.5721	4.90828	6.95517	22.1291	22.451	24.326	7.47851	22.9687	1.61885	OK	5e-05	0.000287717	0.00505855
ENSG00000103472	RRN3P2	chr16:29065052-29231352	0.40241	0.34369	0.381377	0.874477	0.783692	0.846667	0.375826	0.834945	1.15162	OK	0.0056	0.0184291	0.000361749
ENSG00000103479	RBL2	chr16:53467888-53538323	12.3105	13.526	13.3515	7.00549	8.17679	8.06602	13.0627	7.74943	-0.753287	OK	0.0001	0.000544733	0.000566829
ENSG00000142235	LMTK3	chr19:48988527-49016446	0.912482	0.944033	1.09054	0.598869	0.395771	0.566428	0.982351	0.520356	-0.91674	OK	5e-05	0.000287717	0.00551508
ENSG00000230836	AC104135.4	chr2:75167384-75169797	0.368425	0.313366	0	1.5837	1.58325	1.49498	0.227264	1.55398	2.77353	OK	0.0001	0.000544733	0.0049897
ENSG00000188295	ZNF669	chr1:247263263-247267674	4.56463	3.40264	4.97228	9.94386	9.76086	8.52968	4.31318	9.41146	1.12567	OK	5e-05	0.000287717	0.00141937
ENSG00000188290	HES4	chr1:934341-935552	88.2369	75.5071	86.3448	216.682	244.895	218.756	83.3629	226.778	1.4438	OK	5e-05	0.000287717	0.00114931
ENSG00000146263	MMS22L	chr6:97590036-97731093	8.10082	7.1215	6.9045	11.6342	13.7696	12.9454	7.37561	12.783	0.793397	OK	0.004	0.0138444	0.00373733
ENSG00000115652	UXS1	chr2:106709758-106810795	22.0776	22.651	26.2046	9.73618	10.5144	9.41151	23.6444	9.88736	-1.25784	OK	5e-05	0.000287717	0.00604282
ENSG00000164430	MB21D1	chr6:74078277-74161999	9.14137	6.86515	7.83134	31.3729	41.6133	34.2248	7.94595	35.737	2.16913	OK	5e-05	0.000287717	0.00931858
ENSG00000186298	PPP1CC	chr12:111157484-111180744	101.574	89.4283	83.2702	63.5696	52.3132	53.8196	91.4242	56.5675	-0.692603	OK	5e-05	0.000287717	0.00848046
ENSG00000221994	ZNF630	chrX:47696300-47931025	0.702481	0.964447	1.12538	2.26435	2.78321	2.42747	0.930769	2.49168	1.42062	OK	0.0131	0.0374138	0.00163962
ENSG00000149932	TMEM219	chr16:29952205-29984373	35.0913	39.153	36.5305	25.4663	29.7962	26.4323	36.9249	27.2316	-0.439315	OK	0.00465	0.0157318	0.00557324
ENSG00000153904	DDAH1	chr1:85731930-86043933	12.1303	10.5581	10.8876	16.1365	16.4515	16.6685	11.192	16.4188	0.552884	OK	0.0007	0.00309367	0.00464384
ENSG00000072958	AP1M1	chr19:16308388-16346160	33.9529	38.488	38.8138	25.3863	25.3538	28.0861	37.0849	26.2754	-0.497118	OK	0.00065	0.002896	0.00782524
ENSG00000106617	PRKAG2	chr7:151253196-151576299	9.98622	7.13677	8.41507	17.7234	15.1681	15.6938	8.51269	16.1951	0.927871	OK	5e-05	0.000287717	0.0025057
ENSG00000213240	NOTCH2NL	chr1:145209118-145370303	26.2393	25.3315	27.2552	37.4327	34.5312	35.9328	26.2753	35.9656	0.452907	OK	0.0074	0.0233216	0.00125514
ENSG00000106610	STAG3L4	chr7:66752527-66786513	10.6458	10.4803	9.48268	16.4794	16.9953	16.7099	10.2029	16.7282	0.713299	OK	0.00245	0.00910915	0.00092696
ENSG00000143622	RIT1	chr1:155867598-155881195	11.8042	13.5712	12.4789	33.086	36.8045	31.5068	12.6181	33.7991	1.42149	OK	5e-05	0.000287717	0.00275419
ENSG00000136158	SPRY2	chr13:80910110-80915086	6.71892	3.53082	2.88872	15.1477	18.8761	19.413	4.37949	17.8123	2.02404	OK	5e-05	0.000287717	0.0017892
ENSG00000149547	EI24	chr11:125439111-125551018	129.522	129.905	132.891	65.0894	58.1418	64.0497	130.773	62.427	-1.06682	OK	5e-05	0.000287717	0.000118609
ENSG00000165424	ZCCHC24	chr10:81142080-81205383	8.21588	10.0639	10.0443	2.86217	3.22686	3.66859	9.44135	3.25254	-1.53743	OK	5e-05	0.000287717	0.00463614
ENSG00000090273	NUDC	chr1:27216978-27273353	152.542	131.989	134.954	251.892	266.069	220.027	139.828	245.996	0.814977	OK	5e-05	0.000287717	0.00694356
ENSG00000170089	RP11-423H2.1	chr5:177236407-177410055	9.69494	9.81263	10.6409	6.98227	5.829	5.42044	10.0495	6.07724	-0.725635	OK	0.0001	0.000544733	0.0036748
ENSG00000164778	EN2	chr7:155250823-155257526	1.07228	0.736114	0.636607	1.6142	2.00096	1.58238	0.814999	1.73252	1.088	OK	5e-05	0.000287717	0.00821976
ENSG00000178252	WDR6	chr3:48955220-49060928	48.9293	57.6734	58.7404	19.225	19.5467	21.1444	55.1144	19.972	-1.46445	OK	5e-05	0.000287717	0.00621122
ENSG00000120709	FAM53C	chr5:137620953-137685416	19.7243	17.7181	18.1676	30.469	34.5158	29.0749	18.5367	31.3532	0.758234	OK	5e-05	0.000287717	0.00886598
ENSG00000175787	ZNF169	chr9:97021592-97063736	3.2193	2.80098	2.87936	0.703174	0.755239	0.897452	2.96655	0.785288	-1.91749	OK	5e-05	0.000287717	0.000873862
ENSG00000128283	CDC42EP1	chr22:37956453-37965412	64.3535	42.2679	45.4235	108.673	93.2321	85.1865	50.6816	95.6973	0.917015	OK	5e-05	0.000287717	0.00990074
ENSG00000218891	ZNF579	chr19:56088898-56092211	12.216	10.4412	12.1438	23.6514	21.0272	20.3852	11.6003	21.6879	0.902727	OK	5e-05	0.000287717	0.00241992
ENSG00000176907	C8orf4	chr8:40010988-40012821	90.0516	52.0901	52.1621	169.922	150.203	160.202	64.768	160.109	1.3057	OK	5e-05	0.000287717	0.00801795
ENSG00000176903	PNMA1	chr14:74178493-74181128	24.7482	22.8649	24.1739	36.4721	41.4239	39.8154	23.929	39.2371	0.713457	OK	5e-05	0.000287717	0.00418485
ENSG00000198142	SOWAHC	chr2:110371910-110376563	25.5696	16.5506	16.8232	49.3195	46.7588	49.6126	19.6478	48.5636	1.30551	OK	5e-05	0.000287717	0.00635761
ENSG00000038358	EDC4	chr16:67906925-67922758	45.4529	43.693	46.9401	31.497	25.5787	28.7333	45.362	28.603	-0.665317	OK	0.00015	0.000786697	0.00290152
ENSG00000048140	TSPAN17	chr5:176074387-176086058	21.433	20.3597	20.1399	12.5923	9.9312	12.1272	20.6442	11.5502	-0.837812	OK	5e-05	0.000287717	0.00248892
ENSG00000083799	CYLD	chr16:50774820-50837249	13.631	12.1198	11.8631	41.2195	49.1807	46.2601	12.538	45.5534	1.86126	OK	5e-05	0.000287717	0.00335902
ENSG00000146067	FAM193B	chr5:176946788-176981542	16.4185	19.2041	17.9491	27.572	26.8345	24.9212	17.8573	26.4426	0.566353	OK	0.0124	0.0357414	0.00160262
ENSG00000133111	RFXAP	chr13:37393360-37403241	3.05849	2.17666	2.25783	4.86775	4.11556	4.72041	2.49766	4.56791	0.870956	OK	5e-05	0.000287717	0.00527497
ENSG00000172594	SMPDL3A	chr6:123110314-123130865	0.645772	0.860483	0.863347	2.19598	1.90038	2.20107	0.789867	2.09914	1.41012	OK	5e-05	0.000287717	0.000702341
ENSG00000258890	CEP95	chr17:62495733-62658186	17.98	14.7775	12.3102	36.9324	44.4032	39.0195	15.0226	40.1184	1.41713	OK	0.00185	0.00716083	0.0011963
ENSG00000136630	HLX	chr1:221006104-221058401	10.0677	10.1053	11.3823	31.109	40.0629	38.4592	10.5184	36.5437	1.7967	OK	5e-05	0.000287717	0.00967252
ENSG00000130675	MNX1	chr7:156786744-156803345	3.08689	3.24932	3.90155	1.39157	0.908434	0.647095	3.41259	0.982366	-1.79653	OK	5e-05	0.000287717	0.0019572
ENSG00000133805	AMPD3	chr11:10329859-10529126	0.34083	0.420905	0.501867	3.86912	4.19921	4.56697	0.421201	4.21176	3.32184	OK	5e-05	0.000287717	0.00184797
ENSG00000117289	TXNIP	chr1:145438468-145442635	8.81756	6.54566	7.16918	2.31464	1.20008	1.41983	7.5108	1.64485	-2.19101	OK	5e-05	0.000287717	0.004766
ENSG00000107854	TNKS2	chr10:93558068-93625033	16.8971	16.2201	15.5754	24.6331	26.5288	28.5266	16.2309	26.5628	0.710667	OK	5e-05	0.000287717	0.00664399
ENSG00000156521	TYSND1	chr10:71897736-71906432	22.7312	23.8641	23.0627	12.501	11.8291	11.6833	23.2193	12.0045	-0.951756	OK	5e-05	0.000287717	2.25214e-05
ENSG00000111859	NEDD9	chr6:11173684-11382581	10.5082	3.52128	4.21331	26.7856	32.7997	36.577	6.08092	32.0541	2.39815	OK	5e-05	0.000287717	0.00247148
ENSG00000189190	ZNF600	chr19:53267447-53290044	3.69662	2.28996	2.27702	7.69508	8.03545	7.10429	2.75453	7.61161	1.46639	OK	0.0009	0.00384013	0.00228695
ENSG00000139405	C12orf52	chr12:113623330-113630173	27.222	25.3216	25.3045	16.3591	15.5606	16.2366	25.9494	16.0521	-0.692937	OK	5e-05	0.000287717	0.00148865
ENSG00000111276	CDKN1B	chr12:12867991-12875305	21.3138	23.0996	21.9891	48.864	53.6879	48.666	22.1341	50.406	1.18732	OK	5e-05	0.000287717	0.0016056
ENSG00000131238	PPT1	chr1:40538378-40563375	81.0371	79.7361	78.2802	47.2054	37.2136	45.1602	79.6845	43.1931	-0.883499	OK	5e-05	0.000287717	0.00455734
ENSG00000132768	DPH2	chr1:44435671-44439041	39.6774	39.668	39.0262	21.8683	19.5757	21.2047	39.4572	20.8829	-0.917965	OK	5e-05	0.000287717	0.000537444
ENSG00000180011	ZADH2	chr18:72907062-72921303	17.4092	18.7222	20.0927	11.0404	10.0221	12.9307	18.7414	11.3311	-0.725944	OK	0.0064	0.020648	0.0030944
ENSG00000114738	MAPKAPK3	chr3:50643920-50686720	48.181	43.9378	43.8841	33.7349	27.8673	28.6409	45.3343	30.081	-0.591748	OK	5e-05	0.000287717	0.00346055
ENSG00000164574	GALNT10	chr5:153369687-153825410	26.3509	23.3086	23.4368	9.42205	13.558	14.4656	24.3654	12.4819	-0.965001	OK	0.01515	0.0421501	0.00509846
ENSG00000135624	CCT7	chr2:73460547-73480149	327.285	305.185	308.249	251.543	223.725	232.15	313.573	235.806	-0.4112	OK	0.0073	0.0230475	0.00217077
ENSG00000181830	SLC35C1	chr11:45825622-45834566	17.3428	15.6382	17.0452	8.24172	5.08166	6.51522	16.6754	6.61287	-1.33437	OK	5e-05	0.000287717	0.00187467
ENSG00000159842	ABR	chr17:906757-1132315	21.8575	23.4375	23.4252	14.4582	13.7305	13.2761	22.9067	13.8216	-0.728849	OK	5e-05	0.000287717	0.000325842
ENSG00000106799	TGFBR1	chr9:101866319-101916474	52.1288	42.026	40.2492	66.8661	71.9908	80.6798	44.8013	73.1789	0.707886	OK	0.00195	0.00748604	0.00671121
ENSG00000104866	PPP1R37	chr19:45574757-45808541	10.364	9.9004	11.9916	17.8695	17.6659	17.7833	10.752	17.7729	0.725074	OK	0.00105	0.00441044	0.00764791
ENSG00000211455	STK38L	chr12:27396900-27478892	19.8308	14.697	15.5283	30.3009	32.3906	29.3658	16.6854	30.6858	0.878985	OK	0.00015	0.000786697	0.00387325
ENSG00000105287	PRKD2	chr19:47150868-47220384	8.10408	8.08975	7.34671	27.3092	31.772	25.1286	7.84685	28.0699	1.83884	OK	5e-05	0.000287717	0.00839138
ENSG00000162409	PRKAA2	chr1:57110994-57181008	2.66903	2.0986	2.34701	5.93387	5.74934	6.52598	2.37155	6.06973	1.3558	OK	5e-05	0.000287717	0.000386532
ENSG00000162407	PPAP2B	chr1:56960418-57110974	3.91471	1.92976	2.18852	7.57864	8.33422	8.80264	2.67766	8.2385	1.62141	OK	5e-05	0.000287717	0.00361526
ENSG00000136243	NUPL2	chr7:23145352-23240630	28.0494	28.0189	30.9729	44.9781	41.6078	43.0766	29.0137	43.2208	0.574992	OK	0.0161	0.0442368	0.000505773
ENSG00000137124	ALDH1B1	chr9:38392660-38398658	18.9688	16.935	18.0824	6.36398	5.44181	5.47461	17.9954	5.76013	-1.64346	OK	5e-05	0.000287717	0.000355901
ENSG00000130475	FCHO1	chr19:17858526-17899377	13.5499	11.5757	12.6672	8.71477	7.41132	7.38657	12.5976	7.83755	-0.684672	OK	0.0004	0.00188944	0.00339408
ENSG00000173950	XXYLT1	chr3:194789007-194991896	12.0181	13.3214	14.2211	5.27547	5.03868	5.70873	13.1869	5.34096	-1.30393	OK	5e-05	0.000287717	0.00372135
ENSG00000187522	HSPA14	chr10:14861248-14913740	38.9213	36.3853	35.3629	53.8968	57.8263	57.9335	36.8898	56.5522	0.616361	OK	5e-05	0.000287717	0.000415237
ENSG00000129055	ANAPC13	chr3:134196547-134293859	56.3968	56.7146	53.8239	91.3969	94.7502	103.503	55.6451	96.5502	0.795025	OK	5e-05	0.000287717	0.00526865
ENSG00000205220	PSMB10	chr16:67927174-67970990	29.0947	27.1092	25.5056	16.6213	15.0932	14.9374	27.2365	15.5507	-0.808566	OK	0.0135	0.0383499	0.00213067
ENSG00000158856	EPB49	chr8:21906505-21940038	19.7666	21.1067	22.3428	11.6742	15.729	13.8895	21.072	13.7642	-0.614407	OK	0.0006	0.00269433	0.00978649
ENSG00000171497	PPID	chr4:159587830-159644548	31.0614	24.6316	24.4168	48.8881	55.4016	49.6597	26.7033	51.3165	0.942406	OK	5e-05	0.000287717	0.00121401
ENSG00000243232	PCDHAC2	chr5:140165875-140391936	0.899039	0.775928	0.944728	0.452516	0.482871	0.558063	0.873232	0.497816	-0.810751	OK	0.00105	0.00441044	0.00571809
ENSG00000235655	H3F3AP4	chr2:175411868-175639555	46.2525	49.6097	47.8823	34.4503	29.5133	29.5703	47.9148	31.178	-0.619945	OK	0.0065	0.0209409	0.00224825
ENSG00000138138	ATAD1	chr10:89511268-89605369	49.4621	39.1521	41.065	87.1698	105.858	98.9602	43.2264	97.3292	1.17096	OK	5e-05	0.000287717	0.00256059
ENSG00000119986	AVPI1	chr10:99437180-99447080	151.362	130.734	129.644	337.507	369.882	361.113	137.246	356.167	1.37579	OK	5e-05	0.000287717	9.86445e-05
ENSG00000116455	WDR77	chr1:111981259-112005395	61.9246	56.3015	61.6431	34.0679	30.4205	28.3835	59.9564	30.9573	-0.953635	OK	0.00045	0.00209151	0.000317687
ENSG00000160285	LSS	chr21:47604992-47648738	44.0871	44.268	43.4946	16.594	16.3801	19.5392	43.9499	17.5044	-1.32814	OK	5e-05	0.000287717	0.000914878
ENSG00000100814	CCNB1IP1	chr14:20779526-20801471	25.712	20.4144	21.1233	46.4193	38.6723	41.6419	22.4166	42.2445	0.914198	OK	5e-05	0.000287717	0.00287734
ENSG00000269089	AP003733.1	chr11:61735452-61736755	0.609928	0.216166	0.976623	2.16219	2.62069	2.16508	0.600906	2.31599	1.94642	OK	5e-05	0.000287717	0.00446087
ENSG00000089234	BRAP	chr12:112079949-112123790	9.58022	9.31486	7.3057	20.1864	15.9088	16.8351	8.73359	17.6434	1.01448	OK	5e-05	0.000287717	0.00829619
ENSG00000163110	PDLIM5	chr4:95373036-95589377	22.8077	17.7344	21.6267	53.6115	62.5081	64.3541	20.7229	60.1579	1.53753	OK	5e-05	0.000287717	0.00224178
ENSG00000163113	OTUD7B	chr1:149912230-149982625	5.8498	4.97722	5.14868	13.7881	14.2437	16.43	5.32523	14.8206	1.47669	OK	5e-05	0.000287717	0.0039213
ENSG00000115365	LANCL1	chr2:211189482-211342376	26.619	33.4808	32.8333	13.031	16.6402	18.5563	30.9777	16.0758	-0.946338	OK	5e-05	0.000287717	0.00684208
ENSG00000149196	C11orf73	chr11:86013252-86056969	37.3149	36.512	32.8529	71.9815	73.2218	60.3832	35.5599	68.5288	0.946458	OK	5e-05	0.000287717	0.00916605
ENSG00000108518	PFN1	chr17:4848946-4860426	1351.72	1238.95	1335.32	1079.58	919.168	959.403	1308.66	986.051	-0.408362	OK	0.0115	0.0335664	0.00727466
ENSG00000180198	RCC1	chr1:28832454-28865812	122.13	103.442	107.145	76.2357	58.4429	61.8332	110.906	65.5039	-0.759678	OK	5e-05	0.000287717	0.00457101
ENSG00000185651	UBE2L3	chr22:21899632-21978323	59.6384	57.4589	54.4036	46.7195	41.6859	38.5897	57.167	42.3317	-0.433443	OK	0.0031	0.0111234	0.00958991
ENSG00000180228	PRKRA	chr2:179278665-179326117	17.8638	16.4414	19.2573	13.2854	12.3802	11.7274	17.8542	12.4643	-0.518459	OK	0.0069	0.0219719	0.00910054
ENSG00000020129	NCDN	chr1:35899090-36032875	22.1064	26.2592	24.1263	15.8994	13.9113	14.696	24.164	14.8355	-0.703802	OK	0.00145	0.0058234	0.00679
ENSG00000164053	ATRIP	chr3:48488113-48509044	11.7117	12.5255	12.0011	7.9892	8.82716	7.57203	12.0794	8.12946	-0.571323	OK	0.0096	0.0288834	0.00169629
ENSG00000092470	WDR76	chr15:44119160-44160617	14.5714	19.1514	20.5342	33.0631	31.7842	35.1369	18.0857	33.328	0.88189	OK	5e-05	0.000287717	0.00458472
ENSG00000166979	EVA1C	chr21:33784313-33887707	24.5922	22.5643	22.1852	41.1724	40.2126	41.2719	23.1139	40.8856	0.822834	OK	5e-05	0.000287717	0.000345012
ENSG00000127191	TRAF2	chr9:139776363-139821059	50.4989	48.0592	49.6178	116.769	132.186	134.649	49.392	127.868	1.37231	OK	5e-05	0.000287717	0.0045075
ENSG00000047579	DTNBP1	chr6:15523031-15663289	11.6723	9.81354	10.8074	15.3857	14.8117	13.6333	10.7644	14.6103	0.440713	OK	0.01005	0.0300331	0.00670472
ENSG00000166024	R3HCC1L	chr10:99894386-100004654	6.38145	5.90383	5.65628	12.7548	13.7655	12.7547	5.98052	13.0916	1.1303	OK	5e-05	0.000287717	0.000184448
ENSG00000204344	STK19	chr6:31937586-31971298	10.8285	12.2722	12.5302	32.0411	29.1943	29.4389	11.877	30.2248	1.34756	OK	5e-05	0.000287717	0.000273228
ENSG00000204348	DOM3Z	chr6:31937586-31971298	16.5277	16.6915	18.2174	31.6889	34.7893	30.1484	17.1455	32.2089	0.909627	OK	5e-05	0.000287717	0.00352932
ENSG00000135525	MAP7	chr6:136663874-136871646	32.6537	31.6254	31.3572	46.1803	49.7703	52.3558	31.8787	49.4355	0.632952	OK	5e-05	0.000287717	0.00787392
ENSG00000136870	ZNF189	chr9:104161154-104172942	8.96438	7.77445	7.50989	20.9014	18.4447	18.5921	8.08291	19.3127	1.25661	OK	5e-05	0.000287717	0.000909218
ENSG00000188215	DCUN1D3	chr16:20621564-20936328	3.99239	3.03195	2.64644	10.6884	12.9358	11.076	3.22359	11.5667	1.84324	OK	0.0007	0.00309367	0.00141797
ENSG00000105254	TBCB	chr19:36602103-36616849	66.8777	70.5588	62.861	49.8001	37.0334	40.4956	66.7658	42.443	-0.653582	OK	0.0003	0.00145683	0.00974086
ENSG00000221914	PPP2R2A	chr8:26149006-26230196	37.6936	39.7323	37.6295	62.0891	59.2771	54.7078	38.3518	58.6913	0.613854	OK	5e-05	0.000287717	0.00655494
ENSG00000112305	SMAP1	chr6:71377478-71666741	15.942	13.5269	12.8473	23.6194	19.9013	22.5821	14.1054	22.0343	0.643501	OK	5e-05	0.000287717	0.00590335
ENSG00000073060	SCARB1	chr12:125261401-125367214	119.761	123.27	110.964	57.8189	57.4104	54.9497	117.998	56.7263	-1.05667	OK	5e-05	0.000287717	0.00227456
ENSG00000148660	CAMK2G	chr10:75572258-75634343	24.6114	26.2957	25.3941	13.9609	16.2129	16.6833	25.4337	15.619	-0.70344	OK	5e-05	0.000287717	0.00154168
ENSG00000144136	SLC20A1	chr2:113403433-113421404	55.6383	37.4079	41.8031	90.7211	83.475	79.1551	44.9498	84.4504	0.909791	OK	5e-05	0.000287717	0.00645944
ENSG00000156853	ZNF689	chr16:30597227-30635333	6.10157	5.88783	5.63583	11.2075	13.1451	12.168	5.87508	12.1735	1.05107	OK	5e-05	0.000287717	0.00554207
ENSG00000112877	CEP72	chr5:612386-693510	21.079	21.2541	24.0741	30.4987	31.209	34.4707	22.1357	32.0594	0.534372	OK	0.01305	0.0372911	0.00371755
ENSG00000100994	PYGB	chr20:25228704-25371619	23.8615	21.6316	22.7949	14.4729	11.0146	11.819	22.7627	12.4355	-0.872205	OK	5e-05	0.000287717	0.00235642
ENSG00000100625	SIX4	chr14:61176245-61191066	3.60606	3.08904	3.18294	10.2622	13.2624	11.8434	3.29268	11.7893	1.84015	OK	5e-05	0.000287717	0.0085198
ENSG00000102265	TIMP1	chrX:47420515-47479252	192.868	211.929	216.136	141.935	124.647	129.821	206.978	132.134	-0.647471	OK	0.0002	0.00101549	0.00160787
ENSG00000107968	MAP3K8	chr10:30722865-30750762	8.5493	7.55336	9.09806	16.417	14.6641	14.54	8.40024	15.207	0.856236	OK	5e-05	0.000287717	0.0012007
ENSG00000144233	AMMECR1L	chr2:128619203-128643496	17.1426	15.0999	14.0926	31.1282	35.3395	34.9055	15.445	33.7911	1.1295	OK	5e-05	0.000287717	0.000689474
ENSG00000119326	CTNNAL1	chr9:111696460-111775809	64.8848	64.8462	59.3476	83.9379	80.8578	76.4154	63.0262	80.4037	0.35131	OK	0.01105	0.0324432	0.00403716
ENSG00000158669	AGPAT6	chr8:41386724-41482520	55.1094	49.2842	46.1485	35.7368	31.4644	29.1723	50.1807	32.1245	-0.64346	OK	0.01515	0.0421501	0.00664479
ENSG00000153395	LPCAT1	chr5:1456594-1524092	153.31	144.809	147.21	66.094	56.9533	60.5734	148.443	61.2069	-1.27814	OK	5e-05	0.000287717	1.8942e-05
ENSG00000179562	GCC1	chr7:127220671-127242198	11.136	9.37058	9.39132	17.5323	17.3705	17.8671	9.96597	17.5899	0.819667	OK	0.0034	0.0120372	0.0039052
ENSG00000120129	DUSP1	chr5:172185228-172204777	78.5204	51.0643	54.6773	533.928	507.784	416.691	61.4207	486.135	2.98456	OK	5e-05	0.000287717	0.00483556
ENSG00000197142	ACSL5	chr10:114133775-114188138	1.37625	1.29803	1.17456	0.834185	0.630894	0.542949	1.28295	0.669343	-0.938643	OK	0.0046	0.0155825	0.00614542
ENSG00000230055	CISD3	chr17:36886487-36906969	53.3118	57.8046	52.9644	41.455	33.8904	32.4803	54.6936	35.9419	-0.605707	OK	0.0023	0.0086158	0.00865698
ENSG00000204569	PPP1R10	chr6:30568176-30594172	21.2004	21.776	18.7031	42.868	45.2615	46.5092	20.5599	44.8796	1.12623	OK	5e-05	0.000287717	7.69764e-05
ENSG00000132823	C20orf111	chr20:42825135-42839431	41.7563	37.59	40.1552	139.628	130.444	112.168	39.8338	127.413	1.67745	OK	5e-05	0.000287717	0.00733842
ENSG00000066117	SMARCD1	chr12:50478754-50494495	65.0232	68.5759	59.4484	36.4659	24.739	34.1413	64.3492	31.782	-1.01771	OK	0.0002	0.00101549	0.00255175
ENSG00000133884	DPF2	chr11:65101224-65120720	25.8005	22.1843	22.1906	35.5252	33.6361	36.1092	23.3918	35.0902	0.585064	OK	0.00035	0.00167512	0.00247174
ENSG00000265666	CTD-2267D19.2	chr17:38465443-38513094	0.864153	0.764031	0.720358	3.88915	3.94912	4.64286	0.782847	4.16037	2.40991	OK	0.0006	0.00269433	0.00411683
ENSG00000142178	SIK1	chr21:44834394-44847008	121.142	110.385	114.389	168.932	172.18	172.814	115.306	171.309	0.571136	OK	5e-05	0.000287717	0.00108308
ENSG00000175216	CKAP5	chr11:46764597-46867847	64.0007	63.9636	60.716	51.4952	51.8584	47.333	62.8934	50.2288	-0.324393	OK	0.01555	0.0430599	0.00292078
ENSG00000105974	CAV1	chr7:116164838-116201233	81.5457	90.4703	86.2402	62.1771	67.3764	67.7227	86.0854	65.7588	-0.388585	OK	0.00425	0.0145767	0.00431174
ENSG00000079459	FDFT1	chr8:11653081-11696818	134.803	132.73	122.865	71.3318	60.7999	57.8051	130.133	63.3123	-1.03943	OK	5e-05	0.000287717	0.000283768
ENSG00000083838	ZNF446	chr19:58985383-59023780	4.59182	3.42894	3.73257	7.22799	6.16738	7.37169	3.91778	6.92235	0.821227	OK	0.00435	0.0148716	0.00440997
ENSG00000155636	RBM45	chr2:178977150-179001531	6.94557	6.19498	6.28715	3.47904	3.86724	4.31035	6.4759	3.88555	-0.736964	OK	0.00125	0.00512484	0.00154139
ENSG00000168993	CPLX1	chr4:778744-819986	3.14353	3.0914	3.80226	1.55875	2.06256	1.81866	3.34573	1.81332	-0.883685	OK	0.0156	0.0431683	0.00781874
ENSG00000074935	TUBE1	chr6:112375274-112408732	6.3736	2.86956	3.60482	13.4927	10.4225	13.5932	4.28266	12.5028	1.54567	OK	5e-05	0.000287717	0.00528216
ENSG00000112118	MCM3	chr6:52128806-52149679	109.681	111.092	116.144	84.5874	90.3718	92.0731	112.306	89.0108	-0.335379	OK	0.01245	0.0358661	0.00160381
ENSG00000073921	PICALM	chr11:85668726-85780924	77.7908	74.3998	72.0711	110.318	106.316	111.804	74.7539	109.479	0.550435	OK	0.0006	0.00269433	0.000118801
ENSG00000236088	COX10-AS1	chr17:13659794-13972812	5.83188	6.14122	6.82613	1.93199	2.96834	3.43247	6.26641	2.7776	-1.1738	OK	0.00025	0.00124011	0.00452521
ENSG00000213699	SLC35F6	chr2:26987151-27023935	27.5794	23.7723	23.5236	58.5832	57.7907	61.8011	24.9584	59.3917	1.25073	OK	5e-05	0.000287717	4.51597e-05
ENSG00000160963	COL26A1	chr7:101006100-101202304	0.419543	0.170048	0.175853	1.23682	0.959038	0.980773	0.255148	1.05888	2.05313	OK	5e-05	0.000287717	0.00275467
ENSG00000169567	HINT1	chr5:130494719-130541119	319.828	346.43	311.437	261.085	219.055	223.886	325.898	234.675	-0.473755	OK	0.0005	0.00229246	0.00664384
ENSG00000169564	PCBP1	chr2:70187225-70316332	226.134	232.587	235.04	360.377	384.111	348.104	231.254	364.197	0.655242	OK	5e-05	0.000287717	0.00420678
ENSG00000185963	BICD2	chr9:95473644-95527094	25.4574	25.6262	23.7163	15.6614	14.8258	14.3788	24.9333	14.9553	-0.737414	OK	5e-05	0.000287717	0.00046048
ENSG00000127564	PKMYT1	chr16:3013944-3030540	83.7088	64.4352	75.7156	123.459	112.695	115.739	74.6199	117.298	0.652542	OK	0.00865	0.0265007	0.00579999
ENSG00000135677	GNS	chr12:65107224-65153227	38.2104	39.7901	39.1827	31.2527	31.2968	32.8903	39.0611	31.8133	-0.296104	OK	0.01415	0.0398482	0.000581375
ENSG00000196176	HIST1H4A	chr6:26021906-26022278	0	0	0	0.748826	0.946253	0.928772	0	0.874617	inf	OK	0.00145	0.0058234	0.00516435
ENSG00000170632	ARMC10	chr7:102715327-102740205	22.7926	19.8062	19.6163	13.1371	9.23201	9.7447	20.7384	10.7046	-0.954073	OK	5e-05	0.000287717	0.00363893
ENSG00000128563	PRKRIP1	chr7:102004318-102067123	22.3451	17.3768	21.778	35.3454	40.7771	42.49	20.4999	39.5375	0.947601	OK	5e-05	0.000287717	0.00283388
ENSG00000264443	RP4-594I10.3	chr1:24865291-24882515	1.1229	1.03168	1.40232	0.372793	0.270059	0.262415	1.18563	0.301756	-1.97421	OK	5e-05	0.000287717	0.00995751
ENSG00000160221	C21orf33	chr21:45553486-45565605	44.996	45.0628	50.4482	32.8255	34.08	36.2359	46.8357	34.3805	-0.446019	OK	0.00195	0.00748604	0.00818494
ENSG00000198355	PIM3	chr22:50354160-50357728	48.815	40.5653	40.9447	106.719	129.713	119.574	43.4416	118.668	1.44979	OK	5e-05	0.000287717	0.00319918
ENSG00000132361	CLUH	chr17:2592679-2616127	87.2678	80.4282	80.7904	43.8723	37.4181	41.82	82.8288	41.0368	-1.01322	OK	5e-05	0.000287717	0.000161674
ENSG00000177842	ZNF620	chr3:40547482-40560227	0.107291	0.181233	0.0977169	0.925123	0.680105	0.763259	0.128747	0.789495	2.61639	OK	0.0002	0.00101549	0.00613182
ENSG00000143252	SDHC	chr1:161284046-161332984	77.1919	82.2212	86.8245	48.0149	40.2583	49.0761	82.0792	45.7831	-0.842202	OK	5e-05	0.000287717	0.000765604
ENSG00000168765	GSTM4	chr1:110198702-110208118	53.7553	63.7165	56.6907	36.4573	39.2327	34.6553	58.0542	36.7818	-0.658408	OK	5e-05	0.000287717	0.00906865
ENSG00000106991	ENG	chr9:130577290-130617035	42.7556	46.7904	48.2236	19.1526	12.2703	11.9484	45.9232	14.4571	-1.66744	OK	5e-05	0.000287717	0.000702402
ENSG00000132646	PCNA	chr20:5095598-5107272	144.11	154.973	164.45	115.653	98.5324	101.24	154.511	105.142	-0.555368	OK	5e-05	0.000287717	0.00349187
ENSG00000118197	DDX59	chr1:200593023-200663378	10.6896	10.1034	10.8147	16.8739	16.6445	17.974	10.5359	17.1641	0.704083	OK	5e-05	0.000287717	0.000679104
ENSG00000105364	MRPL4	chr19:10362576-10399695	60.5159	52.4348	59.1794	42.6029	32.8648	36.1826	57.3767	37.2167	-0.624513	OK	0.00075	0.00328007	0.00635701
ENSG00000108592	FTSJ3	chr17:61896792-61909379	51.9254	52.1948	48.5674	31.4253	27.9631	30.8729	50.8958	30.0871	-0.758403	OK	0.0003	0.00145683	0.000202968
ENSG00000177169	ULK1	chr12:132379195-132407712	38.9707	37.8195	41.4544	81.2715	83.1109	81.9899	39.4149	82.1241	1.05907	OK	5e-05	0.000287717	5.73944e-05
ENSG00000164329	PAPD4	chr5:78907942-78982471	16.6952	12.57	13.7995	31.0227	31.2577	29.6205	14.3549	30.6337	1.09358	OK	5e-05	0.000287717	0.00197642
ENSG00000164327	RICTOR	chr5:38845959-39074510	8.22977	7.74169	7.22301	13.368	14.9584	15.8608	7.73149	14.7291	0.929847	OK	5e-05	0.000287717	0.00495892
ENSG00000203879	GDI1	chrX:153665265-153671814	53.2854	60.2191	60.4092	89.7462	94.1906	81.0516	57.9712	88.3295	0.607557	OK	5e-05	0.000287717	0.00494239
ENSG00000100284	TOM1	chr22:35695267-35743985	11.5441	11.3465	10.826	26.9751	26.0174	31.195	11.2389	28.0625	1.32015	OK	5e-05	0.000287717	0.00793614
ENSG00000143751	SDE2	chr1:226170402-226187032	11.4304	9.44518	8.05199	20.3631	21.0526	22.4656	9.64253	21.2938	1.14295	OK	5e-05	0.000287717	0.00124485
ENSG00000168209	DDIT4	chr10:74033677-74035794	194.13	156.046	153.735	628.129	556.538	497.128	167.97	560.598	1.73876	OK	5e-05	0.000287717	0.00487376
ENSG00000183354	KIAA2026	chr9:5881595-6007904	1.81811	1.9666	2.64348	3.33993	3.92398	3.92409	2.14273	3.72934	0.799468	OK	0.00045	0.00209151	0.00912988
ENSG00000158792	SPATA2L	chr16:89747144-89768113	8.8307	7.00993	7.06436	21.1871	20.1007	20.9357	7.635	20.7412	1.4418	OK	5e-05	0.000287717	0.000248461
ENSG00000130227	XPO7	chr8:21777179-21864096	38.5892	40.7151	37.2755	23.6786	23.7328	24.6456	38.8599	24.019	-0.694107	OK	5e-05	0.000287717	0.0023347
ENSG00000159228	CBR1	chr21:37402367-37498938	189.59	185.019	204.898	87.2344	79.576	83.1951	193.169	83.3352	-1.21286	OK	5e-05	0.000287717	0.0010978
ENSG00000168427	KLHL30	chr2:239047362-239061588	0.728886	0.580021	0.608599	1.59393	1.71086	1.81849	0.639169	1.70776	1.41784	OK	5e-05	0.000287717	0.000333411
ENSG00000109270	LAMTOR3	chr4:100799492-100815647	15.3076	12.0535	13.9431	23.7795	25.9191	23.1137	13.768	24.2708	0.817898	OK	5e-05	0.000287717	0.00121726
ENSG00000179104	TMTC2	chr12:83080658-83528649	2.23989	1.93349	1.91554	1.08695	1.017	0.935179	2.02964	1.01304	-1.00253	OK	5e-05	0.000287717	0.00461073
ENSG00000147421	HMBOX1	chr8:28747910-28922281	10.0532	7.26385	7.88548	14.492	17.3723	16.4438	8.40086	16.1027	0.938692	OK	5e-05	0.000287717	0.00301041
ENSG00000145375	SPATA5	chr4:123844228-124235809	2.60397	2.27004	2.26716	3.31335	3.89687	3.73693	2.38039	3.64905	0.616322	OK	0.00115	0.0047639	0.00594716
ENSG00000261040	CTD-2319I12.1	chr17:58156669-58169246	69.8622	80.0113	83.3367	130.088	120.574	115.561	77.7367	122.075	0.651095	OK	0.0001	0.000544733	0.00167321
ENSG00000137522	RNF121	chr11:71639746-71708643	16.6833	15.3376	14.5072	27.0937	27.9172	28.2597	15.5094	27.7569	0.839703	OK	5e-05	0.000287717	0.000372777
ENSG00000138071	ACTR2	chr2:65454886-65498387	88.0455	89.2524	85.5514	70.4272	64.9347	68.0981	87.6164	67.82	-0.369491	OK	0.0027	0.00986141	0.000932753
ENSG00000138074	SLC5A6	chr2:27422454-27440046	27.9556	21.8856	22.6148	10.9961	7.37366	8.09729	24.152	8.82235	-1.45291	OK	5e-05	0.000287717	0.00495425
ENSG00000174684	B3GNT1	chr11:66112842-66115163	15.4614	14.4206	15.5573	3.3552	1.83303	1.90358	15.1464	2.36394	-2.67971	OK	5e-05	0.000287717	6.10794e-05
ENSG00000172977	KAT5	chr11:65479466-65488418	30.368	26.3933	26.1124	43.0656	45.9979	41.6768	27.6246	43.5801	0.657716	OK	0.00175	0.00684697	0.00106976
ENSG00000116711	PLA2G4A	chr1:186798084-186958113	10.6228	8.67525	9.23763	6.56296	5.57095	5.48785	9.51191	5.87392	-0.695411	OK	5e-05	0.000287717	0.00998659
ENSG00000116717	GADD45A	chr1:68150743-68154021	21.0472	11.2036	13.3925	195.015	234.367	226.363	15.2144	218.581	3.84466	OK	5e-05	0.000287717	0.00218772
ENSG00000236901	MIR600HG	chr9:125871772-126030855	1.43258	1.79955	1.98826	0.352558	0.636048	0.498438	1.74013	0.495681	-1.81171	OK	0.00685	0.0218476	0.00683101
ENSG00000170852	KBTBD2	chr7:32535037-33102409	21.5373	18.8703	18.6183	37.7823	44.6722	37.114	19.6753	39.8561	1.01842	OK	5e-05	0.000287717	0.0073226
ENSG00000143198	MGST3	chr1:165600097-165631033	110.443	96.6018	106.853	61.9228	49.2191	46.7137	104.633	52.6185	-0.991693	OK	5e-05	0.000287717	0.00123715
ENSG00000149639	SOGA1	chr20:35405844-35492089	17.8983	19.7194	18.6036	10.0793	12.2925	12.0808	18.7404	11.4842	-0.7065	OK	5e-05	0.000287717	0.00162931
ENSG00000166225	FRS2	chr12:69864128-69973562	7.05313	9.76623	7.11153	28.0966	26.5098	28.5531	7.97696	27.7198	1.79701	OK	5e-05	0.000287717	0.000123395
ENSG00000188483	IER5L	chr9:131937834-131972827	29.404	27.009	29.8249	95.3475	93.2717	75.727	28.746	88.1154	1.61603	OK	5e-05	0.000287717	0.00970738
ENSG00000168591	TMUB2	chr17:42264337-42269099	17.4693	18.0165	17.2324	26.4376	27.5912	24.521	17.5727	26.1833	0.575306	OK	0.00045	0.00209151	0.00747811
ENSG00000188157	AGRN	chr1:955502-991496	119.04	101.76	114.322	68.9571	69.2479	75.7128	111.707	71.3059	-0.647631	OK	5e-05	0.000287717	0.00769879
ENSG00000149091	DGKZ	chr11:46354454-46402104	36.8127	36.086	40.0778	29.525	26.8729	28.7088	37.6588	28.3689	-0.408678	OK	0.0124	0.0357414	0.0052992
ENSG00000102401	ARMCX3	chrX:100877786-100882833	40.1304	43.8036	43.9387	64.4845	72.4201	71.2613	42.6242	69.3886	0.703025	OK	5e-05	0.000287717	0.00251008
ENSG00000101188	NTSR1	chr20:61340188-61394123	6.56991	5.75832	5.94792	3.71091	3.31848	3.73366	6.09205	3.58768	-0.763876	OK	5e-05	0.000287717	0.0025546
ENSG00000101187	SLCO4A1	chr20:61272070-61317137	70.7625	68.6741	73.9055	164.863	151.476	165.142	71.114	160.493	1.17431	OK	5e-05	0.000287717	0.00104328
ENSG00000070761	C16orf80	chr16:58147495-58163354	30.9929	30.754	29.7747	50.2737	46.2723	45.7141	30.5072	47.42	0.636347	OK	0.0064	0.020648	0.0047535
ENSG00000183762	KREMEN1	chr22:29469065-29564321	1.18565	1.60512	1.60859	0.672686	0.336834	0.339043	1.46645	0.449521	-1.70587	OK	0.0036	0.0126385	0.00553594
ENSG00000125648	SLC25A23	chr19:6436089-6482568	24.7995	23.0448	28.1234	11.2873	15.6868	13.874	25.3226	13.616	-0.895119	OK	0.0001	0.000544733	0.00425939
ENSG00000117906	RCN2	chr15:77223959-77242601	54.3336	47.9773	45.8622	32.8285	26.6431	26.3349	49.391	28.6022	-0.788125	OK	5e-05	0.000287717	0.00366148
ENSG00000129932	DOHH	chr19:3490818-3500938	22.5687	17.4373	20.3767	33.0729	36.2178	30.166	20.1276	33.1522	0.719933	OK	5e-05	0.000287717	0.00512681
ENSG00000120875	DUSP4	chr8:29190580-29208185	13.521	8.16903	8.07916	41.1283	43.0426	41.1849	9.92306	41.7853	2.07414	OK	5e-05	0.000287717	0.00129584
ENSG00000178999	AURKB	chr17:8108055-8113918	59.8246	64.6295	60.2706	47.1642	38.6969	42.4179	61.5749	42.7597	-0.526093	OK	0.00075	0.00328007	0.0051669
ENSG00000149658	YTHDF1	chr20:61826780-61847586	50.4291	45.1918	43.8814	63.9814	66.0461	61.7893	46.5008	63.939	0.459441	OK	0.0004	0.00188944	0.00353079
ENSG00000047634	SCML1	chrX:17755587-17773105	19.5701	20.9067	19.1148	31.1	31.8321	29.8998	19.8638	30.944	0.639514	OK	5e-05	0.000287717	0.000143621
ENSG00000137055	PLAA	chr9:26904080-27062928	12.381	12.9617	12.8281	23.8261	25.8693	24.0007	12.7236	24.5654	0.949119	OK	5e-05	0.000287717	0.00174555
ENSG00000154642	C21orf91	chr21:19135631-19191703	5.6679	6.08867	6.91066	10.8609	9.46248	11.0047	6.22241	10.4427	0.746949	OK	0.0001	0.000544733	0.00311064
ENSG00000161267	BDH1	chr3:197236653-197300194	10.1907	9.30012	10.6156	5.95931	5.55586	5.71929	10.0355	5.74482	-0.804775	OK	0.00265	0.00973235	0.00480128
ENSG00000105514	RAB3D	chr19:11406823-11465620	3.57454	4.28947	3.8162	1.40959	1.43894	1.36255	3.8934	1.40369	-1.4718	OK	5e-05	0.000287717	0.00655708
ENSG00000131899	LLGL1	chr17:18128900-18162230	12.2632	12.9251	14.2473	5.54731	5.41348	4.672	13.1452	5.21093	-1.33492	OK	0.0028	0.0101637	0.00151409
ENSG00000136045	PWP1	chr12:108079508-108106944	62.3454	57.3338	53.4662	42.5298	36.596	40.3461	57.7151	39.8239	-0.535314	OK	0.0003	0.00145683	0.00663942
ENSG00000067560	RHOA	chr3:49396577-49453908	298.184	287.388	278.637	226.831	201.625	202.318	288.07	210.258	-0.454258	OK	0.0004	0.00188944	0.00244631
ENSG00000070214	SLC44A1	chr9:108006902-108201452	21.4297	20.1401	19.706	10.9067	10.4266	10.3929	20.4252	10.5754	-0.949642	OK	5e-05	0.000287717	0.00124485
ENSG00000116521	SCAMP3	chr1:155225769-155232221	66.9381	60.706	61.3158	51.462	42.1393	45.3614	62.9866	46.3209	-0.443382	OK	0.00075	0.00328007	0.00991268
ENSG00000153574	RPIA	chr2:88991161-89050452	16.6823	14.9713	15.0824	10.0535	7.21599	9.00675	15.5787	8.75874	-0.830776	OK	5e-05	0.000287717	0.00387288
ENSG00000169299	PGM2	chr4:37828254-37864558	18.318	18.1752	18.993	14.7631	12.923	13.6349	18.4954	13.7737	-0.425257	OK	0.0036	0.0126385	0.00497194
ENSG00000107882	SUFU	chr10:104263743-104393292	4.37822	4.43509	4.63634	1.99535	1.80337	2.11405	4.48322	1.97093	-1.18566	OK	5e-05	0.000287717	3.57324e-05
ENSG00000168653	NDUFS5	chr1:39491989-39500308	499.903	515.108	552.549	358.965	286.308	296.372	522.52	313.882	-0.735266	OK	5e-05	0.000287717	0.00261311
ENSG00000163602	RYBP	chr3:72423743-72496069	9.00275	7.34435	6.72774	16.3059	21.266	18.9406	7.69162	18.8375	1.29225	OK	5e-05	0.000287717	0.00693638
ENSG00000105656	ELL	chr19:18551919-18632937	8.93225	8.36634	7.87909	22.6798	26.0395	22.7062	8.39256	23.8085	1.50429	OK	5e-05	0.000287717	0.00317773
ENSG00000127870	RNF6	chr13:26688546-26796791	16.1636	13.8019	12.914	39.5512	42.878	44.7647	14.2932	42.398	1.56867	OK	5e-05	0.000287717	0.000284286
ENSG00000011028	MRC2	chr17:60704761-60770958	10.9121	10.1477	11.4227	6.64811	4.76557	5.49967	10.8275	5.63778	-0.941501	OK	5e-05	0.000287717	0.00239442
ENSG00000119403	PHF19	chr9:123617976-123639606	90.3486	102.261	93.7352	63.7945	65.9633	63.0288	95.4481	64.2622	-0.570747	OK	0.00215	0.00812846	0.00935289
ENSG00000119402	FBXW2	chr9:123514255-123555690	35.0262	38.8648	37.6603	26.5092	26.6823	27.422	37.1838	26.8712	-0.468613	OK	0.00205	0.00780225	0.00871334
ENSG00000165121	RP11-213G2.3	chr9:88430880-88464426	0.536168	0.130341	0.183933	1.70834	2.30143	2.29952	0.283481	2.1031	2.89119	OK	5e-05	0.000287717	0.00277383
ENSG00000104218	CSPP1	chr8:67876333-68255912	7.05465	7.18494	6.85302	13.914	15.6583	14.4188	7.03087	14.6637	1.06047	OK	0.00115	0.0047639	0.00358567
ENSG00000116514	RNF19B	chr1:33402045-33430286	15.5391	11.996	11.1485	38.0181	32.3093	34.9878	12.8945	35.105	1.44492	OK	5e-05	0.000287717	0.000583108
ENSG00000127688	GAN	chr16:81348556-81413940	2.34282	1.71262	1.43293	3.38342	4.02455	3.81339	1.82945	3.74046	1.0318	OK	5e-05	0.000287717	0.00607763
ENSG00000130935	NOL11	chr17:65713948-65740647	47.0286	43.1552	42.086	33.9548	26.1998	28.3994	44.0899	29.518	-0.578855	OK	5e-05	0.000287717	0.00925346
ENSG00000173451	THAP2	chr12:72003251-72097836	3.57842	3.74698	2.55912	13.634	13.0311	12.3839	3.29484	13.0163	1.98204	OK	0.0181	0.0487152	4.76101e-05
ENSG00000173456	RNF26	chr11:119205236-119208023	39.5212	35.8068	33.7501	23.7451	25.6084	22.312	36.3594	23.8885	-0.60601	OK	5e-05	0.000287717	0.00650903
ENSG00000117632	STMN1	chr1:26210671-26233482	219.446	261.536	268.112	167.273	144.567	139.728	249.698	150.523	-0.730203	OK	5e-05	0.000287717	0.00959664
ENSG00000172197	MBOAT1	chr6:20100934-20294706	5.63963	6.23111	6.51755	3.67755	2.81796	3.52928	6.12943	3.3416	-0.875216	OK	5e-05	0.000287717	0.00167289
ENSG00000115548	KDM3A	chr2:86667769-86719839	7.35961	6.96255	7.42348	13.2214	13.0093	13.4723	7.24855	13.2343	0.868523	OK	5e-05	0.000287717	7.31565e-06
ENSG00000221823	PPP3R1	chr2:68350067-68488362	28.038	28.5651	26.4664	42.5539	43.6758	40.8736	27.6898	42.3678	0.613611	OK	0.00015	0.000786697	0.000205742
ENSG00000077549	CAPZB	chr1:19665266-19812066	116.306	120.243	114.253	92.5759	78.4143	84.884	116.934	85.2914	-0.455222	OK	0.00055	0.00249371	0.00793405
ENSG00000138760	SCARB2	chr4:77079889-77135046	25.3352	29.3231	28.6689	14.7549	18.3894	18.2888	27.7757	17.1444	-0.696092	OK	5e-05	0.000287717	0.00348129
ENSG00000138767	CNOT6L	chr4:78634540-78740769	5.29578	6.16226	6.09844	11.7098	13.2356	12.4856	5.85216	12.477	1.09223	OK	5e-05	0.000287717	0.00056869
ENSG00000104884	ERCC2	chr19:45836691-45874176	23.5445	21.7243	21.1868	16.1266	15.2301	16.894	22.1519	16.0836	-0.46184	OK	0.00845	0.0259679	0.00344252
ENSG00000100201	DDX17	chr22:38864066-38903665	92.4547	89.2932	95.471	48.9903	58.9051	60.1206	92.4063	56.0054	-0.722426	OK	5e-05	0.000287717	0.00284942
ENSG00000100209	HSCB	chr22:29083730-29153503	12.358	12.8934	12.7637	21.7775	19.906	19.5348	12.6717	20.4061	0.68739	OK	0.00815	0.0252309	0.00579594
ENSG00000124762	CDKN1A	chr6:36644304-36655116	26.1207	26.6391	28.2197	178.552	177.617	168.214	26.9932	174.794	2.69499	OK	5e-05	0.000287717	0.000328161
ENSG00000124767	GLO1	chr6:38643700-38670917	97.0339	99.9225	102.182	65.3936	57.0443	57.8244	99.7128	60.0874	-0.730715	OK	5e-05	0.000287717	0.000781007
ENSG00000168283	BMI1	chr10:22604902-22620413	23.8663	19.3797	20.659	31.6905	27.4254	30.359	21.3017	29.825	0.485554	OK	0.01385	0.0391626	0.00977911
ENSG00000149782	PLCB3	chr11:64018994-64036622	19.138	17.6888	20.0651	10.0843	12.0123	13.7089	18.9639	11.9351	-0.668045	OK	5e-05	0.000287717	0.00755868
ENSG00000142409	ZNF787	chr19:56598731-56632649	19.7734	14.9211	16.9679	30.3574	25.4943	26.7492	17.2208	27.5336	0.677043	OK	5e-05	0.000287717	0.00704825
ENSG00000149257	SERPINH1	chr11:75273100-75283828	74.151	87.2666	83.4208	173.911	199.316	162.798	81.6128	178.675	1.13047	OK	5e-05	0.000287717	0.00661022
ENSG00000158716	DUSP23	chr1:159750721-159752333	18.8274	17.2349	16.7977	11.5978	8.26391	8.43537	17.62	9.43235	-0.901525	OK	5e-05	0.000287717	0.00603411
ENSG00000158710	TAGLN2	chr1:159887896-159895522	492.16	543.968	552.152	345.681	341.26	337.015	529.427	341.318	-0.633313	OK	5e-05	0.000287717	0.0088926
ENSG00000161036	LRWD1	chr7:102105375-102119354	24.0299	27.0184	26.0572	19.5062	16.309	18.2216	25.7018	18.0123	-0.512893	OK	0.00945	0.0285021	0.00390082
ENSG00000167695	FAM57A	chr17:635651-646206	33.4371	30.7679	31.7896	18.3339	20.9358	19.3639	31.9982	19.5445	-0.711225	OK	0.00025	0.00124011	0.000330066
ENSG00000255242	C14orf169	chr14:73945188-74025651	11.1558	12.1326	11.4344	4.63754	5.31268	5.3018	11.5743	5.08401	-1.18689	OK	5e-05	0.000287717	9.38259e-05
ENSG00000198252	STYX	chr14:53196897-53241716	4.68751	5.11949	5.10504	3.67016	3.97135	3.89632	4.97068	3.84594	-0.370106	OK	0.01585	0.0436931	0.00454371
ENSG00000146776	ATXN7L1	chr7:105245513-105517050	4.05253	2.85366	4.33371	7.72827	9.26634	7.84837	3.74663	8.28099	1.14421	OK	0.0169	0.04603	0.00256169
ENSG00000268621	AC006262.5	chr19:46604379-46706340	23.5051	30.9143	30.1188	52.2532	61.9806	60.2445	28.1794	58.1594	1.04537	OK	5e-05	0.000287717	0.00176113
ENSG00000014641	MDH1	chr2:63348517-64054977	146.95	157.15	142.408	100.677	79.5268	74.9182	148.836	85.0407	-0.807496	OK	5e-05	0.000287717	0.00522236
ENSG00000127884	ECHS1	chr10:135175983-135187193	74.3699	79.3201	76.0756	47.4583	47.6594	44.9859	76.5885	46.7012	-0.713669	OK	5e-05	0.000287717	0.000241535
ENSG00000130741	EIF2S3	chrX:24072832-24096088	219.094	197.391	197.427	159.099	142.243	155.724	204.637	152.356	-0.425628	OK	0.00225	0.00845236	0.00567505
ENSG00000134247	PTGFRN	chr1:117452678-117532980	27.0507	24.6775	25.4843	11.7494	8.9527	9.44536	25.7375	10.0492	-1.3568	OK	5e-05	0.000287717	0.000189218
ENSG00000134243	SORT1	chr1:109852191-109940573	7.32952	7.01194	6.46996	4.0057	4.46463	4.49171	6.93714	4.32068	-0.683082	OK	0.00015	0.000786697	0.00192511
ENSG00000189350	FAM179A	chr2:29179476-29297127	56.9598	57.2186	59.8502	27.0599	31.2098	30.9536	58.0095	29.7411	-0.963832	OK	5e-05	0.000287717	0.000147822
ENSG00000134202	GSTM3	chr1:110254863-110318050	304.89	358.467	331.319	222.865	202.922	203.18	331.558	209.656	-0.661241	OK	5e-05	0.000287717	0.00759128
ENSG00000105136	ZNF419	chr19:57999078-58029772	3.18909	3.013	3.11142	10.1634	12.5385	11.8141	3.1045	11.5054	1.88987	OK	5e-05	0.000287717	0.00669893
ENSG00000105137	SYDE1	chr19:15218213-15236985	50.2611	52.2968	53.7781	35.7067	36.227	38.9136	52.112	36.9491	-0.496076	OK	0.0024	0.00894622	0.000441562
ENSG00000125319	C17orf53	chr17:42219273-42239844	7.4295	6.79184	6.82371	10.8089	12.4276	11.6557	7.01502	11.6308	0.729426	OK	5e-05	0.000287717	0.00397594
ENSG00000261116	RP3-523K23.2	chr6:54807964-54809897	1.9575	2.92191	2.18317	8.38818	8.56331	8.45003	2.35419	8.46717	1.84665	OK	5e-05	0.000287717	0.0017409
ENSG00000152642	GPD1L	chr3:32147180-32210205	6.4628	5.22923	5.75221	2.68711	1.95992	2.58522	5.81474	2.41075	-1.27024	OK	5e-05	0.000287717	0.0025417
ENSG00000167323	STIM1	chr11:3875547-4114439	17.8553	17.3504	15.8049	10.7429	12.4106	10.1455	17.0036	11.0997	-0.615321	OK	0.0162	0.0444732	0.00307859
ENSG00000143653	SCCPDH	chr1:246887348-246931439	83.4059	84.6906	82.2317	67.6615	63.1831	67.2492	83.4427	66.0313	-0.337637	OK	0.00605	0.0196783	0.00182896
ENSG00000178919	FOXE1	chr9:100615535-100618986	10.7746	10.4017	11.3008	8.00142	8.11235	9.14544	10.8257	8.41974	-0.362614	OK	0.0106	0.0313823	0.00765079
ENSG00000122884	P4HA1	chr10:74766974-74856732	24.4205	25.5472	22.4432	29.6776	34.0917	32.4345	24.1369	32.0679	0.409888	OK	0.0013	0.00530118	0.00964675
ENSG00000128564	VGF	chr7:100805789-100808874	0.77931	0.93265	0.840061	10.0916	13.1409	11.1112	0.850674	11.4479	3.75033	OK	5e-05	0.000287717	0.00696662
ENSG00000128567	PODXL	chr7:131185020-131242976	77.3459	95.3719	90.2631	30.8607	46.0449	44.4541	87.6603	40.4532	-1.11567	OK	5e-05	0.000287717	0.00292693
ENSG00000174886	NDUFA11	chr19:5865836-5904017	228.764	231.398	227.184	188.929	174.104	171.234	229.115	178.089	-0.363474	OK	0.0138	0.0390489	0.00874273
ENSG00000089693	MLF2	chr12:6857169-6880116	206.088	190.519	187.601	139.413	112.018	111.823	194.736	121.085	-0.685499	OK	0.00165	0.00652301	0.00446851
ENSG00000093167	LRRFIP2	chr3:37034822-37225180	38.4536	32.8652	31.5719	56.9241	54.3802	50.9445	34.2969	54.0829	0.657096	OK	0.0018	0.00701159	0.00222329
ENSG00000089597	GANAB	chr11:62392297-62414104	167.462	164.681	154.575	104.052	92.8054	104.488	162.239	100.449	-0.691665	OK	5e-05	0.000287717	0.000351726
ENSG00000148218	ALAD	chr9:116148596-116163613	8.55626	7.68706	8.40545	5.68067	5.60596	4.22782	8.21626	5.17148	-0.667903	OK	0.0004	0.00188944	0.00968091
ENSG00000147894	C9orf72	chr9:27546543-27573864	2.85056	2.34156	2.19776	6.70624	6.57432	6.84652	2.46329	6.70903	1.44552	OK	5e-05	0.000287717	0.000627594
ENSG00000197965	MPZL1	chr1:167690428-167761156	59.6112	54.3781	51.6455	38.1309	28.3343	33.414	55.2116	33.2931	-0.729749	OK	0.0002	0.00101549	0.00440739
ENSG00000103653	CSK	chr15:75074397-75095539	33.5718	29.193	32.3537	21.9133	17.5408	18.1675	31.7062	19.2072	-0.723115	OK	5e-05	0.000287717	0.00272145
ENSG00000143321	HDGF	chr1:156711898-156770607	512.487	500.624	481.263	353.383	298.279	330.644	498.125	327.435	-0.605298	OK	5e-05	0.000287717	0.00210513
ENSG00000134030	CTIF	chr18:46065416-46389588	19.027	16.8292	17.6515	28.7757	30.8353	28.1222	17.8359	29.2444	0.713378	OK	0.0001	0.000544733	0.000523241
ENSG00000188610	FAM72B	chr1:120835809-120855681	4.61907	4.72791	5.61478	7.92115	8.61868	7.54378	4.98725	8.02787	0.686772	OK	0.00995	0.0297734	0.0024119
ENSG00000188612	SUMO2	chr17:73131342-73179078	164.82	146.103	148.992	110.819	84.7506	84.1152	153.305	93.2284	-0.717562	OK	0.0002	0.00101549	0.00715045
ENSG00000119778	ATAD2B	chr2:23971533-24149984	4.60704	5.36569	4.65754	9.92147	12.5476	11.7419	4.87676	11.4036	1.2255	OK	5e-05	0.000287717	0.00878138
ENSG00000070159	PTPN3	chr9:112137745-112260590	7.3941	6.51303	7.81505	3.92402	4.28163	4.00533	7.24073	4.07033	-0.83099	OK	5e-05	0.000287717	0.00991656
ENSG00000101346	POFUT1	chr20:30795682-30826470	43.6961	41.1769	40.2154	21.0578	20.6491	25.4193	41.6961	22.3754	-0.897998	OK	5e-05	0.000287717	0.000888303
ENSG00000186076	RP11-887P2.3	chr12:94034597-94035362	11.2527	11.1104	9.66562	6.10511	5.94825	6.64608	10.6762	6.23314	-0.776372	OK	0.0007	0.00309367	0.00593152
ENSG00000182512	GLRX5	chr14:95998633-96011061	28.2779	29.8671	27.0476	15.7836	13.6377	13.539	28.3975	14.3201	-0.987724	OK	5e-05	0.000287717	0.000227305
ENSG00000151366	NDUFC2	chr11:77726760-77791265	206.174	184.9	198.768	133.423	121.973	126.37	196.614	127.256	-0.627639	OK	5e-05	0.000287717	0.00207773
ENSG00000184009	ACTG1	chr17:79476996-79494802	2863.59	3044.89	2887.45	1541.84	1456.69	1492.47	2931.98	1497	-0.969799	OK	5e-05	0.000287717	0.000327529
ENSG00000179859	AC025335.1	chr17:7816641-7819271	1.47514	2.0048	2.32297	4.4171	5.65118	4.95148	1.9343	5.00658	1.37201	OK	5e-05	0.000287717	0.00324135
ENSG00000122386	ZNF205	chr16:3160460-3192806	10.6491	10.7487	12.1213	20.4925	17.0853	18.6702	11.173	18.7493	0.74682	OK	0.00175	0.00684697	0.00698947
ENSG00000090905	TNRC6A	chr16:24741015-24838953	21.1793	17.2947	17.9353	30.29	36.5567	32.3972	18.8031	33.0813	0.815048	OK	0.00095	0.00403187	0.00479936
ENSG00000205277	MUC12	chr7:100612903-100662230	1.98366	1.95464	1.27657	9.78201	12.8425	10.6686	1.73829	11.0977	2.67452	OK	5e-05	0.000287717	0.00651667
ENSG00000081026	MAGI3	chr1:113933370-114228545	5.77943	6.12024	6.24711	10.4591	11.8516	11.5335	6.04893	11.2814	0.899193	OK	0.00025	0.00124011	0.00331202
ENSG00000075234	TTC38	chr22:46663857-46689905	30.9576	31.6825	32.7648	20.5754	21.7739	21.6258	31.8016	21.325	-0.576552	OK	0.0008	0.00347015	0.000161657
ENSG00000087074	PPP1R15A	chr19:49375648-49379314	21.394	15.1941	17.3287	306.179	285.241	239.403	17.9723	276.941	3.94574	OK	5e-05	0.000287717	0.00542928
ENSG00000155304	HSPA13	chr21:15743435-15755805	20.6464	17.6623	14.9085	44.1947	45.2758	44.814	17.739	44.7615	1.33533	OK	5e-05	0.000287717	0.00286642
ENSG00000131446	MGAT1	chr5:180217540-180242652	40.8831	46.5552	45.2623	24.9031	25.577	22.4931	44.2335	24.3244	-0.862736	OK	5e-05	0.000287717	0.00176653
ENSG00000162734	PEA15	chr1:160171988-160185166	106.747	95.3263	89.917	261.729	227.411	246.369	97.33	245.169	1.33282	OK	5e-05	0.000287717	0.00101089
ENSG00000112984	KIF20A	chr5:137475454-137549032	66.8187	70.1432	57.8326	28.1749	29.1594	26.9635	64.9315	28.0993	-1.20839	OK	5e-05	0.000287717	0.00831835
ENSG00000099875	MKNK2	chr19:2037469-2051243	42.2636	39.7637	36.9489	63.3729	65.8709	59.2103	39.6587	62.818	0.66354	OK	0.0008	0.00347015	0.000929321
ENSG00000086061	DNAJA1	chr9:33025208-33039905	177.898	162.56	155.278	417.557	439.526	356.995	165.245	404.692	1.29222	OK	5e-05	0.000287717	0.00712578
ENSG00000100823	APEX1	chr14:20923349-20929771	160.977	180.509	177.274	119.021	128.959	129.267	172.92	125.749	-0.459558	OK	0.002	0.00763933	0.00562009
ENSG00000111981	ULBP1	chr6:150285142-150294844	1.42967	0.471063	0.556845	4.93464	4.44914	3.94285	0.819193	4.44221	2.439	OK	5e-05	0.000287717	0.00100616
ENSG00000113638	TTC33	chr5:40714576-40756077	12.6213	12.5292	12.9274	20.0883	21.1808	20.3538	12.6926	20.541	0.694512	OK	5e-05	0.000287717	0.000567391
ENSG00000163166	IWS1	chr2:128193782-128284462	47.2969	46.7109	44.3122	73.9707	83.2626	80.1163	46.1067	79.1165	0.779003	OK	5e-05	0.000287717	0.00348803
ENSG00000111670	GNPTAB	chr12:102139274-102224716	9.82858	10.0304	10.0706	4.44325	3.51413	4.24134	9.97651	4.06624	-1.29484	OK	5e-05	0.000287717	0.0012698
ENSG00000068078	FGFR3	chr4:1795033-1810599	20.1405	19.2282	20.945	7.82154	6.26364	5.53287	20.1046	6.53935	-1.6203	OK	5e-05	0.000287717	0.000150346
ENSG00000156304	SCAF4	chr21:33043345-33104388	10.1728	9.36153	8.77492	21.5374	27.0573	23.3273	9.4364	23.974	1.34516	OK	5e-05	0.000287717	0.00900506
ENSG00000105993	DNAJB6	chr7:157128074-157210133	113.932	90.4509	84.6679	241.503	258.232	226.852	96.3503	242.195	1.32981	OK	5e-05	0.000287717	0.000332324
ENSG00000162695	SLC30A7	chr1:101361631-101447309	6.45195	6.91615	5.7658	17.2924	14.2003	15.7659	6.37797	15.7528	1.30444	OK	5e-05	0.000287717	0.00429196
ENSG00000112511	PHF1	chr6:33378175-33386094	19.7537	14.734	15.2403	33.2495	28.1281	26.3549	16.576	29.2442	0.819054	OK	0.0122	0.0352735	0.0097332
ENSG00000164976	KIAA1161	chr9:34366667-34376851	1.82147	2.20836	2.20317	0.764485	0.88751	0.457601	2.07767	0.703199	-1.56296	OK	5e-05	0.000287717	0.00161251
ENSG00000186130	ZBTB6	chr9:125670334-125675609	7.20485	6.55456	6.30764	9.68362	11.2084	10.7828	6.68902	10.5583	0.658509	OK	5e-05	0.000287717	0.00401137
ENSG00000006744	ELAC2	chr17:12895707-12921504	36.9336	31.1172	30.3483	19.1198	14.5692	14.4305	32.7997	16.0398	-1.03202	OK	5e-05	0.000287717	0.00385979
ENSG00000159445	THEM4	chr1:151846059-151882284	10.5168	10.7351	12.0776	5.40779	5.7045	5.91946	11.1098	5.67725	-0.96857	OK	5e-05	0.000287717	0.00471259
ENSG00000104312	RIPK2	chr8:90769974-90803291	10.4571	6.94013	7.29218	18.5038	15.1627	14.8489	8.2298	16.1718	0.97455	OK	5e-05	0.000287717	0.008038
ENSG00000148303	RPL7A	chr9:136215068-136218281	2332.17	2598.38	2615.92	1489.96	1429.14	1432.1	2515.49	1450.4	-0.794388	OK	5e-05	0.000287717	0.00554347
ENSG00000164024	METAP1	chr4:99916770-99983964	28.3668	24.9804	23.2416	16.0281	11.8587	13.1784	25.5296	13.6884	-0.899215	OK	5e-05	0.000287717	0.00416028
ENSG00000171621	SPSB1	chr1:9352938-9429591	16.0486	15.4997	18.7735	24.2549	28.5338	25.0946	16.7739	25.9611	0.630132	OK	0.00145	0.0058234	0.00615862
ENSG00000033030	ZCCHC8	chr12:122957416-122985518	26.1306	21.2214	20.9295	68.5717	69.6058	67.2598	22.7605	68.4791	1.58913	OK	5e-05	0.000287717	0.000329585
ENSG00000256060	TRAPPC2P1	chr19:57874844-57988938	8.02158	8.64262	10.0427	17.6364	16.2261	14.5041	8.90232	16.1222	0.856794	OK	0.0135	0.0383499	0.00434733
ENSG00000007168	PAFAH1B1	chr17:2496503-2588909	56.4219	55.7158	48.9191	99.4279	96.0074	86.6377	53.6856	94.0243	0.808499	OK	5e-05	0.000287717	0.00186468
ENSG00000046651	OFD1	chrX:13752831-13787480	9.34559	7.90784	8.78264	21.3237	22.8451	19.0023	8.67869	21.057	1.27875	OK	5e-05	0.000287717	0.00375456
ENSG00000177302	TOP3A	chr17:18174741-18218321	21.8383	18.7821	19.4087	35.348	38.3847	36.4736	20.0097	36.7354	0.876472	OK	0.00025	0.00124011	0.000204861
ENSG00000121848	RNF115	chr1:145611035-145690661	12.1188	11.9737	9.86093	19.2017	23.2138	22.9949	11.3178	21.8035	0.94596	OK	5e-05	0.000287717	0.00508295
ENSG00000179335	CLK3	chr15:74890840-74988633	54.4325	40.0929	43.5537	86.9896	86.6809	73.6239	46.0264	82.4315	0.840735	OK	0.0037	0.0129354	0.00413212
ENSG00000254038	RP11-419C23.1	chr8:36924958-36926936	0.264244	0.11218	0	1.23525	0.914313	1.11468	0.125475	1.08808	3.11631	OK	0.0056	0.0184291	0.0015824
ENSG00000204310	AGPAT1	chr6:32116135-32145873	32.5516	36.2276	35.4075	22.6572	24.7501	23.48	34.7289	23.6291	-0.555573	OK	0.0027	0.00986141	0.00278379
ENSG00000072042	RDH11	chr14:68086514-68162531	49.7299	46.6596	45.2845	31.6693	24.1786	23.321	47.2247	26.3897	-0.839568	OK	0.00015	0.000786697	0.00638263
ENSG00000136603	SKIL	chr3:170075465-170114623	15.1247	11.1021	13.7789	54.7053	66.1339	59.8682	13.3352	60.2358	2.17538	OK	5e-05	0.000287717	0.00215899
ENSG00000260565	ERVK13-1	chr16:2710349-2723445	5.53108	5.43678	5.72311	7.81376	8.22018	7.83177	5.56366	7.95523	0.515871	OK	0.0151	0.042055	0.000307053
ENSG00000079616	KIF22	chr16:29802039-29816706	70.7277	75.9728	68.3026	48.1705	53.1744	48.5988	71.6677	49.9812	-0.519936	OK	0.00065	0.002896	0.0021993
ENSG00000109787	KLF3	chr4:38614321-38702663	8.84836	7.33078	7.20935	24.7908	31.0654	28.5952	7.79616	28.1504	1.85232	OK	5e-05	0.000287717	0.00492016
ENSG00000105202	FBL	chr19:40325097-40337054	229.127	233.758	242.162	161.356	144.736	133.501	235.016	146.531	-0.681551	OK	5e-05	0.000287717	0.00273041
ENSG00000176531	PHLDB3	chr19:43979105-44009087	8.49591	7.05127	6.33106	19.0795	16.2026	19.2626	7.29275	18.1816	1.31794	OK	5e-05	0.000287717	0.00156606
ENSG00000176532	PRR15	chr7:29603426-29606911	9.15605	9.68502	9.39727	4.91935	4.17165	3.67495	9.41278	4.25532	-1.14535	OK	5e-05	0.000287717	0.00161326
ENSG00000132382	MYBBP1A	chr17:4400688-4458926	53.8974	45.7183	43.6476	24.3272	19.0405	20.4373	47.7545	21.2683	-1.16693	OK	5e-05	0.000287717	0.00504233
ENSG00000145386	CCNA2	chr4:122722471-122745087	53.691	51.5525	50.0333	36.538	30.6554	29.5251	51.7589	32.2395	-0.682979	OK	5e-05	0.000287717	0.00448639
ENSG00000055208	TAB2	chr6:149539061-149732749	17.9597	15.7026	14.9233	32.2522	37.3029	35.3901	16.1952	34.9817	1.11104	OK	5e-05	0.000287717	0.0010252
ENSG00000153975	ZUFSP	chr6:116956780-116989957	4.04178	4.32175	3.14841	9.33241	10.1208	9.19993	3.83731	9.55105	1.31556	OK	5e-05	0.000287717	0.000295795
ENSG00000154146	NRGN	chr11:124609828-124635832	15.4798	16.0843	17.8795	9.23883	6.61161	6.9763	16.4812	7.60891	-1.11506	OK	0.01155	0.0336938	0.0013451
ENSG00000150403	TMCO3	chr13:114145309-114204542	35.1444	34.8846	33.0492	54.5332	58.9702	53.2571	34.3594	55.5868	0.694038	OK	5e-05	0.000287717	0.00283996
ENSG00000156804	FBXO32	chr8:124510128-124553446	5.94547	4.15099	5.1502	19.3659	16.2717	16.7905	5.08222	17.476	1.78185	OK	5e-05	0.000287717	0.00127813
ENSG00000182944	EWSR1	chr22:29655840-29696515	142.474	131.407	131.423	184.987	167.743	170.07	135.101	174.267	0.367255	OK	0.0107	0.0316255	0.00577025
ENSG00000197279	ZNF165	chr6:28048752-28057341	1.04849	0.768361	1.09556	7.82419	7.74515	8.17585	0.970806	7.91506	3.02735	OK	5e-05	0.000287717	3.82574e-06
ENSG00000102890	ELMO3	chr16:67233013-67237932	0.719849	0.862237	0.919528	0.276526	0.205795	0.133208	0.833871	0.205176	-2.02296	OK	5e-05	0.000287717	0.001583
ENSG00000142528	ZNF473	chr19:50479723-50570050	7.67088	7.10069	6.25862	27.9482	36.0818	32.5338	7.01006	32.1879	2.19902	OK	5e-05	0.000287717	0.00723514
ENSG00000162063	CCNF	chr16:2479394-2509980	17.5832	21.6196	22.0227	6.85696	7.92065	8.04145	20.4085	7.60635	-1.42389	OK	5e-05	0.000287717	0.00846612
ENSG00000185475	TMEM179B	chr11:62538591-62559493	13.0643	13.5824	13.4971	7.79984	7.53344	7.8671	13.3813	7.73346	-0.791028	OK	0.0173	0.0468949	3.23516e-05
ENSG00000165233	C9orf89	chr9:95858499-95875565	37.0626	36.5905	32.9708	23.5305	21.4591	21.9842	35.5413	22.3246	-0.67086	OK	0.00035	0.00167512	0.00318588
ENSG00000101152	DNAJC5	chr20:62526517-62567384	40.1527	37.4972	40.0581	28.9313	25.2423	28.2792	39.236	27.4843	-0.513572	OK	0.0055	0.018145	0.00158501
ENSG00000183779	ZNF703	chr8:37553268-37557537	14.1187	13.4536	13.3916	21.89	23.5834	20.8002	13.6546	22.0912	0.694082	OK	5e-05	0.000287717	0.00577755
ENSG00000179409	GEMIN4	chr17:647653-658576	35.5498	29.2822	28.8909	13.4999	10.5209	10.581	31.241	11.5339	-1.43755	OK	5e-05	0.000287717	0.00472078
ENSG00000080031	PTPRH	chr19:55692615-55720874	1.65949	1.6916	1.28998	12.3961	12.599	12.913	1.54702	12.636	3.02997	OK	5e-05	0.000287717	7.97836e-07
ENSG00000132819	RBM38	chr20:55959215-55984389	23.9088	20.8132	22.3217	12.8362	10.425	8.69425	22.3479	10.6518	-1.06904	OK	5e-05	0.000287717	0.0019947
ENSG00000141569	TRIM65	chr17:73876415-73893084	34.031	35.1417	35.6485	21.524	22.1897	23.9553	34.9404	22.5563	-0.631364	OK	0.0002	0.00101549	0.000339352
ENSG00000137393	RNF144B	chr6:18366966-18469105	3.36206	2.40633	2.61783	6.71269	8.12251	8.09912	2.79541	7.64477	1.45141	OK	5e-05	0.000287717	0.00197045
ENSG00000133858	ZFC3H1	chr12:72003251-72097836	14.2284	16.9533	18.99	26.6176	28.3115	33.1597	16.7239	29.3629	0.812084	OK	0.0011	0.0045854	0.00832985
ENSG00000235316	DUSP8P5	chr10:75490319-75497069	2.37845	2.17051	2.78662	0.929668	1.3608	0.948169	2.44519	1.07955	-1.17952	OK	0.0001	0.000544733	0.00479533
ENSG00000087586	AURKA	chr20:54944444-54967393	111.911	119.49	108.85	66.722	60.8871	62.114	113.417	63.241	-0.842704	OK	5e-05	0.000287717	0.000634644
ENSG00000131174	COX7B	chrX:77154934-77162870	98.7459	89.3756	84.2444	54.3414	38.573	36.0316	90.7887	42.982	-1.07878	OK	5e-05	0.000287717	0.00342251
ENSG00000135709	KIAA0513	chr16:85061374-85127836	4.13444	5.20171	4.88135	12.7424	12.1503	11.0683	4.73917	11.987	1.33877	OK	5e-05	0.000287717	0.000577479
ENSG00000188690	UROS	chr10:127477145-127511817	27.7534	31.8019	29.2535	19.0023	17.0404	18.7717	29.6029	18.2715	-0.696148	OK	5e-05	0.000287717	0.00333671
ENSG00000142867	BCL10	chr1:85731930-86043933	4.56487	4.0834	4.46481	17.644	20.7083	17.1646	4.37103	18.5056	2.08192	OK	5e-05	0.000287717	0.00545092
ENSG00000146373	RNF217	chr6:125230238-125413779	6.54324	5.60197	7.78242	17.7678	18.9462	23.3944	6.64254	20.0361	1.5928	OK	5e-05	0.000287717	0.00906407
ENSG00000146374	RSPO3	chr6:127439748-127518910	1.50826	2.01954	1.72143	4.00431	4.36741	4.31273	1.74975	4.22815	1.27288	OK	5e-05	0.000287717	0.000277468
ENSG00000268471	MIR4453	chr4:153457415-153460415	1.22599	1.24556	1.01268	0.47149	0.626968	0.493385	1.16141	0.530614	-1.13014	OK	0.0001	0.000544733	0.0036307
ENSG00000164294	GPX8	chr5:54408798-54469005	55.7434	61.8047	58.438	43.035	42.5126	39.4906	58.662	41.6794	-0.493092	OK	0.0005	0.00229246	0.00243585
ENSG00000215417	MIR17HG	chr13:92000073-92006833	2.21847	2.35376	2.24463	1.27346	1.36211	1.2502	2.27229	1.29526	-0.810909	OK	0.0177	0.0477921	6.95755e-05
ENSG00000107438	PDLIM1	chr10:96997328-97050781	77.6755	85.6628	83.2441	61.668	64.3574	66.269	82.1941	64.0981	-0.358753	OK	0.00495	0.0166337	0.00586252
ENSG00000124164	VAPB	chr20:56964177-57026157	41.691	43.5937	43.8295	82.1431	86.3986	86.1084	43.0381	84.8833	0.979868	OK	5e-05	0.000287717	0.000130708
ENSG00000185068	GTF2H5	chr6:158589383-158615020	6.02945	6.67796	5.70299	3.71046	2.96967	3.0278	6.1368	3.23597	-0.923286	OK	5e-05	0.000287717	0.00167735
ENSG00000152291	TGOLN2	chr2:85545146-85555548	40.7729	38.9355	38.8747	23.6801	19.4757	20.266	39.5277	21.1406	-0.902848	OK	5e-05	0.000287717	0.00123816
ENSG00000156639	ZFAND3	chr6:37787274-38122400	37.4736	34.0018	34.2864	81.2152	75.2886	91.3249	35.2539	82.6096	1.22852	OK	5e-05	0.000287717	0.00706504
ENSG00000015532	XYLT2	chr17:48423452-48440499	8.72016	8.06528	6.96823	3.25176	2.14053	2.03283	7.91789	2.47504	-1.67766	OK	5e-05	0.000287717	0.00142861
ENSG00000239857	GET4	chr7:855527-936073	40.8711	34.5121	34.8675	64.4834	61.5581	57.64	36.7502	61.2272	0.736419	OK	0.0022	0.00828995	0.00103218
ENSG00000205581	HMGN1	chr21:40714240-40721573	208.151	208.086	212.111	137.401	115.244	119.734	209.449	124.126	-0.754789	OK	5e-05	0.000287717	0.00485442
ENSG00000186625	KATNA1	chr6:149916008-149970108	11.256	8.87184	9.16328	18.6914	16.0347	15.6977	9.76369	16.8079	0.783644	OK	5e-05	0.000287717	0.00503998
ENSG00000147224	PRPS1	chrX:106871736-106894256	89.2724	89.957	83.9696	55.8685	43.6654	48.3992	87.733	49.3111	-0.831208	OK	5e-05	0.000287717	0.0022754
ENSG00000198324	FAM109A	chr12:111798338-111806925	5.25816	5.31716	5.17573	2.0049	2.00905	1.83318	5.25035	1.94904	-1.42965	OK	5e-05	0.000287717	3.88115e-06
ENSG00000160767	FAM189B	chr1:155216995-155225274	22.8262	19.6059	20.2548	11.8886	10.7076	9.8438	20.8956	10.8133	-0.950387	OK	5e-05	0.000287717	0.00216959
ENSG00000167232	ZNF91	chr19:23487792-23578362	8.38357	7.54648	8.61085	15.3198	18.9438	17.6625	8.1803	17.3087	1.08127	OK	5e-05	0.000287717	0.00854167
ENSG00000249859	PVT1	chr8:128806778-129113499	33.4212	26.0702	21.1947	93.7593	97.798	103.331	26.8954	98.2962	1.86978	OK	5e-05	0.000287717	0.000135828
ENSG00000130985	UBA1	chrX:47050259-47074527	211.465	207.477	206.569	159.604	142.034	151.236	208.504	150.958	-0.465928	OK	0.0004	0.00188944	0.00462518
ENSG00000235437	RP11-357C3.3	chrX:62729821-62780929	17.5859	18.1188	18.1421	31.3433	32.7208	35.7751	17.9489	33.2797	0.890745	OK	5e-05	0.000287717	0.00640488
ENSG00000060491	OGFR	chr20:61431978-61445352	66.1042	67.3457	75.1045	47.1402	39.3778	41.8421	69.5181	42.7867	-0.700226	OK	5e-05	0.000287717	0.00212003
ENSG00000113504	SLC12A7	chr5:1050498-1112150	25.8736	29.4438	34.0182	52.9853	59.321	56.5759	29.7785	56.2941	0.918711	OK	5e-05	0.000287717	0.00115797
ENSG00000076053	RBM7	chr11:114262164-114321001	19.0807	16.8797	15.0955	43.6827	48.273	50.1894	17.0186	47.3817	1.47721	OK	5e-05	0.000287717	0.000562205
ENSG00000089280	FUS	chr16:31191430-31203127	331.413	358.973	365.728	277.732	261.49	248.867	352.038	262.696	-0.422335	OK	0.0028	0.0101637	0.0031372
ENSG00000135723	FHOD1	chr16:67263289-67306093	23.3447	20.0114	23.579	11.0331	10.9154	8.92719	22.3117	10.2919	-1.11629	OK	0.00015	0.000786697	0.00210937
ENSG00000103512	NOMO1	chr16:14927537-14990017	42.3074	43.1516	45.3685	22.1581	15.7157	17.2017	43.6092	18.3585	-1.24818	OK	5e-05	0.000287717	0.0017177
ENSG00000156384	SFR1	chr10:105881815-105886143	6.72494	6.39525	5.62981	12.2991	14.3005	13.2289	6.25	13.2762	1.08691	OK	5e-05	0.000287717	0.00145203
ENSG00000168758	SEMA4C	chr2:97525452-97536494	5.41203	4.83469	5.06304	2.79416	1.91688	1.68477	5.10325	2.13194	-1.25925	OK	5e-05	0.000287717	0.00463277
ENSG00000165046	LETM2	chr8:38243724-38267045	1.55968	1.0922	0.895341	7.4467	9.74876	8.61879	1.18241	8.60475	2.86341	OK	5e-05	0.000287717	0.00479132
ENSG00000114999	TTL	chr2:113239730-113290227	34.7494	33.0697	35.2981	24.1118	22.4518	22.3463	34.3724	22.97	-0.581503	OK	0.00015	0.000786697	0.000237984
ENSG00000114993	RTKN	chr2:74652962-74669549	7.52233	6.33329	6.45181	3.71973	3.20624	2.75186	6.76914	3.22594	-1.06925	OK	5e-05	0.000287717	0.00229349
ENSG00000070614	NDST1	chr5:149855093-149937773	28.65	33.2241	29.0914	15.908	19.6877	19.6159	30.3218	18.4039	-0.720348	OK	0.0017	0.00668418	0.00368802
ENSG00000196782	MAML3	chr4:140586921-141075338	3.48222	2.63746	2.15394	5.12248	5.90659	5.57574	2.75787	5.53494	1.00501	OK	5e-05	0.000287717	0.00688499
ENSG00000197785	ATAD3A	chr1:1447530-1470067	55.0195	51.1916	57.6795	44.0193	37.0089	39.4621	54.6302	40.1634	-0.443817	OK	0.00075	0.00328007	0.00668766
ENSG00000184949	FAM227A	chr22:38974124-39052634	0.948203	1.06447	1.6385	4.31659	4.42831	4.75845	1.21706	4.50112	1.88689	OK	5e-05	0.000287717	0.000548656
ENSG00000165527	ARF6	chr14:50359809-50361490	48.0224	46.8315	48.4872	89.0035	95.7364	92.6379	47.7804	92.4593	0.9524	OK	5e-05	0.000287717	0.00108526
ENSG00000165526	RPUSD4	chr11:126071992-126148026	25.3879	24.2004	22.6436	12.2573	9.99524	11.5528	24.0773	11.2685	-1.09538	OK	0.01295	0.0370518	0.000293067
ENSG00000154736	ADAMTS5	chr21:28261694-28338832	1.66412	1.12616	1.05817	4.1206	4.01419	4.98238	1.28282	4.37239	1.76911	OK	5e-05	0.000287717	0.0021656
ENSG00000154734	ADAMTS1	chr21:28208605-28217728	15.2945	11.572	10.2387	26.2055	20.5591	22.3511	12.3684	23.0386	0.89739	OK	5e-05	0.000287717	0.00923094
ENSG00000155463	OXA1L	chr14:23171351-23241007	70.8947	71.6874	70.2068	51.7854	54.5667	53.1053	70.9296	53.1524	-0.416253	OK	0.0012	0.00494402	0.000264332
ENSG00000134463	ECHDC3	chr10:11784364-11806069	19.9725	22.042	23.1608	11.7485	12.3437	14.0502	21.7251	12.7141	-0.772933	OK	5e-05	0.000287717	0.00207129
ENSG00000136826	KLF4	chr9:110247132-110252763	61.6829	70.3195	69.8542	174.1	173.924	176.773	67.2855	174.932	1.37843	OK	5e-05	0.000287717	0.000219552
ENSG00000255529	POLR2M	chr15:57884105-58074960	21.3808	18.6588	17.1218	34.7922	36.9561	34.983	19.0538	35.5771	0.900868	OK	5e-05	0.000287717	0.00113048
ENSG00000175592	FOSL1	chr11:65659519-65668044	41.1862	17.1402	17.7908	150.474	150.998	116.329	25.3724	139.267	2.45652	OK	5e-05	0.000287717	0.0019982
ENSG00000135334	AKIRIN2	chr6:88384789-88411927	13.3483	12.493	12.0279	25.8347	27.5343	27.2242	12.623	26.8644	1.08964	OK	5e-05	0.000287717	4.87745e-05
ENSG00000135338	LCA5	chr6:80194707-80247147	0.558828	0.558794	0.644404	1.05363	1.24876	1.30527	0.587342	1.20255	1.03383	OK	5e-05	0.000287717	0.00825442
ENSG00000132305	IMMT	chr2:86371054-86422893	48.4278	49.0718	47.5653	39.7682	36.0925	38.7961	48.355	38.219	-0.339376	OK	0.0068	0.0217142	0.00554015
ENSG00000259976	RP11-553L6.5	chr3:114033347-114035026	3.84462	3.39948	4.16355	14.5845	13.1043	12.478	3.80255	13.3889	1.816	OK	5e-05	0.000287717	0.0018015
ENSG00000118985	ELL2	chr5:95220801-96143803	20.1068	15.3577	12.0681	71.2014	71.2367	71.9923	15.8442	71.4768	2.17352	OK	5e-05	0.000287717	0.00157099
ENSG00000196812	ZSCAN16	chr6:28089572-28107456	3.76177	2.47894	2.86347	6.13023	5.45886	5.01643	3.03473	5.53517	0.867062	OK	0.0024	0.00894622	0.00795067
ENSG00000140471	LINS	chr15:101093733-101191910	11.8668	10.9711	11.7294	23.7496	26.6537	24.6312	11.5224	25.0115	1.11815	OK	5e-05	0.000287717	0.00194621
ENSG00000168090	COPS6	chr7:99686576-99689823	140.513	151.885	151.107	111.994	102.227	106.552	147.835	106.924	-0.467394	OK	0.00025	0.00124011	0.00120153
ENSG00000267355	RPL9P29	chr17:76842034-76842950	0.297069	0.882565	0.714636	2.46944	2.57312	1.75785	0.631423	2.2668	1.84398	OK	0.002	0.00763933	0.00873673
ENSG00000103496	STX4	chr16:31044209-31054296	30.9562	31.1171	28.0131	42.8231	43.1087	41.4623	30.0288	42.4647	0.499916	OK	0.00205	0.00780225	0.00172423
ENSG00000092978	GPATCH2	chr1:217600333-217804424	6.44764	5.60032	5.58599	15.9882	17.7244	16.3437	5.87798	16.6854	1.50519	OK	5e-05	0.000287717	0.00032818
ENSG00000163041	H3F3A	chr1:226249551-226259702	266.738	264.823	266.001	168.342	154.479	141.358	265.854	154.726	-0.780917	OK	5e-05	0.000287717	0.004706
ENSG00000166272	WBP1L	chr10:104503726-104576021	11.2354	10.7108	10.7833	6.65536	6.72793	6.3007	10.9098	6.56133	-0.733566	OK	5e-05	0.000287717	4.59397e-05
ENSG00000196372	ASB13	chr10:5680829-5708558	8.07378	6.9643	6.98611	2.96937	2.74572	3.0466	7.3414	2.92056	-1.32981	OK	5e-05	0.000287717	0.00467885
ENSG00000006747	SCIN	chr7:12609750-12693228	18.5804	19.521	18.4618	12.0228	14.6799	13.5607	18.8544	13.4211	-0.490394	OK	0.00035	0.00167512	0.00992487
ENSG00000198625	MDM4	chr1:204485510-204542871	5.51514	5.25186	7.34234	12.4052	11.8514	13.4415	6.03645	12.566	1.05776	OK	5e-05	0.000287717	0.00193831
ENSG00000100600	LGMN	chr14:93170151-93215047	25.8371	23.0558	23.8177	15.2266	12.7449	13.8353	24.2368	13.9356	-0.798427	OK	5e-05	0.000287717	0.000790648
ENSG00000115053	NCL	chr2:232318241-232348352	495.618	487.014	442.495	252.353	230.026	246.41	475.042	242.93	-0.967518	OK	0.0001	0.000544733	0.00179245
ENSG00000178700	DHFRL1	chr3:93698982-93847389	2.13583	1.89979	1.82834	0.709763	0.900986	1.0238	1.95465	0.878182	-1.15432	OK	0.0175	0.0473243	0.0011729
ENSG00000007202	KIAA0100	chr17:26782769-26972472	36.6747	36.4217	37.1104	15.9468	15.5617	16.8824	36.7356	16.1303	-1.18741	OK	5e-05	0.000287717	2.25673e-05
ENSG00000129946	SHC2	chr19:416582-460996	0.457686	0.208485	0.219591	1.95293	1.76185	2.26263	0.295254	1.99247	2.75453	OK	5e-05	0.000287717	0.00168272
ENSG00000047648	ARHGAP6	chrX:11129420-11683821	0.0872471	0.145595	0.0747046	0.547059	0.542702	0.69226	0.102516	0.594007	2.53464	OK	0.0088	0.0268672	0.00383298
ENSG00000242110	AMACR	chr5:33986282-34124633	7.97827	8.28803	9.3356	4.11832	4.057	4.78557	8.53397	4.3203	-0.982086	OK	5e-05	0.000287717	0.00238626
ENSG00000049541	RFC2	chr7:73645828-73668774	58.7849	62.2897	58.9745	79.2535	81.0717	83.6805	60.0164	81.3352	0.438524	OK	0.0018	0.00701159	0.000262658
ENSG00000260822	GS1-358P8.4	chrX:24563632-24568583	2.37836	2.63726	2.55281	1.26322	1.05347	0.887178	2.52281	1.06795	-1.24018	OK	5e-05	0.000287717	0.000699741
ENSG00000105568	PPP2R1A	chr19:52693291-52734547	136.846	140.798	133.319	100.66	81.9716	82.4583	136.988	88.3633	-0.632529	OK	5e-05	0.000287717	0.00922866
ENSG00000132405	TBC1D14	chr4:6910968-7058368	19.1986	16.2596	17.0301	9.0012	7.77421	8.59206	17.4961	8.45582	-1.04901	OK	5e-05	0.000287717	0.00401533
ENSG00000111860	CEP85L	chr6:118781934-119031238	0.944937	0.599317	0.58801	1.67976	1.64131	2.01571	0.710755	1.77893	1.32358	OK	0.0002	0.00101549	0.00306424
ENSG00000214199	EEF1A1P12	chr2:107313786-107315132	6.74535	6.27831	6.92635	4.66567	4.24175	5.06115	6.65	4.65619	-0.514204	OK	0.0093	0.028167	0.00325715
ENSG00000214222	TUBBP2	chr13:41958908-41959319	41.8471	36.4547	38.9988	22.8602	13.6432	13.867	39.1002	16.7901	-1.21956	OK	5e-05	0.000287717	0.00738599
ENSG00000119844	AFTPH	chr2:64751464-64820139	12.0587	10.3077	10.27	22.4105	21.4969	21.5588	10.8788	21.8221	1.00427	OK	5e-05	0.000287717	0.000534996
ENSG00000116396	KCNC4	chr1:110753964-110825722	6.09314	4.47727	4.73615	2.31913	1.24362	1.86085	5.10219	1.80787	-1.49683	OK	5e-05	0.000287717	0.0084323
ENSG00000144645	OSBPL10	chr3:31699381-32119072	42.1502	30.8576	38.8828	64.0706	73.2027	76.3292	37.2969	71.2008	0.932839	OK	0.00015	0.000786697	0.00250338
ENSG00000144642	RBMS3	chr3:29305684-30051886	2.49051	3.13511	2.95768	10.8213	9.34616	12.1379	2.8611	10.7685	1.91217	OK	5e-05	0.000287717	0.00754795
ENSG00000143514	TP53BP2	chr1:223967600-224033674	19.9654	17.4611	16.798	34.6386	39.3335	39.6243	18.0748	37.8655	1.0669	OK	5e-05	0.000287717	0.00125285
ENSG00000117448	AKR1A1	chr1:46016214-46035721	90.7472	91.135	94.8651	67.8268	58.3156	61.3596	92.2491	62.5007	-0.561663	OK	5e-05	0.000287717	0.00300747
ENSG00000123388	HOXC11	chr12:54356091-54371427	12.0258	9.49372	8.29863	51.3473	49.286	41.2428	9.93937	47.292	2.25037	OK	5e-05	0.000287717	0.00320813
ENSG00000118496	FBXO30	chr6:146119270-146135889	9.40443	9.41195	8.46559	21.0524	25.3482	23.8725	9.09399	23.4244	1.36502	OK	5e-05	0.000287717	0.00529434
ENSG00000166407	LMO1	chr11:8245850-8290263	3.63458	3.23266	2.98606	1.60824	1.61538	1.08731	3.28443	1.43698	-1.1926	OK	5e-05	0.000287717	0.00204379
ENSG00000126267	COX6B1	chr19:36139124-36149763	242.435	230.585	228.479	133.302	98.7419	89.4103	233.833	107.151	-1.12583	OK	5e-05	0.000287717	0.00641935
ENSG00000112208	BAG2	chr6:56951641-57049735	52.0504	45.843	47.7127	99.4054	89.441	86.986	48.5354	91.9441	0.921721	OK	5e-05	0.000287717	0.00230224
ENSG00000159685	CHCHD6	chr3:126423062-126679249	28.6021	30.5181	27.9336	22.7818	20.1849	20.8549	29.0179	21.2739	-0.44786	OK	0.00375	0.0130786	0.00213178
ENSG00000112200	ZNF451	chr6:56951641-57049735	8.81131	8.73066	7.6026	16.8239	18.2945	15.7419	8.38153	16.9535	1.01629	OK	0.0056	0.0184291	0.00188846
ENSG00000185220	PGBD2	chr1:249200394-249214145	4.06539	3.68888	3.28757	2.31612	1.52564	2.04862	3.68061	1.96346	-0.906549	OK	0.0001	0.000544733	0.00603815
ENSG00000185670	ZBTB3	chr11:62515790-62521660	1.25455	1.39931	1.31222	0.598913	0.673687	0.646185	1.32203	0.639595	-1.04752	OK	0.0025	0.00927341	0.000720836
ENSG00000171132	PRKCE	chr2:45878483-46415129	4.1694	2.5743	1.77821	7.87782	9.22442	8.39939	2.84063	8.50054	1.58134	OK	5e-05	0.000287717	0.0051133
ENSG00000160271	RALGDS	chr9:135973106-136039332	12.7935	11.8751	14.9331	4.15825	4.1687	3.76033	13.2006	4.02909	-1.71207	OK	5e-05	0.000287717	0.00849462
ENSG00000176678	FOXL1	chr16:86609973-86615303	14.6204	15.4983	14.4661	33.3175	36.4265	33.695	14.8616	34.4797	1.21416	OK	5e-05	0.000287717	0.00106212
ENSG00000134815	DHX34	chr19:47852537-47885961	11.1563	11.6649	10.8741	21.4431	24.2071	20.2881	11.2318	21.9795	0.96857	OK	5e-05	0.000287717	0.00935551
ENSG00000166897	ELFN2	chr22:37735623-37823505	7.20268	6.8815	6.84809	3.03089	3.57557	3.0604	6.97742	3.22229	-1.11461	OK	5e-05	0.000287717	0.000174764
ENSG00000141441	GAREM	chr18:29598334-30050447	2.89305	4.14445	3.30786	5.80334	5.54536	6.24121	3.44845	5.8633	0.765764	OK	0.0125	0.0359711	0.00944412
ENSG00000066044	ELAVL1	chr19:8023462-8070543	49.0746	48.7267	44.5144	30.4404	30.98	31.9578	47.4386	31.1261	-0.607937	OK	0.0002	0.00101549	0.00472931
ENSG00000136504	KAT7	chr17:47778304-47906458	20.0052	15.6177	16.916	26.7814	27.8078	29.6995	17.513	28.0962	0.681952	OK	5e-05	0.000287717	0.00409105
ENSG00000095383	TBC1D2	chr9:100961310-101017915	22.7704	18.0755	18.6479	46.2497	45.4354	50.5079	19.8313	47.3977	1.25704	OK	5e-05	0.000287717	0.000221663
ENSG00000268791	AC093323.1	chr4:6693781-6694189	0	0	0	0.610919	0.513249	0.503091	0	0.54242	inf	OK	5e-05	0.000287717	0.00399215
ENSG00000110057	UNC93B1	chr11:67758574-67772452	6.33017	6.9451	6.77529	4.84611	4.8302	4.73988	6.68352	4.8054	-0.475952	OK	0.00995	0.0297734	0.00782161
ENSG00000134371	CDC73	chr1:193091146-193223031	13.9068	12.7798	12.3557	17.8184	18.2817	18.883	13.0141	18.3277	0.493953	OK	0.0002	0.00101549	0.00127946
ENSG00000068308	OTUD5	chrX:48779304-48815648	44.9012	47.2176	47.6159	66.8082	65.5443	63.1852	46.5783	65.1792	0.484755	OK	0.0004	0.00188944	0.000221198
ENSG00000131941	RHPN2	chr19:33469498-33555794	10.6286	10.1665	9.58558	5.34179	4.38252	4.64023	10.1269	4.78818	-1.08064	OK	5e-05	0.000287717	0.000216243
ENSG00000196700	ZNF512B	chr20:62588054-62680994	15.2579	16.3025	17.1062	7.91187	8.61068	8.23431	16.2222	8.25229	-0.975103	OK	0.00095	0.00403187	0.00176006
ENSG00000143493	INTS7	chr1:212113740-212208884	16.9808	19.8409	17.6093	22.951	26.021	25.4512	18.1437	24.8077	0.451324	OK	0.0011	0.0045854	0.00663611
ENSG00000143499	SMYD2	chr1:214454444-214510474	22.8747	20.6156	19.6285	13.5811	11.8716	13.3547	21.0396	12.9358	-0.701736	OK	5e-05	0.000287717	0.00444505
ENSG00000143498	TAF1A	chr1:222731243-222766374	5.72127	6.07418	4.79697	8.5412	8.64659	9.68312	5.53081	8.95697	0.695521	OK	0.00115	0.0047639	0.00290803
ENSG00000168259	DNAJC7	chr17:40118758-40217383	78.0687	68.8403	66.8069	105.355	102.959	91.4896	71.2386	99.9343	0.48832	OK	0.01545	0.0428351	0.00725346
ENSG00000183092	BEGAIN	chr14:101003485-101053750	41.6556	34.2377	38.3664	62.1394	56.5502	64.652	38.0866	61.1139	0.682216	OK	0.0002	0.00101549	0.00210427
ENSG00000228474	OST4	chr2:27265231-27294641	219.208	230.592	233.656	173.247	144.258	168.397	227.819	161.967	-0.492184	OK	0.0049	0.0164761	0.00779989
ENSG00000080815	PSEN1	chr14:73603125-73690399	23.2982	22.6578	21.1868	33.7779	30.1193	32.2149	22.3809	32.0374	0.517485	OK	0.002	0.00763933	0.0032508
ENSG00000080819	CPOX	chr3:98216447-98312567	12.9751	11.8709	13.3971	4.69803	5.4591	5.17594	12.7477	5.11102	-1.31855	OK	5e-05	0.000287717	0.000756998
ENSG00000166619	BLCAP	chr20:36120873-36156333	46.3622	49.7905	48.0248	29.7258	27.0681	28.186	48.0592	28.3266	-0.762652	OK	5e-05	0.000287717	0.000140469
ENSG00000198931	APRT	chr16:88875746-88878352	178.631	184.189	199.364	148.859	124.366	125.135	187.395	132.787	-0.496971	OK	0.0001	0.000544733	0.00688498
ENSG00000198937	CCDC167	chr6:37450695-37467698	21.6518	24.0374	26.4833	17.1592	15.1357	13.7112	24.0575	15.3354	-0.649623	OK	0.0007	0.00309367	0.00914662
ENSG00000171813	PWWP2B	chr10:134210671-134231367	17.3858	13.7048	16.2324	28.565	27.7206	29.4385	15.7743	28.5747	0.857159	OK	5e-05	0.000287717	0.00235631
ENSG00000125166	GOT2	chr16:58741034-59142878	77.4129	78.4416	73.1733	63.3253	56.7189	55.7825	76.3426	58.6089	-0.381369	OK	0.00245	0.00910915	0.00524671
ENSG00000204882	GPR20	chr8:142366599-142377367	0.72217	0.686672	0.816142	0.132212	0.218885	0.248111	0.741661	0.199736	-1.89266	OK	0.00105	0.00441044	0.000505708
ENSG00000132906	CASP9	chr1:15783222-15853029	31.612	26.4033	29.3505	126.135	130.925	137.047	29.1219	131.369	2.17345	OK	5e-05	0.000287717	0.000122465
ENSG00000171368	TPPP	chr5:612386-693510	2.66809	3.41687	3.8301	5.23117	5.89614	6.36388	3.30502	5.8304	0.818936	OK	0.00165	0.00652301	0.00594483
ENSG00000119431	HDHD3	chr9:116135698-116139279	7.12206	6.70515	8.08954	4.74351	3.23758	2.89116	7.30558	3.62408	-1.01138	OK	5e-05	0.000287717	0.00815068
ENSG00000144476	CXCR7	chr2:237476429-237491001	50.7694	48.7199	46.5948	80.9122	80.6766	83.574	48.6947	81.7209	0.746941	OK	5e-05	0.000287717	4.35886e-05
ENSG00000130717	UCK1	chr9:134378288-134406655	26.7626	31.496	31.8567	41.61	46.8573	47.6665	30.0385	45.3779	0.59518	OK	0.0009	0.00384013	0.00387839
ENSG00000113269	RNF130	chr5:179338650-179499118	14.1919	13.4407	14.8856	11.0116	9.67654	8.68377	14.1727	9.79065	-0.533643	OK	0.00155	0.00616902	0.00877794
ENSG00000103415	HMOX2	chr16:4511680-4560348	64.2377	60.7332	59.0098	35.3134	29.2535	31.7869	61.3269	32.1179	-0.933141	OK	5e-05	0.000287717	0.000260081
ENSG00000143126	CELSR2	chr1:109792640-109818372	14.6659	16.9313	16.661	4.35689	3.50488	2.67678	16.0861	3.51285	-2.1951	OK	5e-05	0.000287717	0.00028494
ENSG00000114544	SLC41A3	chr3:125725197-125820404	51.912	58.175	60.2728	34.4789	32.2048	33.9237	56.7866	33.5358	-0.759848	OK	5e-05	0.000287717	0.00786773
ENSG00000139291	TMEM19	chr12:72003251-72097836	20.5471	21.2551	21.7478	8.12489	4.49383	4.46592	21.1833	5.69488	-1.89519	OK	0.00115	0.0047639	0.0036448
ENSG00000065491	TBC1D22B	chr6:37179955-37300746	5.36155	4.50632	3.91178	11.9884	14.2869	12.9961	4.59322	13.0905	1.51094	OK	5e-05	0.000287717	0.000978238
ENSG00000187634	SAMD11	chr1:860259-894689	72.7038	85.8401	100.044	130.504	156.276	164.323	86.1959	150.368	0.802804	OK	0.01	0.0299061	0.00892048
ENSG00000147119	CHST7	chrX:46433218-46457843	3.74466	3.84245	3.33697	1.15692	1.07055	1.12789	3.64136	1.11845	-1.70298	OK	5e-05	0.000287717	0.00306254
ENSG00000165724	ZMYND19	chr9:140476530-140484942	61.7245	60.441	65.0524	44.9509	39.3558	39.0297	62.406	41.1122	-0.602119	OK	5e-05	0.000287717	0.00131396
ENSG00000101220	C20orf27	chr20:3734154-3749034	33.3251	33.7372	37.965	18.9171	20.0088	18.4404	35.0091	19.1221	-0.872489	OK	5e-05	0.000287717	0.00500693
ENSG00000211448	DIO2	chr14:80663872-80921812	16.8018	21.1548	21.8313	8.05857	10.8174	11.1179	19.9293	9.99797	-0.995184	OK	0.0054	0.0178669	0.00964888
ENSG00000053900	ANAPC4	chr4:25378834-25420120	9.81523	9.95056	11.4279	4.36374	4.56853	4.83328	10.3979	4.58851	-1.18019	OK	5e-05	0.000287717	0.00521515
ENSG00000124097	HMGB1P1	chr20:56063447-56064083	13.9736	11.8642	10.9885	7.88017	5.87154	5.95139	12.2754	6.5677	-0.902314	OK	5e-05	0.000287717	0.00824149
ENSG00000167377	ZNF23	chr16:71481499-71598992	5.26875	3.39783	3.31793	9.63487	10.0681	9.52408	3.99483	9.74236	1.28614	OK	5e-05	0.000287717	0.00860333
ENSG00000124541	RRP36	chr6:42989382-42997335	63.8759	70.9831	65.9865	52.04	43.2247	44.8213	66.9485	46.6954	-0.519773	OK	0.0001	0.000544733	0.00497171
ENSG00000185115	NDNL2	chr15:29412456-29862927	12.0073	12.042	12.6543	23.311	23.5552	21.1864	12.2345	22.6842	0.890729	OK	5e-05	0.000287717	0.00306988
ENSG00000106366	SERPINE1	chr7:100770369-100782547	20.6905	25.6747	24.92	74.0087	72.3655	68.8796	23.7617	71.7513	1.59437	OK	5e-05	0.000287717	2.47002e-05
ENSG00000106367	AP1S1	chr7:100797677-100804877	129.332	147.994	136.364	79.1537	62.0588	73.6139	137.897	71.6088	-0.945379	OK	5e-05	0.000287717	0.00088952
ENSG00000230798	RP4-792G4.2	chr1:63786554-63790797	0.458941	0.541646	0.53055	2.28435	2.30001	1.85549	0.510379	2.14661	2.07242	OK	0.00045	0.00209151	0.00647508
ENSG00000225339	RP11-513I15.6	chr6:34247455-34254545	4.66464	5.4416	5.44481	2.5263	3.25578	2.54161	5.18368	2.77457	-0.901714	OK	5e-05	0.000287717	0.00248452
ENSG00000166135	HIF1AN	chr10:102246398-102309763	17.8074	18.4608	18.1226	12.7329	11.5883	12.8029	18.1303	12.3747	-0.551006	OK	0.0046	0.0155825	0.00117094
ENSG00000158062	UBXN11	chr1:26605666-26647014	29.3342	33.0237	37.3463	69.2565	82.1757	78.8483	33.2347	76.7602	1.20767	OK	5e-05	0.000287717	0.0016437
ENSG00000128595	CALU	chr7:128379345-128411861	239.91	261.043	244.344	159.197	146.56	153.665	248.432	153.141	-0.697995	OK	5e-05	0.000287717	0.000764006
ENSG00000128590	DNAJB9	chr7:108110865-108215294	10.1779	7.10679	6.19072	59.0446	55.2959	61.5945	7.82514	58.645	2.90582	OK	5e-05	0.000287717	6.36603e-05
ENSG00000131759	RARA	chr17:38465443-38513094	15.2334	10.6382	10.8807	28.7899	35.0212	30.7143	12.2507	31.5084	1.36287	OK	5e-05	0.000287717	0.00149164
ENSG00000177706	FAM20C	chr7:182934-300711	23.7025	23.6466	26.8636	13.3968	12.2991	12.2065	24.7376	12.6342	-0.969373	OK	5e-05	0.000287717	0.00369901
ENSG00000069956	MAPK6	chr15:52121824-52392720	26.0098	24.3849	22.4867	50.659	55.9385	60.758	24.2938	55.7852	1.19929	OK	5e-05	0.000287717	0.00436719
ENSG00000214114	MYCBP	chr1:39325671-39407471	20.8146	22.921	20.7482	12.2867	10.2438	10.4982	21.4946	11.0096	-0.965218	OK	5e-05	0.000287717	0.000423128
ENSG00000214113	LYRM4	chr6:5108652-5261172	22.1705	20.7937	19.1648	12.6974	9.48506	11.9909	20.7097	11.3911	-0.862393	OK	5e-05	0.000287717	0.00214069
ENSG00000084710	EFR3B	chr2:25264998-25378243	2.87104	2.28985	2.39575	0.940452	1.22347	1.40799	2.51888	1.19064	-1.08105	OK	5e-05	0.000287717	0.00506701
ENSG00000214110	LDHAP4	chr9:14921334-14922332	23.2411	23.6149	21.2229	11.3987	10.8561	10.9166	22.6929	11.0571	-1.03727	OK	5e-05	0.000287717	0.00275943
ENSG00000141682	PMAIP1	chr18:57567179-57571538	13.3087	5.5403	5.22676	77.7091	79.2387	64.7019	8.02526	73.8832	3.20263	OK	5e-05	0.000287717	0.000840362
ENSG00000137343	ATAT1	chr6:30594618-30614600	4.35843	4.07212	4.48801	1.91209	2.53546	2.23074	4.30619	2.2261	-0.951894	OK	5e-05	0.000287717	0.00120494
ENSG00000174428	GTF2IRD2B	chr7:74508363-74565623	1.39874	1.22024	2.14887	3.44509	4.33002	3.80709	1.58928	3.86073	1.2805	OK	0.0001	0.000544733	0.00419719
ENSG00000120889	TNFRSF10B	chr8:22545171-22941132	52.3438	41.6177	43.4662	79.9502	80.5711	88.9545	45.8092	83.1586	0.860227	OK	5e-05	0.000287717	0.00114063
ENSG00000169249	ZRSR2	chrX:15808594-15841383	7.33582	7.05889	6.25383	13.8391	12.3293	13.3103	6.88285	13.1596	0.935035	OK	5e-05	0.000287717	0.000529762
ENSG00000169242	EFNA1	chr1:155099935-155107333	49.7386	44.5932	42.9236	155.396	144.974	157.916	45.7518	152.762	1.73938	OK	5e-05	0.000287717	0.000158663
ENSG00000118418	HMGN3	chr6:79910961-79946514	74.7883	76.9484	71.521	38.4836	36.5501	37.6142	74.4192	37.5493	-0.98689	OK	5e-05	0.000287717	0.000636397
ENSG00000225648	SBDSP1	chr7:72300003-72307909	81.6895	68.5595	63.193	121.753	103.699	104.037	71.1473	109.83	0.626386	OK	5e-05	0.000287717	0.00897953
ENSG00000064932	SBNO2	chr19:1107635-1174282	30.2221	25.6909	28.7858	46.9047	53.3699	52.2545	28.2329	50.843	0.848671	OK	5e-05	0.000287717	0.0013247
ENSG00000181704	YIPF6	chrX:67718164-67757127	24.5244	18.7851	18.3253	31.0024	32.6909	36.4331	20.5449	33.3755	0.700004	OK	0.0019	0.00732588	0.00834223
ENSG00000166483	WEE1	chr11:9595227-9615004	39.0932	28.4329	29.3577	99.6278	109.472	92.1357	32.2946	100.412	1.63656	OK	5e-05	0.000287717	0.000700194
ENSG00000115884	SDC1	chr2:20400557-20425194	82.3337	66.1517	69.8236	39.322	27.6337	25.3126	72.7697	30.7561	-1.24246	OK	5e-05	0.000287717	0.00317545
ENSG00000257698	RP11-620J15.3	chr12:58325310-58329958	20.3132	22.3264	21.1763	33.6844	31.7064	30.5178	21.2719	31.9695	0.587745	OK	0.00245	0.00910915	0.0013545
ENSG00000115486	GGCX	chr2:85774742-85788670	20.2787	22.8127	20.4541	13.0944	11.1781	11.5694	21.1819	11.9473	-0.826147	OK	0.00045	0.00209151	0.00122498
ENSG00000213445	SIPA1	chr11:65405567-65418401	12.2025	11.0695	13.0739	7.57275	8.19573	8.83737	12.1153	8.20195	-0.56279	OK	0.00105	0.00441044	0.00772011
ENSG00000116906	GNPAT	chr1:231376952-231413719	19.2982	20.7711	17.9897	15.3647	13.4788	12.4015	19.353	13.7483	-0.493298	OK	0.00095	0.00403187	0.00912991
ENSG00000196497	IPO4	chr14:24641061-24708448	35.1403	36.7947	35.4165	17.0541	16.9483	18.6586	35.7838	17.5537	-1.02753	OK	5e-05	0.000287717	1.82352e-05
ENSG00000163995	ABLIM2	chr4:7967038-8160559	2.29853	3.17589	3.51959	7.57075	7.06594	8.56927	2.998	7.73532	1.36746	OK	0.00065	0.002896	0.00135612
ENSG00000179241	LDLRAD3	chr11:35965530-36253686	10.1974	8.93286	8.6303	4.30985	3.94649	4.07495	9.25352	4.11043	-1.17071	OK	5e-05	0.000287717	0.00648489
ENSG00000137185	ZSCAN9	chr6:28192663-28201260	7.88898	6.87345	6.97858	12.1168	11.2517	11.0299	7.247	11.4661	0.661922	OK	0.0001	0.000544733	0.000803973
ENSG00000016391	CHDH	chr3:53850386-53880417	2.78506	2.80863	3.3803	1.39537	1.33575	0.934606	2.99133	1.22191	-1.29165	OK	0.00015	0.000786697	0.00253907
ENSG00000127589	TUBBP1	chr8:30209388-30211034	10.751	9.68061	10.0506	6.14404	3.80833	4.23581	10.1607	4.72939	-1.10328	OK	5e-05	0.000287717	0.00822822
ENSG00000127585	FBXL16	chr16:734621-755829	21.4091	20.2142	21.3997	8.33982	6.88477	6.26544	21.0077	7.16335	-1.55221	OK	5e-05	0.000287717	0.000139409
ENSG00000179862	CITED4	chr1:41326728-41328018	59.3701	42.3158	45.0611	203.698	232.561	211.387	48.9156	215.882	2.14188	OK	5e-05	0.000287717	0.00026824
ENSG00000127580	WDR24	chr16:734621-755829	8.31207	7.34166	8.17239	12.5731	13.3351	13.1465	7.94204	13.0182	0.71295	OK	0.0064	0.020648	0.000277712
ENSG00000157593	SLC35B2	chr6:44221832-44225291	49.23	49.726	52.5132	36.9136	31.2984	34.3095	50.4898	34.1738	-0.563099	OK	5e-05	0.000287717	0.00215762
ENSG00000170382	LRRN2	chr1:204586297-204654861	10.7372	11.758	13.3496	4.56922	5.28125	3.98747	11.9483	4.61264	-1.37313	OK	5e-05	0.000287717	0.00361535
ENSG00000170385	SLC30A1	chr1:211744909-211752084	15.084	14.2476	13.5484	74.2208	78.7108	78.6009	14.2933	77.1775	2.43284	OK	5e-05	0.000287717	0.000205989
ENSG00000171471	MAP1LC3B2	chr12:116997185-117014425	1.63608	0.963384	1.14992	4.06766	3.02485	3.11737	1.2498	3.40329	1.44524	OK	0.00015	0.000786697	0.00913111
ENSG00000111361	EIF2B1	chr12:124086623-124118313	40.1829	39.0876	40.0447	28.3439	28.2775	27.817	39.7717	28.1461	-0.498806	OK	0.0032	0.0114384	0.000105952
ENSG00000198517	MAFK	chr7:1570349-1582679	128.431	100.72	120.581	302.275	338.87	320.783	116.577	320.642	1.45968	OK	5e-05	0.000287717	0.000157375
ENSG00000129810	SGOL1	chr3:20202084-20227919	12.2969	12.5853	11.0168	19.538	22.516	18.9542	11.9663	20.3361	0.76506	OK	5e-05	0.000287717	0.0081616
ENSG00000119965	C10orf88	chr10:124690418-124768333	3.36548	3.78863	2.94281	5.23878	6.47342	6.45965	3.36564	6.05728	0.847791	OK	0.0098	0.0294018	0.00872205
ENSG00000196961	AP2A1	chr19:50270224-50320633	39.8179	44.0083	47.6907	31.3782	27.0525	25.7009	43.839	28.0439	-0.64453	OK	5e-05	0.000287717	0.00639457
ENSG00000196968	FUT11	chr10:75531934-75538821	10.4358	9.19169	10.5107	5.09378	5.28041	4.51768	10.0461	4.96396	-1.01707	OK	0.0001	0.000544733	0.00169553
ENSG00000156976	EIF4A2	chr3:186499568-186524847	183.646	153.18	146.642	281.997	297.544	258.586	161.156	279.376	0.793751	OK	5e-05	0.000287717	0.00181857
ENSG00000182831	C16orf72	chr16:9185504-9215497	10.5969	9.34829	8.98414	21.0733	21.0955	17.54	9.6431	19.9029	1.04541	OK	5e-05	0.000287717	0.0061396
ENSG00000117528	ABCD3	chr1:94883932-94984222	43.3039	44.6657	47.5786	31.3199	29.1315	28.3958	45.1828	29.6157	-0.609409	OK	0.00015	0.000786697	0.000932301
ENSG00000023171	GRAMD1B	chr11:123396343-123498482	10.3702	9.39636	10.2398	22.1667	21.916	22.8535	10.0021	22.312	1.15752	OK	5e-05	0.000287717	8.17077e-06
ENSG00000228169	PPIAP19	chr10:116449901-116450393	5.91158	5.01456	5.23684	3.18058	1.59599	2.42758	5.38766	2.40138	-1.16579	OK	0.00175	0.00684697	0.00902531
ENSG00000068028	RASSF1	chr3:50367218-50378411	33.3415	36.8394	40.0679	91.4961	89.2212	94.4992	36.7496	91.7388	1.3198	OK	5e-05	0.000287717	3.70591e-05
ENSG00000168439	STIP1	chr11:63952743-63972015	213.913	156.865	149.808	381.847	375.486	318.683	173.529	358.672	1.04749	OK	5e-05	0.000287717	0.00291573
ENSG00000118600	TMEM5	chr12:63952692-64217675	17.4546	17.7654	16.9339	10.9015	10.5125	11.0093	17.3847	10.8078	-0.685743	OK	0.0003	0.00145683	8.38758e-05
ENSG00000226415	TPI1P1	chr1:77165473-77166223	16.474	19.3099	17.7112	11.1514	9.98886	9.73104	17.8317	10.2904	-0.79314	OK	0.0001	0.000544733	0.00369261
ENSG00000119559	C19orf25	chr19:1446299-1479555	20.997	20.8703	20.5731	37.2103	32.2801	35.3132	20.8135	34.9345	0.747137	OK	0.00085	0.00365321	0.00975445
ENSG00000154229	PRKCA	chr17:64298753-64806861	7.75454	5.91455	6.6835	12.6505	14.5761	14.5576	6.7842	13.9281	1.03775	OK	5e-05	0.000287717	0.00116189
ENSG00000104341	LAPTM4B	chr8:98787284-98865241	194.173	189.653	184.198	110.468	98.0163	96.5172	189.342	101.667	-0.897136	OK	5e-05	0.000287717	0.000208601
ENSG00000185504	C17orf70	chr17:79506910-79520987	12.3059	11.6217	12.399	7.10143	7.8099	8.20284	12.1089	7.70472	-0.652251	OK	5e-05	0.000287717	0.000581302
ENSG00000123575	FAM199X	chrX:103411300-103440583	17.1187	15.6521	15.1573	26.525	23.3754	24.5628	15.976	24.821	0.635656	OK	5e-05	0.000287717	0.0024214
ENSG00000176022	B3GALT6	chr1:1167628-1170421	20.4296	17.2075	17.3909	9.36516	7.5218	6.64418	18.3426	7.84371	-1.22559	OK	5e-05	0.000287717	0.00175218
ENSG00000163818	LZTFL1	chr3:45864807-45957534	10.8443	10.5144	7.68826	15.9394	18.9261	17.9092	9.6823	17.5916	0.861462	OK	0.0002	0.00101549	0.00424988
ENSG00000091986	CCDC80	chr3:112323406-112368377	3.6433	4.0654	3.81036	1.81393	1.94841	1.67295	3.83969	1.81176	-1.08359	OK	0.00025	0.00124011	0.000393484
ENSG00000177082	WDR73	chr15:85185998-85197574	21.4391	21.266	18.9755	27.6017	28.7094	31.956	20.5602	29.4224	0.517059	OK	0.00075	0.00328007	0.00781288
ENSG00000141279	NPEPPS	chr17:45600305-45726786	26.8347	27.8583	27.2073	35.0853	38.3744	37.1472	27.3001	36.869	0.4335	OK	0.00385	0.0133922	0.00595049
[truncated: 1,131 more rows]

## Sheet: up_1203
geneID	geneSymbol	Locus	FPKM_DMSO1	FPKM_DMSO2	FPKM_DMSO3	FPKM_NBT1	FPKM_NBT2	FPKM_NBT3	avgFPKM_DMSO	avgFPKM_NBT	log2FoldChange	DEG.STAT	pValue	FDR	T-test
[truncated: 1,203 more rows]

[truncated: 1 more sheets: down_1143]
