# Supplementary material for: The Natural Compound Neobractatin Induces Cell Cycle Arrest by Regulating E2F1 and Gadd45α
Source: Front Oncol. 2019 Jul 17;9:654. doi: 10.3389/fonc.2019.00654 (PMC6653061; doi:10.3389/fonc.2019.00654)
Supplement: Supplementary Table 3 — Gene expression analysis by gene set enrichment analysis (GSEA). Columns indicate the name of the gene set. Tables are sorted by increasing FDR. level. [file Table_3.XLSX]

## Sheet: gseapy.gene_set.reports
Term	es	nes	pval	fdr	gene_set_size	matched_size	genes
HALLMARK_MYC_TARGETS_V1	-0.642366	-2.15282	0	0.0043218	26	26	['GOT2', 'SNRPA1', 'MRPS18B', 'RAN', 'PABPC4', 'NOP16', 'ABCE1', 'MRPL9', 'UBA2', 'PPIA', 'NAP1L1', 'MRPL23', 'NDUFAB1', 'CDK2', 'RPL22', 'HNRNPA2B1', 'SRSF7', 'TXNL4A', 'CCT4', 'IARS', 'SF3B3', 'SRSF2', 'COPS5', 'SRSF3', 'TRA2B', 'U2AF1']
HALLMARK_PROTEIN_SECRETION	0.523585	1.79252	0.0104712	0.0986748	18	18	['VPS4B', 'GNAS', 'STX12', 'TOM1L1', 'DST', 'STX16', 'GOLGA4', 'USO1', 'PAM', 'SGMS1', 'RPS6KA3', 'DNM1L', 'LAMP2', 'OCRL', 'ATP6V1H', 'RAB5A', 'GLA', 'AP1G1']
HALLMARK_E2F_TARGETS	-0.456676	-1.69491	0.0086957	0.102101	38	38	['BRCA1', 'RAN', 'ING3', 'AK2', 'TIPIN', 'RAD51AP1', 'DIAPH3', 'MLH1', 'DONSON', 'PLK4', 'RAD51C', 'BARD1', 'DCLRE1B', 'NAP1L1', 'SMC6', 'TBRG4', 'RACGAP1', 'CHEK2', 'GINS3', 'SMC4', 'IPO7', 'MMS22L', 'RFC1', 'DEPDC1', 'HUS1', 'LIG1', 'PAN2', 'AURKB', 'SNRPB', 'DDX39A', 'BIRC5', 'EXOSC8', 'MCM3', 'STAG1', 'LUC7L3', 'SRSF2', 'HELLS', 'TRA2B']
HALLMARK_APOPTOSIS	-0.523008	-1.70127	0.0139319	0.129653	22	22	['LGALS3', 'BRCA1', 'BCL2L11', 'CTH', 'MADD', 'PAK1', 'CD44', 'DNM1L', 'DIABLO', 'CYLD', 'ADD1', 'CDK2', 'CASP9', 'DPYD', 'SPTAN1', 'SLC20A1', 'VDAC2', 'CASP2', 'FAS', 'PLCB2', 'SAT1', 'CASP8']
HALLMARK_G2M_CHECKPOINT	-0.48463	-1.70689	0.0214724	0.190697	29	29	['E2F1', 'SRSF10', 'NUMA1', 'RBL1', 'PLK4', 'DTYMK', 'BARD1', 'KIF23', 'PRC1', 'MTF2', 'PRPF4B', 'ODF2', 'RACGAP1', 'WRN', 'SMC4', 'NUP98', 'DMD', 'INCENP', 'HUS1', 'MEIS2', 'EXO1', 'AURKB', 'DDX39A', 'BIRC5', 'MCM3', 'STAG1', 'CUL3', 'SRSF2', 'TRA2B']
HALLMARK_FATTY_ACID_METABOLISM	0.407633	1.49686	0.0817942	0.286157	20	20	['ACSL4', 'ERP29', 'ENO3', 'DLST', 'RDH11', 'ALDH3A2', 'ACADM', 'IDH3B', 'RAP1GDS1', 'NCAPH2', 'UROS', 'HSDL2', 'AUH', 'GCDH', 'MCEE', 'HIBCH', 'GABARAPL1', 'ACOX1', 'HSD17B4', 'CRYZ']
HALLMARK_MYOGENESIS	-0.435169	-1.48565	0.0808709	0.296256	26	26	['TPM3', 'FLII', 'HDAC5', 'ENO3', 'CKB', 'ADCY9', 'MAPK12', 'SMTN', 'MYLK', 'SIRT2', 'SVIL', 'AKT2', 'NAV2', 'SYNGR2', 'DMD', 'RIT1', 'TSC2', 'MEF2D', 'BIN1', 'SPTAN1', 'SORBS1', 'KIFC3', 'PDLIM7', 'EIF4A2', 'BAG1', 'DMPK']
HALLMARK_UNFOLDED_PROTEIN_RESPONSE	-0.44177	-1.33514	0.178744	0.371266	17	17	['FUS', 'ATP6V0D1', 'TSPYL2', 'EIF4G1', 'SHC1', 'EXOSC9', 'EDEM1', 'ASNS', 'CNOT6', 'CNOT2', 'YIF1A', 'TATDN2', 'EXOSC1', 'VEGFA', 'IARS', 'FKBP14', 'EIF4A2']
HALLMARK_TNFA_SIGNALING_VIA_NFKB	-0.4372	-1.39695	0.107973	0.382295	19	19	['DENND5A', 'CCNL1', 'LAMB3', 'ICOSLG', 'TNIP1', 'LDLR', 'NFKBIE', 'CD44', 'IL15RA', 'SLC16A6', 'F3', 'RIPK2', 'LITAF', 'TRIP10', 'ETS2', 'VEGFA', 'SAT1', 'NR4A1', 'RELB']
HALLMARK_OXIDATIVE_PHOSPHORYLATION	-0.390788	-1.29105	0.170579	0.394	24	24	['BDH2', 'GOT2', 'SUPV3L1', 'MTRR', 'DLST', 'ACADM', 'IDH3B', 'NDUFC1', 'HTRA2', 'NDUFB8', 'MRPS15', 'NDUFS8', 'MTRF1', 'SLC25A12', 'TIMM8B', 'NDUFAB1', 'ATP6V1H', 'PDP1', 'NDUFA5', 'VDAC2', 'LRPPRC', 'NDUFS4', 'NQO2', 'NDUFB5']
HALLMARK_INTERFERON_GAMMA_RESPONSE	-0.414118	-1.35351	0.141707	0.39436	21	21	['IRF9', 'TRIM26', 'RIPK1', 'CIITA', 'AUTS2', 'PNPT1', 'PARP12', 'WARS', 'IL15RA', 'STAT2', 'PELI1', 'IFNAR2', 'BPGM', 'STAT1', 'NLRC5', 'RIPK2', 'RAPGEF6', 'ARL4A', 'UPP1', 'FAS', 'CASP8']
HALLMARK_MITOTIC_SPINDLE	-0.31219	-1.23437	0.190071	0.398878	48	48	['DLG1', 'DST', 'FLNB', 'BCL2L11', 'CSNK1D', 'NUMA1', 'ANLN', 'SUN2', 'RICTOR', 'EPB41', 'CEP72', 'RAB3GAP1', 'CDK5RAP2', 'ARHGAP27', 'ARAP3', 'ACTN4', 'BCAR1', 'WASF1', 'KIF23', 'ARHGEF12', 'PRC1', 'PALLD', 'ARHGAP29', 'RACGAP1', 'ARFIP2', 'SMC4', 'ALS2', 'STAU1', 'CLIP2', 'ARHGEF7', 'RFC1', 'CLASP1', 'ABI1', 'ARHGEF11', 'AKAP13', 'INCENP', 'ATG4B', 'KLC1', 'TLK1', 'BIN1', 'RAPGEF6', 'SPTAN1', '…
HALLMARK_P53_PATHWAY	-0.362777	-1.24543	0.196375	0.419426	27	27	['S100A4', 'TSPYL2', 'DGKA', 'WWP1', 'MKNK2', 'PDGFA', 'DDB2', 'PVT1', 'RAD9A', 'SESN1', 'RAD51C', 'EPS8L2', 'VWA5A', 'ABHD4', 'NOL8', 'PRKAB1', 'HDAC3', 'PRMT2', 'VDR', 'SERTAD3', 'BAIAP2', 'UPP1', 'IP6K2', 'FAS', 'SAT1', 'ABCC5', 'HRAS']
HALLMARK_ESTROGEN_RESPONSE_LATE	0.355199	1.32301	0.140805	0.427305	23	23	['KIF20A', 'ABHD2', 'AMFR', 'SEMA3B', 'MYOF', 'DLG5', 'ASS1', 'FLNB', 'ALDH3B1', 'CKB', 'NRIP1', 'ALDH3A2', 'PLK4', 'DNAJC1', 'CD44', 'FDFT1', 'TMPRSS3', 'NCOR2', 'ATP2B4', 'GLA', 'ABCA3', 'BAG1', 'HR']
HALLMARK_HYPOXIA	-0.334028	-1.09886	0.34684	0.569841	21	21	['S100A4', 'KLHL24', 'PDK1', 'ENO3', 'ILVBL', 'P4HA1', 'PAM', 'GAPDH', 'NAGK', 'KDM3A', 'F3', 'EDN2', 'KLF7', 'PPARGC1A', 'JMJD6', 'PLAC8', 'PGM2', 'VEGFA', 'RBPJ', 'ANXA2', 'P4HA2']
HALLMARK_ADIPOGENESIS	-0.286858	-0.965354	0.503115	0.715019	27	27	['DHRS7B', 'RIOK3', 'ATL2', 'AK2', 'UCK1', 'LPCAT3', 'CHUK', 'ACADM', 'DBT', 'MYLK', 'LIPE', 'MAP4K3', 'HIBCH', 'MCCC1', 'APLP2', 'COQ3', 'NDUFAB1', 'ACOX1', 'COQ5', 'BCL2L13', 'PHLDB1', 'ARL4A', 'SORBS1', 'NDUFA5', 'UBQLN1', 'ABCB8', 'ITSN1']
HALLMARK_APICAL_JUNCTION	-0.323977	-0.986848	0.490998	0.7278	17	17	['DLG1', 'LAMB3', 'SHC1', 'NF2', 'TSPAN4', 'CDK8', 'TMEM8B', 'ACTN4', 'MAPK11', 'CTNND1', 'AKT2', 'ADAM15', 'NEXN', 'CLDN15', 'BAIAP2', 'SGCE', 'HRAS']
HALLMARK_PI3K_AKT_MTOR_SIGNALING	0.226983	0.75903	0.779255	0.781771	18	18	['TNFRSF1A', 'E2F1', 'RIPK1', 'PDK1', 'MKNK2', 'ADRBK1', 'MAPKAP1', 'RPS6KA3', 'STAT2', 'RAF1', 'AKT1', 'THEM4', 'CDK2', 'MAPK9', 'RIT1', 'TSC2', 'IRAK4', 'HRAS']
HALLMARK_GLYCOLYSIS	-0.256736	-0.835741	0.673701	0.790373	22	22	['KIF20A', 'GOT2', 'PMM2', 'NOL3', 'CTH', 'P4HA1', 'PAM', 'RPE', 'EGLN3', 'GUSB', 'GMPPB', 'CD44', 'PAXIP1', 'PPIA', 'SRD5A3', 'B4GALT4', 'GALK2', 'DEPDC1', 'PGM2', 'VEGFA', 'CHPF2', 'P4HA2']
HALLMARK_HEME_METABOLISM	-0.210364	-0.794311	0.755882	0.807088	40	40	['AGPAT4', 'RAD23A', 'RIOK3', 'PICALM', 'MARCH2', 'OSBP2', 'BTRC', 'BMP2K', 'DAAM1', 'EPB41', 'SLC22A4', 'DCAF11', 'HTRA2', 'RAP1GAP', 'MARK3', 'PPOX', 'SLC10A3', 'UROS', 'ASNS', 'RANBP10', 'ARHGEF12', 'PIGQ', 'LAMP2', 'TFDP2', 'PQLC1', 'NARF', 'BPGM', 'ELL2', 'RBM38', 'MARCH8', 'ADD1', 'CAST', 'IGSF3', 'GAPVD1', 'ATG4A', 'SLC6A9', 'MFHAS1', 'OPTN', 'P4HA2', 'USP15']
HALLMARK_UV_RESPONSE_DN	-0.280989	-0.880489	0.619195	0.816091	20	20	['DLG1', 'NFIB', 'ATP2C1', 'LDLR', 'WDR37', 'LTBP1', 'SFMBT1', 'ZMIZ1', 'SIPA1L1', 'SLC22A18', 'F3', 'PHF3', 'FHL2', 'RUNX1', 'RBPMS', 'ATP2B4', 'CDC42BPA', 'NR1D2', 'ANXA2', 'CDON']
HALLMARK_DNA_REPAIR	-0.242499	-0.844422	0.662722	0.827008	28	28	['POLR3C', 'ITPA', 'RAD52', 'RAD51', 'DCTN4', 'DDB2', 'ERCC8', 'GTF2H3', 'CDA', 'NT5C', 'NFX1', 'ZNF707', 'POLL', 'REV3L', 'POLB', 'GTF2B', 'NME4', 'RNMT', 'SF3A3', 'TARBP2', 'UMPS', 'DGUOK', 'LIG1', 'RFC5', 'CANT1', 'NUDT9', 'GMPR2', 'SRSF6']
HALLMARK_IL2_STAT5_SIGNALING	0.214351	0.788894	0.713137	0.836054	20	20	['DENND5A', 'ITGA6', 'ENO3', 'SMPDL3A', 'PLEC', 'P4HA1', 'NCS1', 'CD44', 'ECM1', 'PDCD2L', 'ITGAE', 'SYNGR2', 'SLC29A2', 'GABARAPL1', 'UMPS', 'PTRH2', 'LCLAT1', 'RNH1', 'ARL4A', 'SPRED2']
HALLMARK_MTORC1_SIGNALING	-0.212285	-0.710363	0.802956	0.866341	23	23	['SHMT2', 'PDK1', 'CTH', 'P4HA1', 'PSMC2', 'USO1', 'UCHL5', 'RDH11', 'LGMN', 'GAPDH', 'LDLR', 'EGLN3', 'EDEM1', 'PSPH', 'WARS', 'TXNRD1', 'ASNS', 'PPIA', 'RIT1', 'GLA', 'SERPINH1', 'DDX39A', 'COPS5']
HALLMARK_COMPLEMENT	0.257685	0.900799	0.567935	0.884355	17	17	['LGALS3', 'USP14', 'BRPF3', 'AKAP10', 'ZFYVE20', 'PCSK9', 'LGMN', 'ZEB1', 'CDA', 'DGKH', 'LAMP2', 'RAF1', 'CD55', 'F3', 'CASP9', 'PDP1', 'USP15']
HALLMARK_UV_RESPONSE_UP	0.241612	0.821777	0.683674	0.90315	17	17	['TGFBRAP1', 'CYB5R1', 'PPP1R2', 'BCL2L11', 'RXRB', 'GLS', 'TMBIM6', 'ASNS', 'LHX2', 'MARK2', 'MRPL23', 'CDK2', 'NAT1', 'CHKA', 'PRPF3', 'PTPRD', 'NR4A1']
HALLMARK_KRAS_SIGNALING_UP	-0.193497	-0.606593	0.893987	0.917779	18	18	['SEMA3B', 'USH1C', 'FBXO4', 'SNAP25', 'CSF2RA', 'TSPAN1', 'EVI5', 'PLEK2', 'EPB41L3', 'AKT2', 'BPGM', 'PTBP2', 'VWA5A', 'CDADC1', 'CBR4', 'KCNN4', 'MTMR10', 'RBM4']
HALLMARK_XENOBIOTIC_METABOLISM	0.261402	0.926008	0.538462	1.00048	19	19	['HACL1', 'TNFRSF1A', 'SHMT2', 'MAN1A1', 'ABCC2', 'SLC12A4', 'DDC', 'TMBIM6', 'CDA', 'LONP1', 'RAP1GAP', 'BCAR1', 'GABARAPL1', 'ACOX1', 'DAK', 'SLC35B1', 'UPP1', 'ETS2', 'FAS']
HALLMARK_ESTROGEN_RESPONSE_EARLY	0.265004	0.955913	0.52	1.15235	21	21	['ABHD2', 'AMFR', 'SEMA3B', 'MYOF', 'ESRP2', 'FLNB', 'ALDH3B1', 'NRIP1', 'ADCY9', 'CD44', 'SVIL', 'FDFT1', 'NAV2', 'FHL2', 'TMPRSS3', 'NCOR2', 'GLA', 'ABCA3', 'CANT1', 'BAG1', 'HR']
